# Supplementary material for: ﻿Three new genera and one new species of leaf insect from Melanesia (Phasmatodea, Phylliidae)
Source: Zookeys. 2022 Jul 5;1110:151–200. doi: 10.3897/zookeys.1110.80808 (PMC9848868; doi:10.3897/zookeys.1110.80808)
Supplement: XML Treatment for Rakaphyllium [file zookeys.1110.80808-treatment1.xml]

<!DOCTYPE tp:taxon-treatment
  PUBLIC "-//TaxonX//DTD Taxonomic Treatment Publishing DTD v0 20100105//EN" "tax-treatment-NSO.dtd">
<tp:taxon-treatment xmlns:tp="http://www.plazi.org/taxpub"><tp:treatment-meta><kwd-group><label>Taxon classification</label><kwd>
                  <named-content content-type="kingdom">Animalia</named-content>
                </kwd><kwd>
                  <named-content content-type="order">Phasmatodea</named-content>
                </kwd><kwd>
                  <named-content content-type="family">Phylliidae</named-content>
                </kwd></kwd-group><mixed-citation publication-type="journal"><person-group><name><surname>Cumming</surname><given-names>Royce T.</given-names></name><name><surname>Le Tirant</surname><given-names>Stéphane</given-names></name></person-group><article-title>﻿Three new genera and one new species of leaf insect from <italic><tp:taxon-name><tp:taxon-name-part taxon-name-part-type="genus" reg="Melanesia">Melanesia</tp:taxon-name-part></tp:taxon-name></italic> (<tp:taxon-name><tp:taxon-name-part taxon-name-part-type="order">Phasmatodea</tp:taxon-name-part></tp:taxon-name>, <tp:taxon-name><tp:taxon-name-part taxon-name-part-type="family">Phylliidae</tp:taxon-name-part></tp:taxon-name>)</article-title><source>Zookeys</source><day>05</day><month>07</month><year>2022</year><volume>1110</volume><fpage>151</fpage><lpage>200</lpage><pub-id pub-id-type="doi">10.3897/zookeys.1110.80808</pub-id></mixed-citation></tp:treatment-meta><tp:nomenclature><label>﻿</label><tp:taxon-name>
                <object-id xmlns:xlink="http://www.w3.org/1999/xlink" content-type="arpha" xlink:type="simple">8AF2A235-E439-5123-82B0-03F2FF646446</object-id>
                <tp:taxon-name-part taxon-name-part-type="genus" reg="Rakaphyllium">Rakaphyllium</tp:taxon-name-part>
                <object-id xmlns:xlink="http://www.w3.org/1999/xlink" content-type="zoobank" xlink:type="simple">https://zoobank.org/2C2C6B6B-83F4-4341-954C-351E92119BEA</object-id>
              </tp:taxon-name><tp:taxon-status xmlns:xlink="http://www.w3.org/1999/xlink" xlink:type="simple">gen. nov.</tp:taxon-status></tp:nomenclature><tp:treatment-sec sec-type="type species" id="SECID0EQAAG"><title>Type species.</title><p><italic><tp:taxon-name><tp:taxon-name-part taxon-name-part-type="genus" reg="Pulchriphyllium">Pulchriphyllium</tp:taxon-name-part><tp:taxon-name-part taxon-name-part-type="species" reg="schultzei">schultzei</tp:taxon-name-part></tp:taxon-name></italic> Giglio-Tos, 1912: 56, herein designated.</p></tp:treatment-sec><tp:treatment-sec sec-type="Taxonomic hierarchy" id="SECID0EBBAG"><title>Taxonomic hierarchy.</title><p>This genus has a combination of features which link it to several genera, thus making a higher-level taxonomic placement difficult and requiring molecular confirmation in the future. The thorax and tegmina venation in the females are reminiscent of some <italic><tp:taxon-name><tp:taxon-name-part taxon-name-part-type="genus" reg="Pulchriphyllium">Pulchriphyllium</tp:taxon-name-part></tp:taxon-name></italic> sensu stricto species and the profemoral and protibial lobes are reminiscent of some <italic><tp:taxon-name><tp:taxon-name-part taxon-name-part-type="genus" reg="Phyllium">Phyllium</tp:taxon-name-part></tp:taxon-name></italic> Illiger, 1798 and <italic><tp:taxon-name><tp:taxon-name-part taxon-name-part-type="genus" reg="Comptaphyllium">Comptaphyllium</tp:taxon-name-part></tp:taxon-name></italic><xref ref-type="bibr" rid="B12">Cumming et al., 2019</xref> species, whereas the male thorax is similar to <italic><tp:taxon-name><tp:taxon-name-part taxon-name-part-type="genus" reg="Trolicaphyllium">Trolicaphyllium</tp:taxon-name-part></tp:taxon-name></italic> Cumming et al., 2021. At present within <tp:taxon-name><tp:taxon-name-part taxon-name-part-type="family">Phylliidae</tp:taxon-name-part></tp:taxon-name> there are two recognized tribes, the <tp:taxon-name><tp:taxon-name-part taxon-name-part-type="tribe">Nanophylliini</tp:taxon-name-part></tp:taxon-name><xref ref-type="bibr" rid="B40">Zompro and Größer 2003</xref> (which contains only the <italic><tp:taxon-name><tp:taxon-name-part taxon-name-part-type="genus" reg="Nanophyllium">Nanophyllium</tp:taxon-name-part></tp:taxon-name></italic> Redtenbacher, 1906) and the <tp:taxon-name><tp:taxon-name-part taxon-name-part-type="tribe">Phylliini</tp:taxon-name-part></tp:taxon-name> Brunner von Wattenwyl, 1893 (which contains all other genera). Therefore, at this time this genus is placed within the tribe <tp:taxon-name><tp:taxon-name-part taxon-name-part-type="tribe">Phylliini</tp:taxon-name-part></tp:taxon-name> as notable features such as a two lobed posteromedial tubercle and a prescutum which is wider than long (features which help to define the <italic><tp:taxon-name><tp:taxon-name-part taxon-name-part-type="genus" reg="Nanophyllium">Nanophyllium</tp:taxon-name-part></tp:taxon-name></italic>) are absent, suggesting a closer relationship to other genera instead.</p></tp:treatment-sec><tp:treatment-sec sec-type="discussion" id="SECID0ENDAG"><title>Discussion.</title><p>The selected type species for this new genus is <italic><tp:taxon-name><tp:taxon-name-part taxon-name-part-type="genus" reg="Pulchriphyllium">Pulchriphyllium</tp:taxon-name-part><tp:taxon-name-part taxon-name-part-type="species" reg="schultzei">schultzei</tp:taxon-name-part></tp:taxon-name></italic> Giglio-Tos, 1912 (= <italic><tp:taxon-name><tp:taxon-name-part taxon-name-part-type="genus" reg="Rakaphyllium">Rakaphyllium</tp:taxon-name-part><tp:taxon-name-part taxon-name-part-type="species" reg="schultzei">schultzei</tp:taxon-name-part></tp:taxon-name></italic> (Giglio-Tos, 1912), comb. nov.) as this was the first species described within this new genus, the holotype is from an exact collection locality, and this species appears to be the more commonly encountered of the two species within this new genus.</p><p>This new genus has been recognized as unique in the past, as this clade was designated as the <italic><tp:taxon-name><tp:taxon-name-part taxon-name-part-type="genus" reg="Rakaphyllium"/><tp:taxon-name-part taxon-name-part-type="species" reg="schultzei">schultzei</tp:taxon-name-part></tp:taxon-name></italic> species group within <xref ref-type="bibr" rid="B25">Hennemann et al. (2009)</xref> based upon the shorter tegmina and the two lobes on the exterior protibiae. While these features are helpful to differentiate this genus from others, the below noted autapomorphic features allow differentiation from all phylliid genera.</p></tp:treatment-sec><tp:treatment-sec sec-type="Autapomorphic features" id="SECID0EZEAG"><title>Autapomorphic features.</title><p>Within each sex there is an easily observed morphological feature which supports their monophyly and readily separates them from other phylliid genera. For females, the gonapophyses VIII are exceptionally long, with approximately half of their length projecting from under the terminal abdominal segment (Figs <xref ref-type="fig" rid="F7">7G</xref>, <xref ref-type="fig" rid="F9">9D</xref>), a feature not seen in any other phylliid as typically gonapophyses VIII only reach to the apex of the terminal abdominal segment or at most only exceed the tip slightly (Fig. <xref ref-type="fig" rid="F10">10E</xref>). For males the alae venation is unique as the radius vein is simple (Fig. <xref ref-type="fig" rid="F3">3A</xref>), not bifurcate as is seen in all other phylliid genera (Fig. <xref ref-type="fig" rid="F3">3B</xref>). These autapomorphic features help to define the new genus <italic><tp:taxon-name><tp:taxon-name-part taxon-name-part-type="genus" reg="Rakaphyllium">Rakaphyllium</tp:taxon-name-part></tp:taxon-name></italic> gen. nov. within the phylliids as well as differentiate them from the <italic><tp:taxon-name><tp:taxon-name-part taxon-name-part-type="genus" reg="Pulchriphyllium">Pulchriphyllium</tp:taxon-name-part></tp:taxon-name></italic> sensu stricto.</p></tp:treatment-sec><tp:treatment-sec sec-type="description" id="SECID0EBGAG"><title>Generic characteristics.</title><p>The <italic><tp:taxon-name><tp:taxon-name-part taxon-name-part-type="genus" reg="Rakaphyllium">Rakaphyllium</tp:taxon-name-part></tp:taxon-name></italic> gen. nov. are average sized phylliids, with females ranging from ca. 80 mm to 90 mm long and males ca. 60 mm long. Typical coloration appears to be green, but with so few specimens known and color variation a common occurrence in phylliids it is possible that this genus may also exhibit color forms (such as possibly <italic><tp:taxon-name><tp:taxon-name-part taxon-name-part-type="genus" reg="Rakaphyllium">Rakaphyllium</tp:taxon-name-part><tp:taxon-name-part taxon-name-part-type="species" reg="exsectum">exsectum</tp:taxon-name-part></tp:taxon-name></italic> comb. nov. but this brown coloration may simply be due to the age and preservation technique (Fig. <xref ref-type="fig" rid="F9">9</xref>)).</p><p><bold><italic>Antennae</italic>.</bold> Females have antennae with nine segments with the terminal antennomere not notably long (only as long as the previous one to two segments combined) and segments IV through VIII all of a similar length (Figs <xref ref-type="fig" rid="F6">6D</xref>, <xref ref-type="fig" rid="F7">7F</xref>, <xref ref-type="fig" rid="F9">9E</xref>). Males have antennae which range from 20 to 23 segments with most segments covered densely in setae, and overall antennomere shape somewhat flattened.</p><p><bold><italic>Head capsule</italic>.</bold> Males have well-developed ocelli (Fig. <xref ref-type="fig" rid="F8">8B</xref>), females do not have ocelli (Figs <xref ref-type="fig" rid="F6">6D</xref>, <xref ref-type="fig" rid="F7">7H</xref>). Males have compound eyes which are strongly protruding and occupy ca. 2/5 of the head capsule lateral margins (Fig. <xref ref-type="fig" rid="F8">8B</xref>) versus females which have compound eyes which are notably smaller, only occupying less than 1/3 of the head capsule lateral margins and which do not strongly protrude from the capsule (Fig. <xref ref-type="fig" rid="F7">7H</xref>). Both sexes have head capsules which are marked by irregularly sized and space granulation.</p><fig id="F8" position="float" orientation="portrait"><object-id xmlns:xlink="http://www.w3.org/1999/xlink" content-type="doi" xlink:type="simple">10.3897/zookeys.1110.80808.figure8</object-id><object-id xmlns:xlink="http://www.w3.org/1999/xlink" content-type="arpha" xlink:type="simple">FD02DAD8-CE9C-512C-8466-AD735A1CA266</object-id><label>Figure 8.</label><caption><p><italic><tp:taxon-name><tp:taxon-name-part taxon-name-part-type="genus" reg="Rakaphyllium">Rakaphyllium</tp:taxon-name-part><tp:taxon-name-part taxon-name-part-type="species" reg="schultzei">schultzei</tp:taxon-name-part></tp:taxon-name></italic> comb. nov. male from the <abbrev xmlns:xlink="http://www.w3.org/1999/xlink" xlink:title="Museum für Naturkunde der Humboldt-Universität,Berlin" id="ABBRID0E5IAG" xlink:type="simple">MNHU</abbrev> collection <bold>A</bold> habitus, dorsal <bold>B</bold> details of front legs, base of antennae, head, thorax, and tegmina, dorsal <bold>C</bold> genitalia, ventral <bold>D</bold> details of front legs, base of antennae, head, thorax, and tegmina, dorsolateral. Scale bar only associated with <bold>A</bold>. Photographs by Frank Hennemann (Germany).</p></caption><graphic xmlns:xlink="http://www.w3.org/1999/xlink" xlink:href="zookeys-1110-151_article-80808__-g008.jpg" position="float" orientation="portrait" xlink:type="simple" id="oo_710967.jpg"><uri content-type="original_file" xlink:type="simple">https://binary.pensoft.net/fig/710967</uri></graphic></fig><p><bold><italic>Thorax</italic>.</bold> The thorax is similar in both sexes with mesopleurae that are narrowly diverging from the anterior to the posterior (evenly so in females, almost parallel in males for the anterior half and then more prominently on the posterior half) are marked on the anterior half with three to four small tubercles with granulation interspersed with the posterior half relatively smooth or with only minimal granulation (Figs <xref ref-type="fig" rid="F6">6D</xref>, <xref ref-type="fig" rid="F7">7H</xref>). In both sexes the prescutum is about the same length as the width of the anterior margin, with a posterior margin that is slightly narrower giving the prescutum a slight isosceles trapezoid appearance. The margins of the prescutum are marked with granulation and the prescutum surface is covered with granulation with those along the sagittal plane slightly larger and in males a weak sagittal crest is present (Figs <xref ref-type="fig" rid="F6">6D</xref>, <xref ref-type="fig" rid="F8">8B</xref>, <xref ref-type="fig" rid="F9">9C</xref>). When viewed laterally, both sexes have a weakly formed prescutum anterior rim with a granular surface (Figs <xref ref-type="fig" rid="F7">7B</xref>, <xref ref-type="fig" rid="F8">8B</xref>).</p><p><bold><italic>Legs</italic>.</bold> Both sexes have interior protibial lobes which do not span the full length of the shaft, instead they are only situated on the proximal half (Figs <xref ref-type="fig" rid="F6">6B</xref>, <xref ref-type="fig" rid="F7">7C</xref>) and exterior protibiae which are marked by two lobes, one on the proximal and one on the distal end (Figs <xref ref-type="fig" rid="F6">6B</xref>, <xref ref-type="fig" rid="F7">7C</xref>). The exterior meso- and metatibiae are notably reduced, but if lobes are present its just as small spurs (sometimes just a distal spur or sometimes one on each end of the shaft) never as prominent lobes. Profemoral exterior lobes are rather variable as within <italic><tp:taxon-name><tp:taxon-name-part taxon-name-part-type="genus" reg="Rakaphyllium">Rakaphyllium</tp:taxon-name-part><tp:taxon-name-part taxon-name-part-type="species" reg="schultzei">schultzei</tp:taxon-name-part></tp:taxon-name></italic> comb. nov. females they are simply arcing smoothly from end to end without a strong angle (Fig. <xref ref-type="fig" rid="F6">6B</xref>), but in <italic><tp:taxon-name><tp:taxon-name-part taxon-name-part-type="genus" reg="Rakaphyllium">Rakaphyllium</tp:taxon-name-part><tp:taxon-name-part taxon-name-part-type="species" reg="exsectum">exsectum</tp:taxon-name-part></tp:taxon-name></italic> comb. nov. females the exterior lobe is distinctly boxy with a right angle (Fig. <xref ref-type="fig" rid="F9">9B</xref>). Males are only known for <italic><tp:taxon-name><tp:taxon-name-part taxon-name-part-type="genus" reg="Rakaphyllium">Rakaphyllium</tp:taxon-name-part><tp:taxon-name-part taxon-name-part-type="species" reg="schultzei">schultzei</tp:taxon-name-part></tp:taxon-name></italic> comb. nov. in which the femoral morphology is similar to the female, simply arcing tightly along the profemoral shaft (Fig. <xref ref-type="fig" rid="F8">8B</xref>).</p><p><bold><italic>Wings</italic>.</bold> Female tegmina are average in length, only reaching onto abdominal segments V or VI and male tegmina are moderate in length, only reaching onto abdominal segment II or III. Females have rudimentary alae. Male alae are fully developed in an oval-fan configuration and reach onto abdominal segments VIII to X. Female tegmina have a subcoastal vein; radial vein which runs parallel with the media and splits into the first radial about halfway through its length and terminates in a radial sector which bends distinctly away from the media and arcs to the wing margin; a bifurcate medial vein; a bifurcate cubitus vein; and a first anal vein which fuses with the cubitus early on (Fig. <xref ref-type="fig" rid="F4">4A</xref>). Male tegmina (Fig. <xref ref-type="fig" rid="F3">3A</xref>) have a simple subcoastal vein; radial vein which runs parallel/subparallel with the media almost throughout the full length of the wing and branches into the first radial about one third of the way through the wing length and terminates as the radial sector; the media runs parallel/subparallel with the radius and has the media posterior split near the middle of the wing and terminates as the media anterior; the cubitus is unbranched; and there is a first anal which fuses with the cubitus early on. Male alae (Fig. <xref ref-type="fig" rid="F3">3A</xref>) have a costal vein running along the anterior margin; a subcostal vein which runs parallel with the costal vein for the full length; the radial vein is the most unique feature of the alae as it is simple, running parallel to the subcostal vein; the media splits early into the media anterior and posterior which run parallel until the media posterior fuses with the media anterior near the wing margin and they run fused to the apex of the wing; the cubitus is fused with the first anterior anal for ca. half of the length until the first anterior anal splits and runs to the wing margin; the anal veins are split into two groups, the anterior anals and the posterior anals (with seven anterior anals and four or five posterior anals).</p><p><bold><italic>Abdomen</italic>.</bold> Both sexes have variable abdominal shapes, but all forms are broad in the middle with the widest segments V or VI; in both sexes the anterior halves are uniformly broadening to the middle segments, and then the posterior half of the abdomen is variable either with smooth margins giving the abdomen an ovoid appearance, or with the posterior segments gently or strongly undulating giving the abdomen a lobed appearance. Female subgenital plate is short and relatively narrow with the apex slightly reaching onto the anterior margin of the terminal abdominal segment and ending in a fine point; gonapophyses VIII are exceptionally long (with ca. half of their length projecting out from underneath the abdomen) with a uniform width through most of their length; the cerci are relatively flat, marked sparsely with a granular surface, and end in blunt points (Figs <xref ref-type="fig" rid="F7">7G</xref>, <xref ref-type="fig" rid="F9">9D</xref>). Males have a long, relatively narrow, triangular vomer which is singularly pronged, hooking up into the paraproct (Fig. <xref ref-type="fig" rid="F8">8C</xref>).</p><fig id="F9" position="float" orientation="portrait"><object-id xmlns:xlink="http://www.w3.org/1999/xlink" content-type="doi" xlink:type="simple">10.3897/zookeys.1110.80808.figure9</object-id><object-id xmlns:xlink="http://www.w3.org/1999/xlink" content-type="arpha" xlink:type="simple">2047E8F8-5D53-5AC6-B585-A40579F7BCC3</object-id><label>Figure 9.</label><caption><p><italic><tp:taxon-name><tp:taxon-name-part taxon-name-part-type="genus" reg="Rakaphyllium">Rakaphyllium</tp:taxon-name-part><tp:taxon-name-part taxon-name-part-type="species" reg="exsectum">exsectum</tp:taxon-name-part></tp:taxon-name></italic> comb. nov. holotype female (<named-content xmlns:xlink="http://www.w3.org/1999/xlink" content-type="dwc:institutional_code" xlink:title="Natural History Museum United Kingdom,London" xlink:href="http://grbio.org/institution/natural-history-museum-london" xlink:type="simple">NHMUK</named-content>) <bold>A</bold> habitus, dorsal <bold>B</bold> profemora, dorsal <bold>C</bold> details of head through thorax, dorsal <bold>D</bold> genitalia, ventral <bold>E</bold> details of antenna, dorsal <bold>F</bold> associated data labels <bold>G</bold> details of head through thorax, dorsolateral. Scale bar only associated with <bold>A</bold>. Photographs <bold>A, F, G</bold> taken by Paul Brock (United Kingdom), other photographs taken by first author.</p></caption><graphic xmlns:xlink="http://www.w3.org/1999/xlink" xlink:href="zookeys-1110-151_article-80808__-g009.jpg" position="float" orientation="portrait" xlink:type="simple" id="oo_710968.jpg"><uri content-type="original_file" xlink:type="simple">https://binary.pensoft.net/fig/710968</uri></graphic></fig><p><bold><italic>Egg.</italic></bold> Egg morphology is not yet known for this rare genus, but with such unusually long gonapophyses to hold the eggs before they are flung away, the eggs must have a unique shape to require such ungainly gonapophyses.</p></tp:treatment-sec><tp:treatment-sec sec-type="etymology" id="SECID0ETPAG"><title>Etymology.</title><p><italic><tp:taxon-name><tp:taxon-name-part taxon-name-part-type="genus" reg="Rakaphyllium">Rakaphyllium</tp:taxon-name-part></tp:taxon-name></italic> meaning “walking leaf”. This generic epithet is a compound of the Latinized name <italic><tp:taxon-name><tp:taxon-name-part taxon-name-part-type="genus" reg="Phyllium">Phyllium</tp:taxon-name-part></tp:taxon-name></italic> the type genus for the family (from Greek φυλλον, -ου (<italic>phyllon</italic>, -<italic>oy</italic>) + -um; <xref ref-type="bibr" rid="B30">Poitout 2007</xref>), coupled with the prefix <italic>raka</italic> from the Hiri Motu language of New Guinea which means “to walk” (<xref ref-type="bibr" rid="B8">Chatterton 1975</xref>; <xref ref-type="bibr" rid="B18">Dutton and Voorhoeve 1975</xref>). We wish to honor the original inhabitants of this area by using the traditional language of Hiri Motu which is one of the official languages of Papua New Guinea and as Papua New Guinea pushed towards sovereignty in 1975, Hiri Motu was seen as a unifying force which was instrumental in the awakening of national pride (<xref ref-type="bibr" rid="B18">Dutton and Voorhoeve 1975</xref>). We chose this name because of the amazing camouflage these insects possess, allowing them to appear miraculously as a leaf that simply stands up and walks away when disturbed. This new genus is neuter in gender, following <italic><tp:taxon-name><tp:taxon-name-part taxon-name-part-type="genus" reg="Phyllium">Phyllium</tp:taxon-name-part></tp:taxon-name></italic>.</p></tp:treatment-sec><tp:treatment-sec sec-type="distribution" id="SECID0EERAG"><title>Distribution.</title><p>At present our knowledge of the <italic><tp:taxon-name><tp:taxon-name-part taxon-name-part-type="genus" reg="Rakaphyllium">Rakaphyllium</tp:taxon-name-part></tp:taxon-name></italic> gen. nov. is rather limited due to its rarity, however, interestingly despite it being rarely collected, this genus appears to be somewhat widespread, with records from throughout New Guinea, and even a record from the Aru Islands (Fig. <xref ref-type="fig" rid="F1">1A</xref>) off the western coast of Papua Province, Indonesia (Fig. <xref ref-type="fig" rid="F5">5</xref>).</p></tp:treatment-sec><tp:treatment-sec><!--Section generated to contain objects referenced in tp:taxon-treatment.--><fig id="F7" position="float" orientation="portrait"><object-id xmlns:xlink="http://www.w3.org/1999/xlink" content-type="doi" xlink:type="simple">10.3897/zookeys.1110.80808.figure7</object-id><object-id xmlns:xlink="http://www.w3.org/1999/xlink" content-type="arpha" xlink:type="simple">CB9923BE-573B-5541-8194-1D9E316CF177</object-id><label>Figure 7.</label><caption><p><italic><tp:taxon-name><tp:taxon-name-part taxon-name-part-type="genus" reg="Rakaphyllium">Rakaphyllium</tp:taxon-name-part><tp:taxon-name-part taxon-name-part-type="species" reg="schultzei">schultzei</tp:taxon-name-part></tp:taxon-name></italic> comb. nov. non-type material specimens <bold>A–C, F–H</bold> adult female from <abbrev xmlns:xlink="http://www.w3.org/1999/xlink" xlink:title="Private collection of Stéphane Le Tirant,Québec" id="ABBRID0EC3AE" xlink:type="simple">Coll SLT</abbrev>, Indonesia: Jayapura, Klaisu <bold>D, E</bold> nymphs from <named-content xmlns:xlink="http://www.w3.org/1999/xlink" content-type="dwc:institutional_code" xlink:title="Macleay Collections,Sydney University Museums" xlink:href="http://grbio.org/institution/university-sydney-macleay-museum" xlink:type="simple">MAMU</named-content><bold>A</bold> habitus, dorsal <bold>B</bold> details of head through thorax, lateral <bold>C</bold> profemora, dorsal <bold>D</bold> female nymph without collection data (<named-content xmlns:xlink="http://www.w3.org/1999/xlink" content-type="dwc:institutional_code" xlink:title="Macleay Collections,Sydney University Museums" xlink:href="http://grbio.org/institution/university-sydney-macleay-museum" xlink:type="simple">MAMU</named-content>) <bold>E</bold> male nymph with slightly undulating abdomen with associated data label above (<named-content xmlns:xlink="http://www.w3.org/1999/xlink" content-type="dwc:institutional_code" xlink:title="Macleay Collections,Sydney University Museums" xlink:href="http://grbio.org/institution/university-sydney-macleay-museum" xlink:type="simple">MAMU</named-content>) <bold>F</bold> details of antenna, dorsal <bold>G</bold> genitalia, ventral <bold>H</bold> details of head through thorax, dorsal. Scale bars only associated with images <bold>A, D, E</bold>. Photographs <bold>A–C, F–H</bold> taken by Rene Limoges (<abbrev xmlns:xlink="http://www.w3.org/1999/xlink" xlink:title="Insectarium de Montréal,Montréal" id="ABBRID0EI4AE" xlink:type="simple">IMQC</abbrev>) <bold>D, E</bold> courtesy of Chau Chak Wing Museum, the University of Sydney, and photographs taken by David James.</p></caption><graphic xmlns:xlink="http://www.w3.org/1999/xlink" xlink:href="zookeys-1110-151_article-80808__-g007.jpg" position="float" orientation="portrait" xlink:type="simple" id="oo_710966.jpg"><uri content-type="original_file" xlink:type="simple">https://binary.pensoft.net/fig/710966</uri></graphic></fig><fig id="F10" position="float" orientation="portrait"><object-id xmlns:xlink="http://www.w3.org/1999/xlink" content-type="doi" xlink:type="simple">10.3897/zookeys.1110.80808.figure10</object-id><object-id xmlns:xlink="http://www.w3.org/1999/xlink" content-type="arpha" xlink:type="simple">79EE28F6-13C0-5583-9672-0F080A34469F</object-id><label>Figure 10.</label><caption><p><italic><tp:taxon-name><tp:taxon-name-part taxon-name-part-type="genus" reg="Vaabonbonphyllium">Vaabonbonphyllium</tp:taxon-name-part><tp:taxon-name-part taxon-name-part-type="species" reg="groesseri">groesseri</tp:taxon-name-part></tp:taxon-name></italic> comb. nov. females <bold>A</bold> data labels associated with the holotype <bold>B</bold> holotype, habitus, dorsal <bold>C</bold> details of head through thorax, dorsal <bold>D</bold> details of antennae, dorsal <bold>E</bold> details of genitalia, ventral <bold>F</bold> front legs, head, and thorax, anterodorsal. Scale bar associated with <bold>A</bold> and <bold>B</bold>. <bold>A</bold> and <bold>B</bold> photographs by Christian Schmidt (<abbrev xmlns:xlink="http://www.w3.org/1999/xlink" xlink:title="Staatliches Museum für Tierkunde,Dresden" id="ABBRID0EQKBG" xlink:type="simple">SMTD</abbrev>), other images taken by the first author of specimens from the <named-content xmlns:xlink="http://www.w3.org/1999/xlink" content-type="dwc:institutional_code" xlink:title="Natural History Museum United Kingdom,London" xlink:href="http://grbio.org/institution/natural-history-museum-london" xlink:type="simple">NHMUK</named-content>.</p></caption><graphic xmlns:xlink="http://www.w3.org/1999/xlink" xlink:href="zookeys-1110-151_article-80808__-g010.jpg" position="float" orientation="portrait" xlink:type="simple" id="oo_710969.jpg"><uri content-type="original_file" xlink:type="simple">https://binary.pensoft.net/fig/710969</uri></graphic></fig><fig id="F3" position="float" orientation="portrait"><object-id xmlns:xlink="http://www.w3.org/1999/xlink" content-type="doi" xlink:type="simple">10.3897/zookeys.1110.80808.figure3</object-id><object-id xmlns:xlink="http://www.w3.org/1999/xlink" content-type="arpha" xlink:type="simple">CA12C65A-CDAF-5DEF-8A36-D90930F5E1A1</object-id><label>Figure 3.</label><caption><p>Male tegmina venation for two of the herein described genera <bold>A</bold><italic><tp:taxon-name><tp:taxon-name-part taxon-name-part-type="genus" reg="Rakaphyllium">Rakaphyllium</tp:taxon-name-part><tp:taxon-name-part taxon-name-part-type="species" reg="schultzei">schultzei</tp:taxon-name-part></tp:taxon-name></italic> comb. nov. (<abbrev xmlns:xlink="http://www.w3.org/1999/xlink" xlink:title="Museum für Naturkunde der Humboldt-Universität,Berlin" id="ABBRID0EMKAE" xlink:type="simple">MNHU</abbrev>) <bold>B</bold><italic><tp:taxon-name><tp:taxon-name-part taxon-name-part-type="genus" reg="Vaabonbonphyllium">Vaabonbonphyllium</tp:taxon-name-part><tp:taxon-name-part taxon-name-part-type="species" reg="rafidahae">rafidahae</tp:taxon-name-part></tp:taxon-name></italic> (<abbrev xmlns:xlink="http://www.w3.org/1999/xlink" xlink:title="Insectarium de Montréal,Montréal" id="ABBRID0E4KAE" xlink:type="simple">IMQC</abbrev>) (<abbrev xmlns:xlink="http://www.w3.org/1999/xlink" xlink:title="Private collection of Royce T. Cumming,California" id="ABBRID0EBLAE" xlink:type="simple">Coll RC</abbrev> 19-106). Abbreviations: <abbrev xmlns:xlink="http://www.w3.org/1999/xlink" xlink:title="subcosta" id="ABBRID0EFLAE" xlink:type="simple">Sc</abbrev> (subcosta); R (radius); <abbrev xmlns:xlink="http://www.w3.org/1999/xlink" xlink:title="radius 1" id="ABBRID0EJLAE" xlink:type="simple">R1</abbrev> (radius 1); <abbrev xmlns:xlink="http://www.w3.org/1999/xlink" xlink:title="radial sector" id="ABBRID0ENLAE" xlink:type="simple">Rs</abbrev> (radial sector); <abbrev xmlns:xlink="http://www.w3.org/1999/xlink" xlink:title="fused radial sector and media anterior" id="ABBRID0ERLAE" xlink:type="simple">Rs+MA</abbrev> (fused radial sector and media anterior); M (media); <abbrev xmlns:xlink="http://www.w3.org/1999/xlink" xlink:title="media anterior" id="ABBRID0EVLAE" xlink:type="simple">MA</abbrev> (media anterior); <abbrev xmlns:xlink="http://www.w3.org/1999/xlink" xlink:title="media posterior" id="ABBRID0EZLAE" xlink:type="simple">MP</abbrev> (media posterior); <abbrev xmlns:xlink="http://www.w3.org/1999/xlink" xlink:title="cubitus and first anterior anal" id="ABBRID0E4LAE" xlink:type="simple">Cu+1AA</abbrev> (fused cubitus and first anterior anal); <abbrev xmlns:xlink="http://www.w3.org/1999/xlink" xlink:title="first–seventh anterior anal" id="ABBRID0EBMAE" xlink:type="simple">1AA–7AA</abbrev> (first through seventh anterior anal); <abbrev xmlns:xlink="http://www.w3.org/1999/xlink" xlink:title="first–fifth posterior anal" id="ABBRID0EFMAE" xlink:type="simple">1PA–5PA</abbrev> (first through fifth posterior anal); <abbrev xmlns:xlink="http://www.w3.org/1999/xlink" xlink:title="first anal" id="ABBRID0EJMAE" xlink:type="simple">1A</abbrev> (first anal).</p></caption><graphic xmlns:xlink="http://www.w3.org/1999/xlink" xlink:href="zookeys-1110-151_article-80808__-g003.jpg" position="float" orientation="portrait" xlink:type="simple" id="oo_710961.jpg"><uri content-type="original_file" xlink:type="simple">https://binary.pensoft.net/fig/710961</uri></graphic></fig><fig id="F6" position="float" orientation="portrait"><object-id xmlns:xlink="http://www.w3.org/1999/xlink" content-type="doi" xlink:type="simple">10.3897/zookeys.1110.80808.figure6</object-id><object-id xmlns:xlink="http://www.w3.org/1999/xlink" content-type="arpha" xlink:type="simple">B33630C4-0008-509E-94D4-606C12774F45</object-id><label>Figure 6.</label><caption><p><italic><tp:taxon-name><tp:taxon-name-part taxon-name-part-type="genus" reg="Rakaphyllium">Rakaphyllium</tp:taxon-name-part><tp:taxon-name-part taxon-name-part-type="species" reg="schultzei">schultzei</tp:taxon-name-part></tp:taxon-name></italic> comb. nov. holotype female. Note that the holotype female is heavily damaged in several places, especially the abdomen which has numerous holes through which the background can be seen, this is not an artifact of image postprocessing <bold>A</bold> habitus, dorsal <bold>B</bold> right front leg, dorsal <bold>C</bold> associated data labels <bold>D</bold> details of head through thorax, dorsal. Scale bar only associated with <bold>A</bold>. Photographs by Arne Köhler (<named-content xmlns:xlink="http://www.w3.org/1999/xlink" content-type="dwc:institutional_code" xlink:title="Senckenberg Deutsches Entomologisches Institut, Müncheberg" xlink:href="http://grbio.org/institution/senckenberg-deutsches-entomologisches-institut" xlink:type="simple">SDEI</named-content>) and Mandy Schröter (<named-content xmlns:xlink="http://www.w3.org/1999/xlink" content-type="dwc:institutional_code" xlink:title="Senckenberg Deutsches Entomologisches Institut, Müncheberg" xlink:href="http://grbio.org/institution/senckenberg-deutsches-entomologisches-institut" xlink:type="simple">SDEI</named-content>).</p></caption><graphic xmlns:xlink="http://www.w3.org/1999/xlink" xlink:href="zookeys-1110-151_article-80808__-g006.jpg" position="float" orientation="portrait" xlink:type="simple" id="oo_710965.jpg"><uri content-type="original_file" xlink:type="simple">https://binary.pensoft.net/fig/710965</uri></graphic></fig><fig id="F4" position="float" orientation="portrait"><object-id xmlns:xlink="http://www.w3.org/1999/xlink" content-type="doi" xlink:type="simple">10.3897/zookeys.1110.80808.figure4</object-id><object-id xmlns:xlink="http://www.w3.org/1999/xlink" content-type="arpha" xlink:type="simple">CC45A854-49D0-59B0-9649-172CDBA93FDF</object-id><label>Figure 4.</label><caption><p>Female tegmina venation for two of the herein described genera <bold>A</bold><italic><tp:taxon-name><tp:taxon-name-part taxon-name-part-type="genus" reg="Rakaphyllium">Rakaphyllium</tp:taxon-name-part><tp:taxon-name-part taxon-name-part-type="species" reg="schultzei">schultzei</tp:taxon-name-part></tp:taxon-name></italic> comb. nov. (<named-content xmlns:xlink="http://www.w3.org/1999/xlink" content-type="dwc:institutional_code" xlink:title="Senckenberg Deutsches Entomologisches Institut, Müncheberg" xlink:href="http://grbio.org/institution/senckenberg-deutsches-entomologisches-institut" xlink:type="simple">SDEI</named-content>) <bold>B</bold><italic><tp:taxon-name><tp:taxon-name-part taxon-name-part-type="genus" reg="Vaabonbonphyllium">Vaabonbonphyllium</tp:taxon-name-part><tp:taxon-name-part taxon-name-part-type="species" reg="groesseri">groesseri</tp:taxon-name-part></tp:taxon-name></italic> comb. nov. (<abbrev xmlns:xlink="http://www.w3.org/1999/xlink" xlink:title="Staatliches Museum für Tierkunde,Dresden" id="ABBRID0EYNAE" xlink:type="simple">SMTD</abbrev>). Abbreviations: <abbrev xmlns:xlink="http://www.w3.org/1999/xlink" xlink:title="subcosta" id="ABBRID0E3NAE" xlink:type="simple">Sc</abbrev> (subcosta); R (radius); <abbrev xmlns:xlink="http://www.w3.org/1999/xlink" xlink:title="radius 1" id="ABBRID0EAOAE" xlink:type="simple">R1</abbrev> (radius 1); <abbrev xmlns:xlink="http://www.w3.org/1999/xlink" xlink:title="radial sector" id="ABBRID0EEOAE" xlink:type="simple">Rs</abbrev> (radial sector); <abbrev xmlns:xlink="http://www.w3.org/1999/xlink" xlink:title="radius to media crossvein" id="ABBRID0EIOAE" xlink:type="simple">R–M</abbrev> (radius to media crossvein); M (media); <abbrev xmlns:xlink="http://www.w3.org/1999/xlink" xlink:title="media anterior" id="ABBRID0EMOAE" xlink:type="simple">MA</abbrev> (media anterior); <abbrev xmlns:xlink="http://www.w3.org/1999/xlink" xlink:title="media posterior" id="ABBRID0EQOAE" xlink:type="simple">MP</abbrev> (media posterior); <abbrev xmlns:xlink="http://www.w3.org/1999/xlink" xlink:title="cubitus" id="ABBRID0EUOAE" xlink:type="simple">Cu</abbrev> (cubitus); <abbrev xmlns:xlink="http://www.w3.org/1999/xlink" xlink:title="cubitus anterior" id="ABBRID0EYOAE" xlink:type="simple">CuA</abbrev> (cubitus anterior); <abbrev xmlns:xlink="http://www.w3.org/1999/xlink" xlink:title="cubitus posterior" id="ABBRID0E3OAE" xlink:type="simple">CuP</abbrev> (cubitus posterior); <abbrev xmlns:xlink="http://www.w3.org/1999/xlink" xlink:title="first anal" id="ABBRID0EAPAE" xlink:type="simple">1A</abbrev> (first anal).</p></caption><graphic xmlns:xlink="http://www.w3.org/1999/xlink" xlink:href="zookeys-1110-151_article-80808__-g004.jpg" position="float" orientation="portrait" xlink:type="simple" id="oo_710962.jpg"><uri content-type="original_file" xlink:type="simple">https://binary.pensoft.net/fig/710962</uri></graphic></fig><fig id="F1" position="float" orientation="portrait"><object-id xmlns:xlink="http://www.w3.org/1999/xlink" content-type="doi" xlink:type="simple">10.3897/zookeys.1110.80808.figure1</object-id><object-id xmlns:xlink="http://www.w3.org/1999/xlink" content-type="arpha" xlink:type="simple">864DF634-6CDE-50F5-A971-F1927162CD4F</object-id><label>Figure 1.</label><caption><p>Live representatives from two of the three herein described genera <bold>A</bold><italic><tp:taxon-name><tp:taxon-name-part taxon-name-part-type="genus" reg="Rakaphyllium">Rakaphyllium</tp:taxon-name-part><tp:taxon-name-part taxon-name-part-type="species" reg="schultzei">schultzei</tp:taxon-name-part></tp:taxon-name></italic> comb. nov. male photographed by Loïc Degen (Switzerland) on Wokam Island, Aru Islands, Indonesia <bold>B</bold><italic><tp:taxon-name><tp:taxon-name-part taxon-name-part-type="genus" reg="Acentetaphyllium">Acentetaphyllium</tp:taxon-name-part><tp:taxon-name-part taxon-name-part-type="species" reg="brevipenne">brevipenne</tp:taxon-name-part></tp:taxon-name></italic> comb. nov. brown form female, photograph purchased from Alamy stock photo website, noted as simply from the “rainforest of New Guinea”, no additional observational data could be traced.</p></caption><graphic xmlns:xlink="http://www.w3.org/1999/xlink" xlink:href="zookeys-1110-151_article-80808__-g001.jpg" position="float" orientation="portrait" xlink:type="simple" id="oo_710959.jpg"><uri content-type="original_file" xlink:type="simple">https://binary.pensoft.net/fig/710959</uri></graphic></fig><fig id="F5" position="float" orientation="portrait"><object-id xmlns:xlink="http://www.w3.org/1999/xlink" content-type="doi" xlink:type="simple">10.3897/zookeys.1110.80808.figure5</object-id><object-id xmlns:xlink="http://www.w3.org/1999/xlink" content-type="arpha" xlink:type="simple">9A3BAC99-BFD7-59A8-9D5F-3F8A4688CCEB</object-id><label>Figure 5.</label><caption><p>Distribution map noting all presently known records of <italic><tp:taxon-name><tp:taxon-name-part taxon-name-part-type="genus" reg="Vaabonbonphyllium">Vaabonbonphyllium</tp:taxon-name-part></tp:taxon-name></italic> gen. nov. (denoted as star symbols) and <italic><tp:taxon-name><tp:taxon-name-part taxon-name-part-type="genus" reg="Rakaphyllium">Rakaphyllium</tp:taxon-name-part></tp:taxon-name></italic> gen. nov. (denoted as circle symbols) which were located and had data that could accurately be mapped. See Supplementary File 1 for full details for all records presented.</p></caption><graphic xmlns:xlink="http://www.w3.org/1999/xlink" xlink:href="zookeys-1110-151_article-80808__-g005.jpg" position="float" orientation="portrait" xlink:type="simple" id="oo_710964.jpg"><uri content-type="original_file" xlink:type="simple">https://binary.pensoft.net/fig/710964</uri></graphic></fig></tp:treatment-sec><ref-list><ref id="B12"><mixed-citation xmlns:xlink="http://www.w3.org/1999/xlink" xlink:type="simple"><person-group><name name-style="western"><surname>Cumming</surname><given-names>RT</given-names></name><name name-style="western"><surname>Le Tirant</surname><given-names>S</given-names></name><name name-style="western"><surname>Hennemann</surname><given-names>FH</given-names></name></person-group> (<year>2019</year>) <article-title>A new leaf insect from Obi Island (Wallacea, Indonesia) and description of a new subgenus within <italic><tp:taxon-name><tp:taxon-name-part taxon-name-part-type="genus">Phyllium</tp:taxon-name-part></tp:taxon-name></italic> Illiger, 1798 (<tp:taxon-name><tp:taxon-name-part taxon-name-part-type="order">Phasmatodea</tp:taxon-name-part></tp:taxon-name>: <tp:taxon-name><tp:taxon-name-part taxon-name-part-type="family">Phylliidae</tp:taxon-name-part></tp:taxon-name>: <tp:taxon-name><tp:taxon-name-part taxon-name-part-type="subfamily">Phylliinae</tp:taxon-name-part></tp:taxon-name>).</article-title><source>Faunitaxys</source><volume>7</volume>: <fpage>1</fpage>–<lpage>9</lpage>.</mixed-citation></ref><ref id="B40"><mixed-citation xmlns:xlink="http://www.w3.org/1999/xlink" xlink:type="simple"><person-group><name name-style="western"><surname>Zompro</surname><given-names>O</given-names></name><name name-style="western"><surname>Größer</surname><given-names>D</given-names></name></person-group> (<year>2003</year>) <article-title>A generic revision of the insect order <tp:taxon-name><tp:taxon-name-part taxon-name-part-type="order">Phasmatodea</tp:taxon-name-part></tp:taxon-name>: The genera of the areolate stick insect family <tp:taxon-name><tp:taxon-name-part taxon-name-part-type="family">Phylliidae</tp:taxon-name-part></tp:taxon-name> (Walking Leaves).</article-title><source>Spixiana</source><volume>26</volume>: <fpage>129</fpage>–<lpage>141</lpage>. <ext-link xlink:type="simple" ext-link-type="uri" xlink:href="http://www.zobodat.at/pdf/Spixiana_026_0129-0141.pdf">www.zobodat.at/pdf/Spixiana_026_0129-0141.pdf</ext-link></mixed-citation></ref><ref id="B25"><mixed-citation xmlns:xlink="http://www.w3.org/1999/xlink" xlink:type="simple"><person-group><name name-style="western"><surname>Hennemann</surname><given-names>FH</given-names></name><name name-style="western"><surname>Conle</surname><given-names>OV</given-names></name><name name-style="western"><surname>Gottardo</surname><given-names>M</given-names></name><name name-style="western"><surname>Bresseel</surname><given-names>J</given-names></name></person-group> (<year>2009</year>) <article-title>On certain species of the genus <italic><tp:taxon-name><tp:taxon-name-part taxon-name-part-type="genus">Phyllium</tp:taxon-name-part></tp:taxon-name></italic> Illiger, 1798, with proposals for an intra-generic systematization and the descriptions of five new species from the Philippines and Palawan (<tp:taxon-name><tp:taxon-name-part taxon-name-part-type="order">Phasmatodea</tp:taxon-name-part></tp:taxon-name>: <tp:taxon-name><tp:taxon-name-part taxon-name-part-type="family">Phylliidae</tp:taxon-name-part></tp:taxon-name>: <tp:taxon-name><tp:taxon-name-part taxon-name-part-type="subfamily">Phylliinae</tp:taxon-name-part></tp:taxon-name>: <tp:taxon-name><tp:taxon-name-part taxon-name-part-type="tribe">Phylliini</tp:taxon-name-part></tp:taxon-name>).</article-title><source>Zootaxa</source><volume>2322</volume>(<issue>1</issue>): <fpage>1</fpage>–<lpage>83</lpage>. <ext-link xlink:type="simple" ext-link-type="doi" xlink:href="10.11646/zootaxa.2322.1.1">https://doi.org/10.11646/zootaxa.2322.1.1</ext-link></mixed-citation></ref><ref id="B30"><mixed-citation xmlns:xlink="http://www.w3.org/1999/xlink" xlink:type="simple"><person-group><name name-style="western"><surname>Poitout</surname><given-names>F</given-names></name></person-group> (<year>2007</year>) <source>Dictionnaire étymologique des noms scientifques des Phasmes (<tp:taxon-name><tp:taxon-name-part taxon-name-part-type="order">Phasmatodea</tp:taxon-name-part></tp:taxon-name>).</source><publisher-name>L’Association PHYLLIE</publisher-name>, <publisher-loc>Paris, France</publisher-loc>, <size units="page">702 pp</size>.</mixed-citation></ref><ref id="B8"><mixed-citation xmlns:xlink="http://www.w3.org/1999/xlink" xlink:type="simple"><person-group><name name-style="western"><surname>Chatterton</surname><given-names>P</given-names></name></person-group> (<year>1975</year>) <source>Say it in Motu an instant introduction to the common language of Papua.</source><publisher-name>Robert Brown &amp; Associates</publisher-name>, <publisher-loc>Buranda, Queensland, Australia</publisher-loc>, <size units="page">30 pp</size>. <ext-link xlink:type="simple" ext-link-type="uri" xlink:href="https://exkiap.net/other/tok_pisin/Say_It_In_Motu.pdf">https://exkiap.net/other/tok_pisin/Say_It_In_Motu.pdf</ext-link></mixed-citation></ref><ref id="B18"><mixed-citation xmlns:xlink="http://www.w3.org/1999/xlink" xlink:type="simple"><person-group><name name-style="western"><surname>Dutton</surname><given-names>TE</given-names></name><name name-style="western"><surname>Voorhoeve</surname><given-names>CL</given-names></name></person-group> (<year>1975</year>) <source>Beginning Hiri Motu. Department of Linguistics Research School of Pacific Studies.</source><publisher-name>The Australian National University</publisher-name>, <publisher-loc>Canberra, Australia</publisher-loc>, <size units="page">259 pp</size>.</mixed-citation></ref></ref-list></tp:taxon-treatment>
