# Supplementary material for: ﻿Three new genera and one new species of leaf insect from Melanesia (Phasmatodea, Phylliidae)
Source: Zookeys. 2022 Jul 5;1110:151–200. doi: 10.3897/zookeys.1110.80808 (PMC9848868; doi:10.3897/zookeys.1110.80808)
Supplement: XML Treatment for Rakaphyllium schultzei [file zookeys.1110.80808-treatment2.xml]

<!DOCTYPE tp:taxon-treatment
  PUBLIC "-//TaxonX//DTD Taxonomic Treatment Publishing DTD v0 20100105//EN" "tax-treatment-NSO.dtd">
<tp:taxon-treatment xmlns:tp="http://www.plazi.org/taxpub"><tp:treatment-meta><kwd-group><label>Taxon classification</label><kwd>
                  <named-content content-type="kingdom">Animalia</named-content>
                </kwd><kwd>
                  <named-content content-type="order">Phasmatodea</named-content>
                </kwd><kwd>
                  <named-content content-type="family">Phylliidae</named-content>
                </kwd></kwd-group><mixed-citation publication-type="journal"><person-group><name><surname>Cumming</surname><given-names>Royce T.</given-names></name><name><surname>Le Tirant</surname><given-names>Stéphane</given-names></name></person-group><article-title>﻿Three new genera and one new species of leaf insect from <italic><tp:taxon-name><tp:taxon-name-part taxon-name-part-type="genus" reg="Melanesia">Melanesia</tp:taxon-name-part></tp:taxon-name></italic> (<tp:taxon-name><tp:taxon-name-part taxon-name-part-type="order">Phasmatodea</tp:taxon-name-part></tp:taxon-name>, <tp:taxon-name><tp:taxon-name-part taxon-name-part-type="family">Phylliidae</tp:taxon-name-part></tp:taxon-name>)</article-title><source>Zookeys</source><day>05</day><month>07</month><year>2022</year><volume>1110</volume><fpage>151</fpage><lpage>200</lpage><pub-id pub-id-type="doi">10.3897/zookeys.1110.80808</pub-id></mixed-citation></tp:treatment-meta><tp:nomenclature><label>﻿</label><tp:taxon-name>
                <object-id xmlns:xlink="http://www.w3.org/1999/xlink" content-type="arpha" xlink:type="simple">2C6EA639-BB83-520A-B18C-4381C8D6877A</object-id>
                <tp:taxon-name-part taxon-name-part-type="genus" reg="Rakaphyllium">Rakaphyllium</tp:taxon-name-part>
                <tp:taxon-name-part taxon-name-part-type="species" reg="schultzei">schultzei</tp:taxon-name-part>
              </tp:taxon-name><tp:taxon-authority>(Giglio-Tos, 1912)</tp:taxon-authority><tp:taxon-status xmlns:xlink="http://www.w3.org/1999/xlink" xlink:type="simple">comb. nov.</tp:taxon-status><xref ref-type="fig" rid="F1">Figs 1A</xref><xref ref-type="fig" rid="F3">, 3A</xref><xref ref-type="fig" rid="F4">, 4A</xref><xref ref-type="fig" rid="F6">, 6</xref><xref ref-type="fig" rid="F7">, 7</xref><xref ref-type="fig" rid="F8">, 8</xref></tp:nomenclature><tp:treatment-sec sec-type="material" id="SECID0E2UAG"><title>Material examined.</title><p>(3 ♀♀, 3 ♂♂, 3 ♂♂ nymphs, 2 ♀♀ nymphs): <bold><italic>Holotype</italic></bold> (♀): “New Guinea (No 131) VIII. 1910 L. Schultze L.J.; <italic><tp:taxon-name><tp:taxon-name-part taxon-name-part-type="genus" reg="Pulchriphyllium">Pulchriphyllium</tp:taxon-name-part><tp:taxon-name-part taxon-name-part-type="species" reg="schultzei">schultzei</tp:taxon-name-part></tp:taxon-name></italic> Giglio-Tos, E. Giglio-Tos, det.; Mossu südl von Germainhuk; Holotypus; DEI Hemimetabola #100122” (<named-content xmlns:xlink="http://www.w3.org/1999/xlink" content-type="dwc:institutional_code" xlink:title="Senckenberg Deutsches Entomologisches Institut, Müncheberg" xlink:href="http://grbio.org/institution/senckenberg-deutsches-entomologisches-institut" xlink:type="simple">SDEI</named-content>; Fig. <xref ref-type="fig" rid="F6">6</xref>). See Suppl. material <xref ref-type="supplementary-material" rid="S1">1</xref> for additional specimens reviewed, their collection data, and depositories.</p></tp:treatment-sec><tp:treatment-sec sec-type="remarks" id="SECID0E2VAG"><title>Remarks.</title><p>This rarely encountered species was described from a female from northern New Guinea (Fig. <xref ref-type="fig" rid="F6">6</xref>), and since its description over a century ago few additional specimens have been collected. At present due to the rarity of material and lack of fresh material for molecular comparison, the male specimens associated with this species are only assumed based on shared morphology (Fig. <xref ref-type="fig" rid="F8">8</xref>) but have not been confirmed yet.</p></tp:treatment-sec><tp:treatment-sec sec-type="Differentiation" id="SECID0EJWAG"><title>Differentiation.</title><p>For female <italic><tp:taxon-name><tp:taxon-name-part taxon-name-part-type="genus" reg="Rakaphyllium">Rakaphyllium</tp:taxon-name-part><tp:taxon-name-part taxon-name-part-type="species" reg="schultzei">schultzei</tp:taxon-name-part></tp:taxon-name></italic> comb. nov., the abdominal shape and profemoral lobes easily differentiate it from <italic><tp:taxon-name><tp:taxon-name-part taxon-name-part-type="genus" reg="Rakaphyllium">Rakaphyllium</tp:taxon-name-part><tp:taxon-name-part taxon-name-part-type="species" reg="exsectum">exsectum</tp:taxon-name-part></tp:taxon-name></italic> comb. nov. Within <italic><tp:taxon-name><tp:taxon-name-part taxon-name-part-type="genus" reg="Rakaphyllium">Rakaphyllium</tp:taxon-name-part><tp:taxon-name-part taxon-name-part-type="species" reg="schultzei">schultzei</tp:taxon-name-part></tp:taxon-name></italic> comb. nov. the profemoral exterior lobe arcs smoothly from end to end without a strong angle (Fig. <xref ref-type="fig" rid="F6">6B</xref>), but in <italic><tp:taxon-name><tp:taxon-name-part taxon-name-part-type="genus" reg="Rakaphyllium">Rakaphyllium</tp:taxon-name-part><tp:taxon-name-part taxon-name-part-type="species" reg="exsectum">exsectum</tp:taxon-name-part></tp:taxon-name></italic> comb. nov. the exterior lobe is distinctly boxy with a right angle (Fig. <xref ref-type="fig" rid="F9">9B</xref>). Additionally, abdominal shape appears to be reliable for differentiation, but some abdominal variation has been observed in a few <italic><tp:taxon-name><tp:taxon-name-part taxon-name-part-type="genus" reg="Rakaphyllium">Rakaphyllium</tp:taxon-name-part><tp:taxon-name-part taxon-name-part-type="species" reg="schultzei">schultzei</tp:taxon-name-part></tp:taxon-name></italic> comb. nov. females to include perfectly smooth margins and some with slight undulations on the terminal abdominal segments (although none have been observed to be as extreme as in <italic><tp:taxon-name><tp:taxon-name-part taxon-name-part-type="genus" reg="Rakaphyllium">Rakaphyllium</tp:taxon-name-part><tp:taxon-name-part taxon-name-part-type="species" reg="exsectum">exsectum</tp:taxon-name-part></tp:taxon-name></italic> comb. nov.) therefore abdominal shape may also be useful for differentiation.</p></tp:treatment-sec><tp:treatment-sec sec-type="distribution" id="SECID0EZYAG"><title>Distribution.</title><p>At present we are aware of records from several locations throughout New Guinea (both on the Indonesian and Papuan sides) and records from the Aru Islands which visually appear to be this species despite the geographic disconnect from mainland New Guinea (see Fig. <xref ref-type="fig" rid="F5">5</xref> and Suppl. material <xref ref-type="supplementary-material" rid="S1">1</xref> for details of these records). The distribution of this species is vague as a thorough knowledge of morphological variation (due to limited material) and molecular analyses are lacking at present, and therefore our identification assumptions are only based upon general morphology. Unfortunately, without positive confirmation of the males we assume are this species, this distribution may be over expansive (possibly representing several species instead of one), and especially for the observational record from the Aru Islands (Fig. <xref ref-type="fig" rid="F1">1A</xref>), the specimen could not be examined and although the habitus appears to match the morphology of the mainland New Guinea male the fine details may suggest otherwise if a specimen could be examined.</p></tp:treatment-sec><tp:treatment-sec><!--Section generated to contain objects referenced in tp:taxon-treatment.--><fig id="F1" position="float" orientation="portrait"><object-id xmlns:xlink="http://www.w3.org/1999/xlink" content-type="doi" xlink:type="simple">10.3897/zookeys.1110.80808.figure1</object-id><object-id xmlns:xlink="http://www.w3.org/1999/xlink" content-type="arpha" xlink:type="simple">864DF634-6CDE-50F5-A971-F1927162CD4F</object-id><label>Figure 1.</label><caption><p>Live representatives from two of the three herein described genera <bold>A</bold><italic><tp:taxon-name><tp:taxon-name-part taxon-name-part-type="genus" reg="Rakaphyllium">Rakaphyllium</tp:taxon-name-part><tp:taxon-name-part taxon-name-part-type="species" reg="schultzei">schultzei</tp:taxon-name-part></tp:taxon-name></italic> comb. nov. male photographed by Loïc Degen (Switzerland) on Wokam Island, Aru Islands, Indonesia <bold>B</bold><italic><tp:taxon-name><tp:taxon-name-part taxon-name-part-type="genus" reg="Acentetaphyllium">Acentetaphyllium</tp:taxon-name-part><tp:taxon-name-part taxon-name-part-type="species" reg="brevipenne">brevipenne</tp:taxon-name-part></tp:taxon-name></italic> comb. nov. brown form female, photograph purchased from Alamy stock photo website, noted as simply from the “rainforest of New Guinea”, no additional observational data could be traced.</p></caption><graphic xmlns:xlink="http://www.w3.org/1999/xlink" xlink:href="zookeys-1110-151_article-80808__-g001.jpg" position="float" orientation="portrait" xlink:type="simple" id="oo_710959.jpg"><uri content-type="original_file" xlink:type="simple">https://binary.pensoft.net/fig/710959</uri></graphic></fig><fig id="F3" position="float" orientation="portrait"><object-id xmlns:xlink="http://www.w3.org/1999/xlink" content-type="doi" xlink:type="simple">10.3897/zookeys.1110.80808.figure3</object-id><object-id xmlns:xlink="http://www.w3.org/1999/xlink" content-type="arpha" xlink:type="simple">CA12C65A-CDAF-5DEF-8A36-D90930F5E1A1</object-id><label>Figure 3.</label><caption><p>Male tegmina venation for two of the herein described genera <bold>A</bold><italic><tp:taxon-name><tp:taxon-name-part taxon-name-part-type="genus" reg="Rakaphyllium">Rakaphyllium</tp:taxon-name-part><tp:taxon-name-part taxon-name-part-type="species" reg="schultzei">schultzei</tp:taxon-name-part></tp:taxon-name></italic> comb. nov. (<abbrev xmlns:xlink="http://www.w3.org/1999/xlink" xlink:title="Museum für Naturkunde der Humboldt-Universität,Berlin" id="ABBRID0EMKAE" xlink:type="simple">MNHU</abbrev>) <bold>B</bold><italic><tp:taxon-name><tp:taxon-name-part taxon-name-part-type="genus" reg="Vaabonbonphyllium">Vaabonbonphyllium</tp:taxon-name-part><tp:taxon-name-part taxon-name-part-type="species" reg="rafidahae">rafidahae</tp:taxon-name-part></tp:taxon-name></italic> (<abbrev xmlns:xlink="http://www.w3.org/1999/xlink" xlink:title="Insectarium de Montréal,Montréal" id="ABBRID0E4KAE" xlink:type="simple">IMQC</abbrev>) (<abbrev xmlns:xlink="http://www.w3.org/1999/xlink" xlink:title="Private collection of Royce T. Cumming,California" id="ABBRID0EBLAE" xlink:type="simple">Coll RC</abbrev> 19-106). Abbreviations: <abbrev xmlns:xlink="http://www.w3.org/1999/xlink" xlink:title="subcosta" id="ABBRID0EFLAE" xlink:type="simple">Sc</abbrev> (subcosta); R (radius); <abbrev xmlns:xlink="http://www.w3.org/1999/xlink" xlink:title="radius 1" id="ABBRID0EJLAE" xlink:type="simple">R1</abbrev> (radius 1); <abbrev xmlns:xlink="http://www.w3.org/1999/xlink" xlink:title="radial sector" id="ABBRID0ENLAE" xlink:type="simple">Rs</abbrev> (radial sector); <abbrev xmlns:xlink="http://www.w3.org/1999/xlink" xlink:title="fused radial sector and media anterior" id="ABBRID0ERLAE" xlink:type="simple">Rs+MA</abbrev> (fused radial sector and media anterior); M (media); <abbrev xmlns:xlink="http://www.w3.org/1999/xlink" xlink:title="media anterior" id="ABBRID0EVLAE" xlink:type="simple">MA</abbrev> (media anterior); <abbrev xmlns:xlink="http://www.w3.org/1999/xlink" xlink:title="media posterior" id="ABBRID0EZLAE" xlink:type="simple">MP</abbrev> (media posterior); <abbrev xmlns:xlink="http://www.w3.org/1999/xlink" xlink:title="cubitus and first anterior anal" id="ABBRID0E4LAE" xlink:type="simple">Cu+1AA</abbrev> (fused cubitus and first anterior anal); <abbrev xmlns:xlink="http://www.w3.org/1999/xlink" xlink:title="first–seventh anterior anal" id="ABBRID0EBMAE" xlink:type="simple">1AA–7AA</abbrev> (first through seventh anterior anal); <abbrev xmlns:xlink="http://www.w3.org/1999/xlink" xlink:title="first–fifth posterior anal" id="ABBRID0EFMAE" xlink:type="simple">1PA–5PA</abbrev> (first through fifth posterior anal); <abbrev xmlns:xlink="http://www.w3.org/1999/xlink" xlink:title="first anal" id="ABBRID0EJMAE" xlink:type="simple">1A</abbrev> (first anal).</p></caption><graphic xmlns:xlink="http://www.w3.org/1999/xlink" xlink:href="zookeys-1110-151_article-80808__-g003.jpg" position="float" orientation="portrait" xlink:type="simple" id="oo_710961.jpg"><uri content-type="original_file" xlink:type="simple">https://binary.pensoft.net/fig/710961</uri></graphic></fig><fig id="F4" position="float" orientation="portrait"><object-id xmlns:xlink="http://www.w3.org/1999/xlink" content-type="doi" xlink:type="simple">10.3897/zookeys.1110.80808.figure4</object-id><object-id xmlns:xlink="http://www.w3.org/1999/xlink" content-type="arpha" xlink:type="simple">CC45A854-49D0-59B0-9649-172CDBA93FDF</object-id><label>Figure 4.</label><caption><p>Female tegmina venation for two of the herein described genera <bold>A</bold><italic><tp:taxon-name><tp:taxon-name-part taxon-name-part-type="genus" reg="Rakaphyllium">Rakaphyllium</tp:taxon-name-part><tp:taxon-name-part taxon-name-part-type="species" reg="schultzei">schultzei</tp:taxon-name-part></tp:taxon-name></italic> comb. nov. (<named-content xmlns:xlink="http://www.w3.org/1999/xlink" content-type="dwc:institutional_code" xlink:title="Senckenberg Deutsches Entomologisches Institut, Müncheberg" xlink:href="http://grbio.org/institution/senckenberg-deutsches-entomologisches-institut" xlink:type="simple">SDEI</named-content>) <bold>B</bold><italic><tp:taxon-name><tp:taxon-name-part taxon-name-part-type="genus" reg="Vaabonbonphyllium">Vaabonbonphyllium</tp:taxon-name-part><tp:taxon-name-part taxon-name-part-type="species" reg="groesseri">groesseri</tp:taxon-name-part></tp:taxon-name></italic> comb. nov. (<abbrev xmlns:xlink="http://www.w3.org/1999/xlink" xlink:title="Staatliches Museum für Tierkunde,Dresden" id="ABBRID0EYNAE" xlink:type="simple">SMTD</abbrev>). Abbreviations: <abbrev xmlns:xlink="http://www.w3.org/1999/xlink" xlink:title="subcosta" id="ABBRID0E3NAE" xlink:type="simple">Sc</abbrev> (subcosta); R (radius); <abbrev xmlns:xlink="http://www.w3.org/1999/xlink" xlink:title="radius 1" id="ABBRID0EAOAE" xlink:type="simple">R1</abbrev> (radius 1); <abbrev xmlns:xlink="http://www.w3.org/1999/xlink" xlink:title="radial sector" id="ABBRID0EEOAE" xlink:type="simple">Rs</abbrev> (radial sector); <abbrev xmlns:xlink="http://www.w3.org/1999/xlink" xlink:title="radius to media crossvein" id="ABBRID0EIOAE" xlink:type="simple">R–M</abbrev> (radius to media crossvein); M (media); <abbrev xmlns:xlink="http://www.w3.org/1999/xlink" xlink:title="media anterior" id="ABBRID0EMOAE" xlink:type="simple">MA</abbrev> (media anterior); <abbrev xmlns:xlink="http://www.w3.org/1999/xlink" xlink:title="media posterior" id="ABBRID0EQOAE" xlink:type="simple">MP</abbrev> (media posterior); <abbrev xmlns:xlink="http://www.w3.org/1999/xlink" xlink:title="cubitus" id="ABBRID0EUOAE" xlink:type="simple">Cu</abbrev> (cubitus); <abbrev xmlns:xlink="http://www.w3.org/1999/xlink" xlink:title="cubitus anterior" id="ABBRID0EYOAE" xlink:type="simple">CuA</abbrev> (cubitus anterior); <abbrev xmlns:xlink="http://www.w3.org/1999/xlink" xlink:title="cubitus posterior" id="ABBRID0E3OAE" xlink:type="simple">CuP</abbrev> (cubitus posterior); <abbrev xmlns:xlink="http://www.w3.org/1999/xlink" xlink:title="first anal" id="ABBRID0EAPAE" xlink:type="simple">1A</abbrev> (first anal).</p></caption><graphic xmlns:xlink="http://www.w3.org/1999/xlink" xlink:href="zookeys-1110-151_article-80808__-g004.jpg" position="float" orientation="portrait" xlink:type="simple" id="oo_710962.jpg"><uri content-type="original_file" xlink:type="simple">https://binary.pensoft.net/fig/710962</uri></graphic></fig><fig id="F6" position="float" orientation="portrait"><object-id xmlns:xlink="http://www.w3.org/1999/xlink" content-type="doi" xlink:type="simple">10.3897/zookeys.1110.80808.figure6</object-id><object-id xmlns:xlink="http://www.w3.org/1999/xlink" content-type="arpha" xlink:type="simple">B33630C4-0008-509E-94D4-606C12774F45</object-id><label>Figure 6.</label><caption><p><italic><tp:taxon-name><tp:taxon-name-part taxon-name-part-type="genus" reg="Rakaphyllium">Rakaphyllium</tp:taxon-name-part><tp:taxon-name-part taxon-name-part-type="species" reg="schultzei">schultzei</tp:taxon-name-part></tp:taxon-name></italic> comb. nov. holotype female. Note that the holotype female is heavily damaged in several places, especially the abdomen which has numerous holes through which the background can be seen, this is not an artifact of image postprocessing <bold>A</bold> habitus, dorsal <bold>B</bold> right front leg, dorsal <bold>C</bold> associated data labels <bold>D</bold> details of head through thorax, dorsal. Scale bar only associated with <bold>A</bold>. Photographs by Arne Köhler (<named-content xmlns:xlink="http://www.w3.org/1999/xlink" content-type="dwc:institutional_code" xlink:title="Senckenberg Deutsches Entomologisches Institut, Müncheberg" xlink:href="http://grbio.org/institution/senckenberg-deutsches-entomologisches-institut" xlink:type="simple">SDEI</named-content>) and Mandy Schröter (<named-content xmlns:xlink="http://www.w3.org/1999/xlink" content-type="dwc:institutional_code" xlink:title="Senckenberg Deutsches Entomologisches Institut, Müncheberg" xlink:href="http://grbio.org/institution/senckenberg-deutsches-entomologisches-institut" xlink:type="simple">SDEI</named-content>).</p></caption><graphic xmlns:xlink="http://www.w3.org/1999/xlink" xlink:href="zookeys-1110-151_article-80808__-g006.jpg" position="float" orientation="portrait" xlink:type="simple" id="oo_710965.jpg"><uri content-type="original_file" xlink:type="simple">https://binary.pensoft.net/fig/710965</uri></graphic></fig><fig id="F7" position="float" orientation="portrait"><object-id xmlns:xlink="http://www.w3.org/1999/xlink" content-type="doi" xlink:type="simple">10.3897/zookeys.1110.80808.figure7</object-id><object-id xmlns:xlink="http://www.w3.org/1999/xlink" content-type="arpha" xlink:type="simple">CB9923BE-573B-5541-8194-1D9E316CF177</object-id><label>Figure 7.</label><caption><p><italic><tp:taxon-name><tp:taxon-name-part taxon-name-part-type="genus" reg="Rakaphyllium">Rakaphyllium</tp:taxon-name-part><tp:taxon-name-part taxon-name-part-type="species" reg="schultzei">schultzei</tp:taxon-name-part></tp:taxon-name></italic> comb. nov. non-type material specimens <bold>A–C, F–H</bold> adult female from <abbrev xmlns:xlink="http://www.w3.org/1999/xlink" xlink:title="Private collection of Stéphane Le Tirant,Québec" id="ABBRID0EC3AE" xlink:type="simple">Coll SLT</abbrev>, Indonesia: Jayapura, Klaisu <bold>D, E</bold> nymphs from <named-content xmlns:xlink="http://www.w3.org/1999/xlink" content-type="dwc:institutional_code" xlink:title="Macleay Collections,Sydney University Museums" xlink:href="http://grbio.org/institution/university-sydney-macleay-museum" xlink:type="simple">MAMU</named-content><bold>A</bold> habitus, dorsal <bold>B</bold> details of head through thorax, lateral <bold>C</bold> profemora, dorsal <bold>D</bold> female nymph without collection data (<named-content xmlns:xlink="http://www.w3.org/1999/xlink" content-type="dwc:institutional_code" xlink:title="Macleay Collections,Sydney University Museums" xlink:href="http://grbio.org/institution/university-sydney-macleay-museum" xlink:type="simple">MAMU</named-content>) <bold>E</bold> male nymph with slightly undulating abdomen with associated data label above (<named-content xmlns:xlink="http://www.w3.org/1999/xlink" content-type="dwc:institutional_code" xlink:title="Macleay Collections,Sydney University Museums" xlink:href="http://grbio.org/institution/university-sydney-macleay-museum" xlink:type="simple">MAMU</named-content>) <bold>F</bold> details of antenna, dorsal <bold>G</bold> genitalia, ventral <bold>H</bold> details of head through thorax, dorsal. Scale bars only associated with images <bold>A, D, E</bold>. Photographs <bold>A–C, F–H</bold> taken by Rene Limoges (<abbrev xmlns:xlink="http://www.w3.org/1999/xlink" xlink:title="Insectarium de Montréal,Montréal" id="ABBRID0EI4AE" xlink:type="simple">IMQC</abbrev>) <bold>D, E</bold> courtesy of Chau Chak Wing Museum, the University of Sydney, and photographs taken by David James.</p></caption><graphic xmlns:xlink="http://www.w3.org/1999/xlink" xlink:href="zookeys-1110-151_article-80808__-g007.jpg" position="float" orientation="portrait" xlink:type="simple" id="oo_710966.jpg"><uri content-type="original_file" xlink:type="simple">https://binary.pensoft.net/fig/710966</uri></graphic></fig><fig id="F8" position="float" orientation="portrait"><object-id xmlns:xlink="http://www.w3.org/1999/xlink" content-type="doi" xlink:type="simple">10.3897/zookeys.1110.80808.figure8</object-id><object-id xmlns:xlink="http://www.w3.org/1999/xlink" content-type="arpha" xlink:type="simple">FD02DAD8-CE9C-512C-8466-AD735A1CA266</object-id><label>Figure 8.</label><caption><p><italic><tp:taxon-name><tp:taxon-name-part taxon-name-part-type="genus" reg="Rakaphyllium">Rakaphyllium</tp:taxon-name-part><tp:taxon-name-part taxon-name-part-type="species" reg="schultzei">schultzei</tp:taxon-name-part></tp:taxon-name></italic> comb. nov. male from the <abbrev xmlns:xlink="http://www.w3.org/1999/xlink" xlink:title="Museum für Naturkunde der Humboldt-Universität,Berlin" id="ABBRID0E5IAG" xlink:type="simple">MNHU</abbrev> collection <bold>A</bold> habitus, dorsal <bold>B</bold> details of front legs, base of antennae, head, thorax, and tegmina, dorsal <bold>C</bold> genitalia, ventral <bold>D</bold> details of front legs, base of antennae, head, thorax, and tegmina, dorsolateral. Scale bar only associated with <bold>A</bold>. Photographs by Frank Hennemann (Germany).</p></caption><graphic xmlns:xlink="http://www.w3.org/1999/xlink" xlink:href="zookeys-1110-151_article-80808__-g008.jpg" position="float" orientation="portrait" xlink:type="simple" id="oo_710967.jpg"><uri content-type="original_file" xlink:type="simple">https://binary.pensoft.net/fig/710967</uri></graphic></fig><supplementary-material xmlns:xlink="http://www.w3.org/1999/xlink" id="S1" position="float" orientation="portrait" xlink:type="simple"><object-id content-type="doi" xlink:type="simple">10.3897/zookeys.1110.80808.suppl1</object-id><object-id content-type="zenodo_dep_id" xlink:type="simple">7077209</object-id><object-id content-type="arpha" xlink:type="simple">908699F2-FF6A-55BB-BE9E-CB9A1E2466BF</object-id><label>Supplementary material 1</label><caption><p>Material examined</p></caption><statement content-type="dataType"><label>Data type</label><p>specimen data</p></statement><statement content-type="notes"><label>Explanation note</label><p>Material examined (specimen data and deposition/ observational records) for localities used within the distribution map (Fig. <xref ref-type="fig" rid="F5">5</xref>) and to accompany the discussion of each species.</p></statement><media xlink:href="zookeys-1110-151_article-80808__-s001.xlsx" mimetype="application" mime-subtype="vnd.openxmlformats-officedocument.spreadsheetml.sheet" position="float" orientation="portrait" xlink:type="simple" id="oo_710975.xlsx"><uri content-type="original_file" xlink:type="simple">https://binary.pensoft.net/file/710975</uri></media><permissions><license xlink:type="simple"><license-p>This dataset is made available under the Open Database License (http://opendatacommons.org/licenses/odbl/1.0/). The Open Database License (ODbL) is a license agreement intended to allow users to freely share, modify, and use this Dataset while maintaining this same freedom for others, provided that the original source and author(s) are credited.</license-p></license></permissions><attrib specific-use="authors">Royce Cumming, Stéphane Le Tirant</attrib></supplementary-material><fig id="F5" position="float" orientation="portrait"><object-id xmlns:xlink="http://www.w3.org/1999/xlink" content-type="doi" xlink:type="simple">10.3897/zookeys.1110.80808.figure5</object-id><object-id xmlns:xlink="http://www.w3.org/1999/xlink" content-type="arpha" xlink:type="simple">9A3BAC99-BFD7-59A8-9D5F-3F8A4688CCEB</object-id><label>Figure 5.</label><caption><p>Distribution map noting all presently known records of <italic><tp:taxon-name><tp:taxon-name-part taxon-name-part-type="genus" reg="Vaabonbonphyllium">Vaabonbonphyllium</tp:taxon-name-part></tp:taxon-name></italic> gen. nov. (denoted as star symbols) and <italic><tp:taxon-name><tp:taxon-name-part taxon-name-part-type="genus" reg="Rakaphyllium">Rakaphyllium</tp:taxon-name-part></tp:taxon-name></italic> gen. nov. (denoted as circle symbols) which were located and had data that could accurately be mapped. See Supplementary File 1 for full details for all records presented.</p></caption><graphic xmlns:xlink="http://www.w3.org/1999/xlink" xlink:href="zookeys-1110-151_article-80808__-g005.jpg" position="float" orientation="portrait" xlink:type="simple" id="oo_710964.jpg"><uri content-type="original_file" xlink:type="simple">https://binary.pensoft.net/fig/710964</uri></graphic></fig><fig id="F9" position="float" orientation="portrait"><object-id xmlns:xlink="http://www.w3.org/1999/xlink" content-type="doi" xlink:type="simple">10.3897/zookeys.1110.80808.figure9</object-id><object-id xmlns:xlink="http://www.w3.org/1999/xlink" content-type="arpha" xlink:type="simple">2047E8F8-5D53-5AC6-B585-A40579F7BCC3</object-id><label>Figure 9.</label><caption><p><italic><tp:taxon-name><tp:taxon-name-part taxon-name-part-type="genus" reg="Rakaphyllium">Rakaphyllium</tp:taxon-name-part><tp:taxon-name-part taxon-name-part-type="species" reg="exsectum">exsectum</tp:taxon-name-part></tp:taxon-name></italic> comb. nov. holotype female (<named-content xmlns:xlink="http://www.w3.org/1999/xlink" content-type="dwc:institutional_code" xlink:title="Natural History Museum United Kingdom,London" xlink:href="http://grbio.org/institution/natural-history-museum-london" xlink:type="simple">NHMUK</named-content>) <bold>A</bold> habitus, dorsal <bold>B</bold> profemora, dorsal <bold>C</bold> details of head through thorax, dorsal <bold>D</bold> genitalia, ventral <bold>E</bold> details of antenna, dorsal <bold>F</bold> associated data labels <bold>G</bold> details of head through thorax, dorsolateral. Scale bar only associated with <bold>A</bold>. Photographs <bold>A, F, G</bold> taken by Paul Brock (United Kingdom), other photographs taken by first author.</p></caption><graphic xmlns:xlink="http://www.w3.org/1999/xlink" xlink:href="zookeys-1110-151_article-80808__-g009.jpg" position="float" orientation="portrait" xlink:type="simple" id="oo_710968.jpg"><uri content-type="original_file" xlink:type="simple">https://binary.pensoft.net/fig/710968</uri></graphic></fig></tp:treatment-sec></tp:taxon-treatment>
