# Supplementary material for: ﻿Three new genera and one new species of leaf insect from Melanesia (Phasmatodea, Phylliidae)
Source: Zookeys. 2022 Jul 5;1110:151–200. doi: 10.3897/zookeys.1110.80808 (PMC9848868; doi:10.3897/zookeys.1110.80808)
Supplement: XML Treatment for Rakaphyllium exsectum [file zookeys.1110.80808-treatment3.xml]

<!DOCTYPE tp:taxon-treatment
  PUBLIC "-//TaxonX//DTD Taxonomic Treatment Publishing DTD v0 20100105//EN" "tax-treatment-NSO.dtd">
<tp:taxon-treatment xmlns:tp="http://www.plazi.org/taxpub"><tp:treatment-meta><kwd-group><label>Taxon classification</label><kwd>
                  <named-content content-type="kingdom">Animalia</named-content>
                </kwd><kwd>
                  <named-content content-type="order">Phasmatodea</named-content>
                </kwd><kwd>
                  <named-content content-type="family">Phylliidae</named-content>
                </kwd></kwd-group><mixed-citation publication-type="journal"><person-group><name><surname>Cumming</surname><given-names>Royce T.</given-names></name><name><surname>Le Tirant</surname><given-names>Stéphane</given-names></name></person-group><article-title>﻿Three new genera and one new species of leaf insect from <italic><tp:taxon-name><tp:taxon-name-part taxon-name-part-type="genus" reg="Melanesia">Melanesia</tp:taxon-name-part></tp:taxon-name></italic> (<tp:taxon-name><tp:taxon-name-part taxon-name-part-type="order">Phasmatodea</tp:taxon-name-part></tp:taxon-name>, <tp:taxon-name><tp:taxon-name-part taxon-name-part-type="family">Phylliidae</tp:taxon-name-part></tp:taxon-name>)</article-title><source>Zookeys</source><day>05</day><month>07</month><year>2022</year><volume>1110</volume><fpage>151</fpage><lpage>200</lpage><pub-id pub-id-type="doi">10.3897/zookeys.1110.80808</pub-id></mixed-citation></tp:treatment-meta><tp:nomenclature><label>﻿</label><tp:taxon-name>
                <object-id xmlns:xlink="http://www.w3.org/1999/xlink" content-type="arpha" xlink:type="simple">AAE955A2-E02F-5470-8E1A-DCB6CCCE4765</object-id>
                <tp:taxon-name-part taxon-name-part-type="genus" reg="Rakaphyllium">Rakaphyllium</tp:taxon-name-part>
                <tp:taxon-name-part taxon-name-part-type="species" reg="exsectum">exsectum</tp:taxon-name-part>
              </tp:taxon-name><tp:taxon-authority>(Zompro, 2001b)</tp:taxon-authority><tp:taxon-status xmlns:xlink="http://www.w3.org/1999/xlink" xlink:type="simple">comb. nov.</tp:taxon-status><xref ref-type="fig" rid="F9">Fig. 9</xref></tp:nomenclature><tp:treatment-sec sec-type="material" id="SECID0EV1AG"><title>Material examined.</title><p><bold><italic>Holotype</italic></bold> (♀): “HOLO-TYPE; Rawlinson Mts. inland Huon Gulf. (Keysser).; Rothschild Bequest B. M. 1939-I.; Rawlinson Mt; <italic><tp:taxon-name><tp:taxon-name-part taxon-name-part-type="genus" reg="Phyllium">Phyllium</tp:taxon-name-part><tp:taxon-name-part taxon-name-part-type="species" reg="exsectum">exsectum</tp:taxon-name-part></tp:taxon-name></italic> ♀ Zompro n. sp. HOLOTYPUS det. O. Zompro X.2000; BMNH(E) #845235” (<named-content xmlns:xlink="http://www.w3.org/1999/xlink" content-type="dwc:institutional_code" xlink:title="Natural History Museum United Kingdom,London" xlink:href="http://grbio.org/institution/natural-history-museum-london" xlink:type="simple">NHMUK</named-content>; Fig. <xref ref-type="fig" rid="F9">9</xref>).</p></tp:treatment-sec><tp:treatment-sec sec-type="remarks" id="SECID0ET2AG"><title>Remarks.</title><p>This remarkable looking species is unfortunately only known from the singular holotype female from the little accessed Rawlinson Mountains of the Huon Peninsula (Fig. <xref ref-type="fig" rid="F5">5</xref>). Even in other phylliid species with prominent lobes on the abdomen, they pale in comparison to the unique habitus of this species, which likely evolved to mimic some strongly lobed host plant. Unfortunately, as this is the only specimen known and it lacks ecological data, nothing is known about a possible plant that the unique shape of this species may have evolved to resemble through advergent evolution.</p></tp:treatment-sec><tp:treatment-sec sec-type="Differentiation" id="SECID0E42AG"><title>Differentiation.</title><p>At present only the female is known for this species, no tentative males have been found which could represent the opposite sex. This species can be differentiated from its single other congenic by the elaborate lobed abdomen (although some <italic><tp:taxon-name><tp:taxon-name-part taxon-name-part-type="genus" reg="Rakaphyllium"/><tp:taxon-name-part taxon-name-part-type="species" reg="schultzei">schultzei</tp:taxon-name-part></tp:taxon-name></italic>-like females have been observed with slight lobes suggesting morphological plasticity within that species) or more reliably by the profemoral exterior lobe, which in <italic><tp:taxon-name><tp:taxon-name-part taxon-name-part-type="genus" reg="Rakaphyllium">Rakaphyllium</tp:taxon-name-part><tp:taxon-name-part taxon-name-part-type="species" reg="exsectum">exsectum</tp:taxon-name-part></tp:taxon-name></italic> comb. nov. is right angled (Fig. <xref ref-type="fig" rid="F9">9B</xref>), versus <italic><tp:taxon-name><tp:taxon-name-part taxon-name-part-type="genus" reg="Rakaphyllium">Rakaphyllium</tp:taxon-name-part><tp:taxon-name-part taxon-name-part-type="species" reg="schultzei">schultzei</tp:taxon-name-part></tp:taxon-name></italic> which always has the profemoral exterior lobe roundly arcing from end to end without a distinct angle present (Fig. <xref ref-type="fig" rid="F6">6B</xref>).</p></tp:treatment-sec><tp:treatment-sec sec-type="distribution" id="SECID0EL4AG"><title>Distribution.</title><p>The type locality of Rawlinson Mts. on the Huon Gulf, Morobe Province, Papua New Guinea is the only record known at present (Fig. <xref ref-type="fig" rid="F5">5</xref>).</p></tp:treatment-sec><tp:treatment-sec><!--Section generated to contain objects referenced in tp:taxon-treatment.--><fig id="F9" position="float" orientation="portrait"><object-id xmlns:xlink="http://www.w3.org/1999/xlink" content-type="doi" xlink:type="simple">10.3897/zookeys.1110.80808.figure9</object-id><object-id xmlns:xlink="http://www.w3.org/1999/xlink" content-type="arpha" xlink:type="simple">2047E8F8-5D53-5AC6-B585-A40579F7BCC3</object-id><label>Figure 9.</label><caption><p><italic><tp:taxon-name><tp:taxon-name-part taxon-name-part-type="genus" reg="Rakaphyllium">Rakaphyllium</tp:taxon-name-part><tp:taxon-name-part taxon-name-part-type="species" reg="exsectum">exsectum</tp:taxon-name-part></tp:taxon-name></italic> comb. nov. holotype female (<named-content xmlns:xlink="http://www.w3.org/1999/xlink" content-type="dwc:institutional_code" xlink:title="Natural History Museum United Kingdom,London" xlink:href="http://grbio.org/institution/natural-history-museum-london" xlink:type="simple">NHMUK</named-content>) <bold>A</bold> habitus, dorsal <bold>B</bold> profemora, dorsal <bold>C</bold> details of head through thorax, dorsal <bold>D</bold> genitalia, ventral <bold>E</bold> details of antenna, dorsal <bold>F</bold> associated data labels <bold>G</bold> details of head through thorax, dorsolateral. Scale bar only associated with <bold>A</bold>. Photographs <bold>A, F, G</bold> taken by Paul Brock (United Kingdom), other photographs taken by first author.</p></caption><graphic xmlns:xlink="http://www.w3.org/1999/xlink" xlink:href="zookeys-1110-151_article-80808__-g009.jpg" position="float" orientation="portrait" xlink:type="simple" id="oo_710968.jpg"><uri content-type="original_file" xlink:type="simple">https://binary.pensoft.net/fig/710968</uri></graphic></fig><fig id="F5" position="float" orientation="portrait"><object-id xmlns:xlink="http://www.w3.org/1999/xlink" content-type="doi" xlink:type="simple">10.3897/zookeys.1110.80808.figure5</object-id><object-id xmlns:xlink="http://www.w3.org/1999/xlink" content-type="arpha" xlink:type="simple">9A3BAC99-BFD7-59A8-9D5F-3F8A4688CCEB</object-id><label>Figure 5.</label><caption><p>Distribution map noting all presently known records of <italic><tp:taxon-name><tp:taxon-name-part taxon-name-part-type="genus" reg="Vaabonbonphyllium">Vaabonbonphyllium</tp:taxon-name-part></tp:taxon-name></italic> gen. nov. (denoted as star symbols) and <italic><tp:taxon-name><tp:taxon-name-part taxon-name-part-type="genus" reg="Rakaphyllium">Rakaphyllium</tp:taxon-name-part></tp:taxon-name></italic> gen. nov. (denoted as circle symbols) which were located and had data that could accurately be mapped. See Supplementary File 1 for full details for all records presented.</p></caption><graphic xmlns:xlink="http://www.w3.org/1999/xlink" xlink:href="zookeys-1110-151_article-80808__-g005.jpg" position="float" orientation="portrait" xlink:type="simple" id="oo_710964.jpg"><uri content-type="original_file" xlink:type="simple">https://binary.pensoft.net/fig/710964</uri></graphic></fig><fig id="F6" position="float" orientation="portrait"><object-id xmlns:xlink="http://www.w3.org/1999/xlink" content-type="doi" xlink:type="simple">10.3897/zookeys.1110.80808.figure6</object-id><object-id xmlns:xlink="http://www.w3.org/1999/xlink" content-type="arpha" xlink:type="simple">B33630C4-0008-509E-94D4-606C12774F45</object-id><label>Figure 6.</label><caption><p><italic><tp:taxon-name><tp:taxon-name-part taxon-name-part-type="genus" reg="Rakaphyllium">Rakaphyllium</tp:taxon-name-part><tp:taxon-name-part taxon-name-part-type="species" reg="schultzei">schultzei</tp:taxon-name-part></tp:taxon-name></italic> comb. nov. holotype female. Note that the holotype female is heavily damaged in several places, especially the abdomen which has numerous holes through which the background can be seen, this is not an artifact of image postprocessing <bold>A</bold> habitus, dorsal <bold>B</bold> right front leg, dorsal <bold>C</bold> associated data labels <bold>D</bold> details of head through thorax, dorsal. Scale bar only associated with <bold>A</bold>. Photographs by Arne Köhler (<named-content xmlns:xlink="http://www.w3.org/1999/xlink" content-type="dwc:institutional_code" xlink:title="Senckenberg Deutsches Entomologisches Institut, Müncheberg" xlink:href="http://grbio.org/institution/senckenberg-deutsches-entomologisches-institut" xlink:type="simple">SDEI</named-content>) and Mandy Schröter (<named-content xmlns:xlink="http://www.w3.org/1999/xlink" content-type="dwc:institutional_code" xlink:title="Senckenberg Deutsches Entomologisches Institut, Müncheberg" xlink:href="http://grbio.org/institution/senckenberg-deutsches-entomologisches-institut" xlink:type="simple">SDEI</named-content>).</p></caption><graphic xmlns:xlink="http://www.w3.org/1999/xlink" xlink:href="zookeys-1110-151_article-80808__-g006.jpg" position="float" orientation="portrait" xlink:type="simple" id="oo_710965.jpg"><uri content-type="original_file" xlink:type="simple">https://binary.pensoft.net/fig/710965</uri></graphic></fig></tp:treatment-sec></tp:taxon-treatment>
