# Supplementary material for: ﻿Three new genera and one new species of leaf insect from Melanesia (Phasmatodea, Phylliidae)
Source: Zookeys. 2022 Jul 5;1110:151–200. doi: 10.3897/zookeys.1110.80808 (PMC9848868; doi:10.3897/zookeys.1110.80808)
Supplement: XML Treatment for Vaabonbonphyllium [file zookeys.1110.80808-treatment4.xml]

<!DOCTYPE tp:taxon-treatment
  PUBLIC "-//TaxonX//DTD Taxonomic Treatment Publishing DTD v0 20100105//EN" "tax-treatment-NSO.dtd">
<tp:taxon-treatment xmlns:tp="http://www.plazi.org/taxpub"><tp:treatment-meta><kwd-group><label>Taxon classification</label><kwd>
                  <named-content content-type="kingdom">Animalia</named-content>
                </kwd><kwd>
                  <named-content content-type="order">Phasmatodea</named-content>
                </kwd><kwd>
                  <named-content content-type="family">Phylliidae</named-content>
                </kwd></kwd-group><mixed-citation publication-type="journal"><person-group><name><surname>Cumming</surname><given-names>Royce T.</given-names></name><name><surname>Le Tirant</surname><given-names>Stéphane</given-names></name></person-group><article-title>﻿Three new genera and one new species of leaf insect from <italic><tp:taxon-name><tp:taxon-name-part taxon-name-part-type="genus" reg="Melanesia">Melanesia</tp:taxon-name-part></tp:taxon-name></italic> (<tp:taxon-name><tp:taxon-name-part taxon-name-part-type="order">Phasmatodea</tp:taxon-name-part></tp:taxon-name>, <tp:taxon-name><tp:taxon-name-part taxon-name-part-type="family">Phylliidae</tp:taxon-name-part></tp:taxon-name>)</article-title><source>Zookeys</source><day>05</day><month>07</month><year>2022</year><volume>1110</volume><fpage>151</fpage><lpage>200</lpage><pub-id pub-id-type="doi">10.3897/zookeys.1110.80808</pub-id></mixed-citation></tp:treatment-meta><tp:nomenclature><label>﻿</label><tp:taxon-name>
                <object-id xmlns:xlink="http://www.w3.org/1999/xlink" content-type="arpha" xlink:type="simple">D5672784-A453-5663-9FCD-54275D0944B3</object-id>
                <tp:taxon-name-part taxon-name-part-type="genus" reg="Vaabonbonphyllium">Vaabonbonphyllium</tp:taxon-name-part>
                <object-id xmlns:xlink="http://www.w3.org/1999/xlink" content-type="zoobank" xlink:type="simple">https://zoobank.org/0D8A7944-2461-4FFF-A041-A3A90E696398</object-id>
              </tp:taxon-name><tp:taxon-status xmlns:xlink="http://www.w3.org/1999/xlink" xlink:type="simple">gen. nov.</tp:taxon-status></tp:nomenclature><tp:treatment-sec sec-type="type species" id="SECID0EM6AG"><title>Type species.</title><p><italic><tp:taxon-name><tp:taxon-name-part taxon-name-part-type="genus" reg="Phyllium">Phyllium</tp:taxon-name-part><tp:taxon-name-part taxon-name-part-type="species" reg="groesseri">groesseri</tp:taxon-name-part></tp:taxon-name></italic> Zompro, 1998: 159, herein designated.</p></tp:treatment-sec><tp:treatment-sec sec-type="Taxonomic hierarchy" id="SECID0E46AG"><title>Taxonomic hierarchy.</title><p>Several features link this genus to the <tp:taxon-name><tp:taxon-name-part taxon-name-part-type="tribe">Phylliini</tp:taxon-name-part></tp:taxon-name> genera and not the <tp:taxon-name><tp:taxon-name-part taxon-name-part-type="tribe">Nanophylliini</tp:taxon-name-part></tp:taxon-name>, such as males with the alae radius split near the wing base (not splitting on the distal half of the wing as in <italic><tp:taxon-name><tp:taxon-name-part taxon-name-part-type="genus" reg="Nanophyllium">Nanophyllium</tp:taxon-name-part></tp:taxon-name></italic> and <italic><tp:taxon-name><tp:taxon-name-part taxon-name-part-type="genus" reg="Acentetaphyllium">Acentetaphyllium</tp:taxon-name-part></tp:taxon-name></italic> gen. nov.), females with tegmina venation similar to <italic><tp:taxon-name><tp:taxon-name-part taxon-name-part-type="genus" reg="Chitoniscus">Chitoniscus</tp:taxon-name-part></tp:taxon-name></italic> due to the diverging radius and media veins and distinct cubitus anterior and cubitus posterior (cubitus only weakly bifurcate or not bifurcate in <italic><tp:taxon-name><tp:taxon-name-part taxon-name-part-type="genus" reg="Nanophyllium">Nanophyllium</tp:taxon-name-part></tp:taxon-name></italic>), and both sexes have a singular posteromedial head tubercle (not bilobed as in <italic><tp:taxon-name><tp:taxon-name-part taxon-name-part-type="genus" reg="Nanophyllium">Nanophyllium</tp:taxon-name-part></tp:taxon-name></italic> or <italic><tp:taxon-name><tp:taxon-name-part taxon-name-part-type="genus" reg="Acentetaphyllium">Acentetaphyllium</tp:taxon-name-part></tp:taxon-name></italic> gen. nov.). Due to these notable morphological features, we place this herein described genus within the tribe <tp:taxon-name><tp:taxon-name-part taxon-name-part-type="tribe">Phylliini</tp:taxon-name-part></tp:taxon-name> Brunner von Wattenwyl, 1893.</p></tp:treatment-sec><tp:treatment-sec sec-type="discussion" id="SECID0E3BBG"><title>Discussion.</title><p>The selected type species for this new genus is <italic><tp:taxon-name><tp:taxon-name-part taxon-name-part-type="genus" reg="Phyllium">Phyllium</tp:taxon-name-part><tp:taxon-name-part taxon-name-part-type="species" reg="groesseri">groesseri</tp:taxon-name-part></tp:taxon-name></italic> Zompro, 1998 (= <italic><tp:taxon-name><tp:taxon-name-part taxon-name-part-type="genus" reg="Vaabonbonphyllium">Vaabonbonphyllium</tp:taxon-name-part><tp:taxon-name-part taxon-name-part-type="species" reg="groesseri">groesseri</tp:taxon-name-part></tp:taxon-name></italic> (Zompro, 1998), comb. nov.) as this was the first species described from within this new genus and this species is well represented by multiple specimens from the geographically isolated Solomon Islands (Fig. <xref ref-type="fig" rid="F4">4</xref>). Unfortunately, fresh specimens of either species within this genus have not yet been sequenced so hopefully this species can be collected one day and sequenced to add clarity to the higher-level taxonomy.</p></tp:treatment-sec><tp:treatment-sec sec-type="Autapomorphic features" id="SECID0E3CBG"><title>Autapomorphic features.</title><p>Within females, the first radial vein (<abbrev xmlns:xlink="http://www.w3.org/1999/xlink" xlink:title="radius 1" id="ABBRID0ECDBG" xlink:type="simple">R1</abbrev>) of the tegmina splits from the radius early on, ca. one third of the way between the wing base and the radius to media crossvein (<abbrev xmlns:xlink="http://www.w3.org/1999/xlink" xlink:title="radius to media crossvein" id="ABBRID0EGDBG" xlink:type="simple">R–M</abbrev>)/the bend in the radial sector (Fig. <xref ref-type="fig" rid="F4">4B</xref>) versus all other phylliids which have the first radius splitting from the radius midway or more than midway from the wing base to the radius to media cross vein (<abbrev xmlns:xlink="http://www.w3.org/1999/xlink" xlink:title="radius to media crossvein" id="ABBRID0EODBG" xlink:type="simple">R–M</abbrev>)/the bend in the radial sector or even after this point.</p><p>For males, the media (M) vein of the tegmina runs parallel with the radial sector (<abbrev xmlns:xlink="http://www.w3.org/1999/xlink" xlink:title="radial sector" id="ABBRID0EUDBG" xlink:type="simple">Rs</abbrev>) several vein widths away and the media posterior (<abbrev xmlns:xlink="http://www.w3.org/1999/xlink" xlink:title="media posterior" id="ABBRID0EYDBG" xlink:type="simple">MP</abbrev>) splits on the distal half of the tegmina, bends immediately and runs parallel with the media anterior (<abbrev xmlns:xlink="http://www.w3.org/1999/xlink" xlink:title="media anterior" id="ABBRID0E3DBG" xlink:type="simple">MA</abbrev>) to the wing apex (Fig. <xref ref-type="fig" rid="F3">3B</xref>) versus in other genera typically the media and radial veins run side by side touching or nearly so, and the posterior branch(es) of the media split on the proximal half or near the middle of the length and run diverging (not parallel) from the media posterior and run to the wing margin, not the apex (Fig. <xref ref-type="fig" rid="F3">3A</xref>).</p></tp:treatment-sec><tp:treatment-sec sec-type="description" id="SECID0EIEBG"><title>Generic characteristics.</title><p>The <italic><tp:taxon-name><tp:taxon-name-part taxon-name-part-type="genus" reg="Vaabonbonphyllium">Vaabonbonphyllium</tp:taxon-name-part></tp:taxon-name></italic> gen. nov. are small to medium, with females ca. 70.0 mm in length (in <italic><tp:taxon-name><tp:taxon-name-part taxon-name-part-type="genus" reg="Vaabonbonphyllium">Vaabonbonphyllium</tp:taxon-name-part><tp:taxon-name-part taxon-name-part-type="species" reg="groesseri">groesseri</tp:taxon-name-part></tp:taxon-name></italic> comb. nov.) and with males from ca. 43.0 mm (<italic><tp:taxon-name><tp:taxon-name-part taxon-name-part-type="genus" reg="Vaabonbonphyllium">Vaabonbonphyllium</tp:taxon-name-part><tp:taxon-name-part taxon-name-part-type="species" reg="groesseri">groesseri</tp:taxon-name-part></tp:taxon-name></italic> comb. nov.) to ca. 53.0 mm (in <italic><tp:taxon-name><tp:taxon-name-part taxon-name-part-type="genus" reg="Vaabonbonphyllium">Vaabonbonphyllium</tp:taxon-name-part><tp:taxon-name-part taxon-name-part-type="species" reg="rafidahae">rafidahae</tp:taxon-name-part></tp:taxon-name></italic> gen. et sp. nov.).</p><p><bold><italic>Antennae</italic>.</bold> Females have antennae with nine segments with segments I, III, and IV notably broader than the other segments and the terminal antennae segment is as long as the preceding three and a half segments (Fig. <xref ref-type="fig" rid="F10">10D</xref>). Males have antennae with around 22 segments (in <italic><tp:taxon-name><tp:taxon-name-part taxon-name-part-type="genus" reg="Vaabonbonphyllium">Vaabonbonphyllium</tp:taxon-name-part><tp:taxon-name-part taxon-name-part-type="species" reg="groesseri">groesseri</tp:taxon-name-part></tp:taxon-name></italic> comb. nov. both known male specimens have broken antennae that are missing segments, therefore they only have 19 or 20 segments, but in <italic><tp:taxon-name><tp:taxon-name-part taxon-name-part-type="genus" reg="Vaabonbonphyllium">Vaabonbonphyllium</tp:taxon-name-part><tp:taxon-name-part taxon-name-part-type="species" reg="rafidahae">rafidahae</tp:taxon-name-part></tp:taxon-name></italic> gen. et sp. nov. there are 22 segments that are not broken; Fig. <xref ref-type="fig" rid="F11">11F</xref>) and most segments covered in setae which are longer than the segment is wide.</p><p><bold><italic>Head capsule</italic>.</bold> Males have well-developed ocelli (Figs <xref ref-type="fig" rid="F11">11C</xref>, <xref ref-type="fig" rid="F12">12G</xref>) and female lack ocelli (Fig. <xref ref-type="fig" rid="F10">10C</xref>). Males have compound eyes which are strongly protruding and occupy ca. 2/5 of the head capsule lateral margins (Fig. <xref ref-type="fig" rid="F11">11C</xref>) versus females which have compound eyes which are notably smaller, only occupying ca. ¼ of the head capsule lateral margins and which to not strongly protrude from the capsule (Fig. <xref ref-type="fig" rid="F10">10C</xref>). In both sexes the head capsules are marked throughout by weak (Fig. <xref ref-type="fig" rid="F10">10C</xref>) to distinct granulation (Fig. <xref ref-type="fig" rid="F12">12G</xref>) which is relatively evenly spaced. The posteromedial head tubercle is singular and distinctly raised from the head capsule (Figs <xref ref-type="fig" rid="F11">11E</xref>, <xref ref-type="fig" rid="F12">12H</xref>).</p><p><bold><italic>Thorax</italic>.</bold> The thorax is similar in both sexes with the pronotum notably longer than wide (Figs <xref ref-type="fig" rid="F10">10C</xref>, <xref ref-type="fig" rid="F11">11B</xref>, <xref ref-type="fig" rid="F12">12G</xref>). The mesopleurae are gradually diverging from the anterior to the posterior and are marked with four to six tubercles and some minor granulation throughout (Figs <xref ref-type="fig" rid="F10">10C</xref>, <xref ref-type="fig" rid="F11">11B</xref>, <xref ref-type="fig" rid="F12">12G</xref>). In both sexes the prescutum is ca. 2X wider on the anterior than long with lateral margins marked by three to five nodes/tubercles, and a prescutum surface which can be relatively smooth or slightly granular. When viewed laterally, both sexes have the prescutum anterior rim marked with a raised sagittal spine (Fig. <xref ref-type="fig" rid="F12">12H</xref>).</p><fig id="F10" position="float" orientation="portrait"><object-id xmlns:xlink="http://www.w3.org/1999/xlink" content-type="doi" xlink:type="simple">10.3897/zookeys.1110.80808.figure10</object-id><object-id xmlns:xlink="http://www.w3.org/1999/xlink" content-type="arpha" xlink:type="simple">79EE28F6-13C0-5583-9672-0F080A34469F</object-id><label>Figure 10.</label><caption><p><italic><tp:taxon-name><tp:taxon-name-part taxon-name-part-type="genus" reg="Vaabonbonphyllium">Vaabonbonphyllium</tp:taxon-name-part><tp:taxon-name-part taxon-name-part-type="species" reg="groesseri">groesseri</tp:taxon-name-part></tp:taxon-name></italic> comb. nov. females <bold>A</bold> data labels associated with the holotype <bold>B</bold> holotype, habitus, dorsal <bold>C</bold> details of head through thorax, dorsal <bold>D</bold> details of antennae, dorsal <bold>E</bold> details of genitalia, ventral <bold>F</bold> front legs, head, and thorax, anterodorsal. Scale bar associated with <bold>A</bold> and <bold>B</bold>. <bold>A</bold> and <bold>B</bold> photographs by Christian Schmidt (<abbrev xmlns:xlink="http://www.w3.org/1999/xlink" xlink:title="Staatliches Museum für Tierkunde,Dresden" id="ABBRID0EQKBG" xlink:type="simple">SMTD</abbrev>), other images taken by the first author of specimens from the <named-content xmlns:xlink="http://www.w3.org/1999/xlink" content-type="dwc:institutional_code" xlink:title="Natural History Museum United Kingdom,London" xlink:href="http://grbio.org/institution/natural-history-museum-london" xlink:type="simple">NHMUK</named-content>.</p></caption><graphic xmlns:xlink="http://www.w3.org/1999/xlink" xlink:href="zookeys-1110-151_article-80808__-g010.jpg" position="float" orientation="portrait" xlink:type="simple" id="oo_710969.jpg"><uri content-type="original_file" xlink:type="simple">https://binary.pensoft.net/fig/710969</uri></graphic></fig><p><bold><italic>Legs</italic>.</bold> Both sexes have interior tibial lobes on the protibiae which do not span the full length of the shaft (only occupying the proximal ½ to 4/5, but not fully reaching), have two lobes on the protibial exterior (one on the distal end which is smaller and one near the middle which is larger; Figs <xref ref-type="fig" rid="F10">10F</xref>, <xref ref-type="fig" rid="F11">11B</xref>, <xref ref-type="fig" rid="F12">12C</xref>), and the meso-, metatibiae are mostly bare except for the exterior distal ends which can be variable, by either being slightly raised or with small to medium sized lobes present (Fig. <xref ref-type="fig" rid="F12">12D</xref>, <xref ref-type="fig" rid="F12">12E</xref>). In both sexes the profemoral interior lobe is broader than the exterior lobe and marked with three or four broad teeth which can be more sharply pointed (Fig. <xref ref-type="fig" rid="F11">11B</xref>) or dulled (Fig. <xref ref-type="fig" rid="F12">12C</xref>). Both sexes have the interior mesofemoral lobes slightly broader or about even in width to the exterior lobes, and both lobes can have serration on the distal ½ to 1/3 of the lobe, but the interior lobe serration is more prominent than the exterior lobe. Both sexes have the interior metafemoral lobes several times broader than the exterior lobes and the interior lobes are prominently marked by serration.</p><fig id="F11" position="float" orientation="portrait"><object-id xmlns:xlink="http://www.w3.org/1999/xlink" content-type="doi" xlink:type="simple">10.3897/zookeys.1110.80808.figure11</object-id><object-id xmlns:xlink="http://www.w3.org/1999/xlink" content-type="arpha" xlink:type="simple">A1EB3EB5-F103-5FA5-A5A6-E754C53B2A98</object-id><label>Figure 11.</label><caption><p><italic><tp:taxon-name><tp:taxon-name-part taxon-name-part-type="genus" reg="Vaabonbonphyllium">Vaabonbonphyllium</tp:taxon-name-part><tp:taxon-name-part taxon-name-part-type="species" reg="groesseri">groesseri</tp:taxon-name-part></tp:taxon-name></italic> comb. nov. males <bold>A–C, E, F</bold> paratype male, (<abbrev xmlns:xlink="http://www.w3.org/1999/xlink" xlink:title="Australian National Insect Collection,Canberra" id="ABBRID0EVMBG" xlink:type="simple">ANIC (CSIRO</abbrev>)), photographs by Bonnie Koopmans (CSIRO) <bold>D, G</bold> non-type male (<named-content xmlns:xlink="http://www.w3.org/1999/xlink" content-type="dwc:institutional_code" xlink:title="Natural History Museum United Kingdom,London" xlink:href="http://grbio.org/institution/natural-history-museum-london" xlink:type="simple">NHMUK</named-content>), photographs by first author <bold>A</bold> habitus, dorsal (left front leg is physically detached, photoshopped onto the specimen for this figure) <bold>B</bold> left front leg, dorsal <bold>C</bold> details of head through thorax, dorsal <bold>D</bold> habitus, dorsal <bold>E</bold> details of head through thorax, lateral <bold>F</bold> associated data labels <bold>G</bold> genitalia, ventral. Scale bar only associated with <bold>A</bold>.</p></caption><graphic xmlns:xlink="http://www.w3.org/1999/xlink" xlink:href="zookeys-1110-151_article-80808__-g011.jpg" position="float" orientation="portrait" xlink:type="simple" id="oo_710970.jpg"><uri content-type="original_file" xlink:type="simple">https://binary.pensoft.net/fig/710970</uri></graphic></fig><p><bold><italic>Wings</italic>.</bold> Female tegmina are always long, reaching onto abdominal segments VIII or IX and male tegmina are moderate in length, reaching onto abdominal segment III. Female alae are highly reduced to no more than just a nub and male alae are fully developed in an oval-fan configuration reaching slightly past the apex of the terminal abdominal segment. Female tegmina have a subcostal (<abbrev xmlns:xlink="http://www.w3.org/1999/xlink" xlink:title="subcosta" id="ABBRID0E2NBG" xlink:type="simple">Sc</abbrev>) vein which is simple and runs parallel with the wing margin for ca. ⅕ of the wing length before fading; radial vein which diverges steadily away from the media and splits into the first radial vein (<abbrev xmlns:xlink="http://www.w3.org/1999/xlink" xlink:title="radius 1" id="ABBRID0E6NBG" xlink:type="simple">R1</abbrev>) which diverges from the radius (R) early on, ca. ⅓ of the way between the wing base and the radius to media crossvein (<abbrev xmlns:xlink="http://www.w3.org/1999/xlink" xlink:title="radius to media crossvein" id="ABBRID0EDOBG" xlink:type="simple">R–M</abbrev>)/the bend in the radial sector, the primary vein terminates as the radial sector (<abbrev xmlns:xlink="http://www.w3.org/1999/xlink" xlink:title="radial sector" id="ABBRID0EHOBG" xlink:type="simple">Rs</abbrev>) on the wing margin just past the middle of the wing length, and as a small radial to medial crossvein (<abbrev xmlns:xlink="http://www.w3.org/1999/xlink" xlink:title="radius to media crossvein" id="ABBRID0ELOBG" xlink:type="simple">R–M</abbrev>) which does fully connect; the media vein (M) runs side by side the cubitus vein (<abbrev xmlns:xlink="http://www.w3.org/1999/xlink" xlink:title="cubitus" id="ABBRID0EPOBG" xlink:type="simple">Cu</abbrev>) and splits into the media anterior (<abbrev xmlns:xlink="http://www.w3.org/1999/xlink" xlink:title="media anterior" id="ABBRID0ETOBG" xlink:type="simple">MA</abbrev>) ca. halfway through the wing length and the media posterior (<abbrev xmlns:xlink="http://www.w3.org/1999/xlink" xlink:title="media posterior" id="ABBRID0EXOBG" xlink:type="simple">MP</abbrev>) diverges from the cubitus near the distal third of the wing length; the cubitus vein runs along the wing margin until it splits into the cubitus anterior (<abbrev xmlns:xlink="http://www.w3.org/1999/xlink" xlink:title="cubitus anterior" id="ABBRID0E2OBG" xlink:type="simple">CuA</abbrev>) and cubitus posterior (<abbrev xmlns:xlink="http://www.w3.org/1999/xlink" xlink:title="cubitus posterior" id="ABBRID0E6OBG" xlink:type="simple">CuP</abbrev>) near the distal quarter of the wing; and a first anal vein fuses with the cubitus early on (Fig. <xref ref-type="fig" rid="F4">4B</xref>). Male tegmina have a simple subcoastal vein; a radial vein (R) which runs parallel with the media (M) throughout the full length of the wing and branches into the first radial (<abbrev xmlns:xlink="http://www.w3.org/1999/xlink" xlink:title="radius 1" id="ABBRID0EHPBG" xlink:type="simple">R1</abbrev>) ca. 2/5 of the way through the wing length and the primary vein terminates as the radial sector (<abbrev xmlns:xlink="http://www.w3.org/1999/xlink" xlink:title="radial sector" id="ABBRID0ELPBG" xlink:type="simple">Rs</abbrev>) at the wing apex; the media runs parallel with the radius and splits into the media posterior (<abbrev xmlns:xlink="http://www.w3.org/1999/xlink" xlink:title="media posterior" id="ABBRID0EPPBG" xlink:type="simple">MP</abbrev>) near the distal 2/5 of the wing, bends immediately and runs parallel with the media anterior (<abbrev xmlns:xlink="http://www.w3.org/1999/xlink" xlink:title="media anterior" id="ABBRID0ETPBG" xlink:type="simple">MA</abbrev>) until reaching the wing margin; the cubitus is unbranched and runs along the wing margin; and there is a first anal which fuses with the cubitus ca. ⅓ of the way through the wing length (Fig. <xref ref-type="fig" rid="F3">3B</xref>). Male alae (Fig. <xref ref-type="fig" rid="F3">3B</xref>) have a costal vein (C) running along the anterior margin and a subcostal vein (<abbrev xmlns:xlink="http://www.w3.org/1999/xlink" xlink:title="subcosta" id="ABBRID0E6PBG" xlink:type="simple">Sc</abbrev>) which runs for nearly the same length parallel with the costal vein; the radial vein (R) is bifurcate when it splits slightly less than 1/3 of the way through the wing length where they gradually diverge, run parallel/subparallel, then converge gradually to the apex where they terminating very near each other but not touching; the media (M) is also bifurcate, splitting about 1/8 of the way through the alae length and these veins run parallel for most of their length until the media posterior (<abbrev xmlns:xlink="http://www.w3.org/1999/xlink" xlink:title="media posterior" id="ABBRID0EDQBG" xlink:type="simple">MP</abbrev>) fades near the wing apex and the media anterior (<abbrev xmlns:xlink="http://www.w3.org/1999/xlink" xlink:title="media anterior" id="ABBRID0EHQBG" xlink:type="simple">MA</abbrev>) fuses with the radial sector near the wing apex; the cubitus (<abbrev xmlns:xlink="http://www.w3.org/1999/xlink" xlink:title="cubitus" id="ABBRID0ELQBG" xlink:type="simple">Cu</abbrev>) is fused with the first anterior anal (1AA) for ca. ¾ of the length until the first anterior anal splits and runs to the wing margin and the cubitus runs singularly to the wing apex; the anal veins are split into two groups, seven anterior anals (<abbrev xmlns:xlink="http://www.w3.org/1999/xlink" xlink:title="first–seventh anterior anal" id="ABBRID0EPQBG" xlink:type="simple">1AA–7AA</abbrev>) and five posterior anals (<abbrev xmlns:xlink="http://www.w3.org/1999/xlink" xlink:title="first–fifth posterior anal" id="ABBRID0ETQBG" xlink:type="simple">1PA–5PA</abbrev>).</p><fig id="F12" position="float" orientation="portrait"><object-id xmlns:xlink="http://www.w3.org/1999/xlink" content-type="doi" xlink:type="simple">10.3897/zookeys.1110.80808.figure12</object-id><object-id xmlns:xlink="http://www.w3.org/1999/xlink" content-type="arpha" xlink:type="simple">55E450B8-3741-5270-AFF7-4C3E8ECB3D35</object-id><label>Figure 12.</label><caption><p>Holotype male <italic><tp:taxon-name><tp:taxon-name-part taxon-name-part-type="genus" reg="Vaabonbonphyllium">Vaabonbonphyllium</tp:taxon-name-part><tp:taxon-name-part taxon-name-part-type="species" reg="rafidahae">rafidahae</tp:taxon-name-part></tp:taxon-name></italic> gen. et sp. nov., (<abbrev xmlns:xlink="http://www.w3.org/1999/xlink" xlink:title="Insectarium de Montréal,Montréal" id="ABBRID0EKRBG" xlink:type="simple">IMQC</abbrev>) (<abbrev xmlns:xlink="http://www.w3.org/1999/xlink" xlink:title="Private collection of Royce T. Cumming,California" id="ABBRID0EORBG" xlink:type="simple">Coll RC</abbrev> 19-106) photographs by the first author <bold>A</bold> genitalia, ventral <bold>B</bold> habitus, dorsal <bold>C</bold> details of the protibial and profemoral lobes <bold>D</bold> details of the mesotibial and mesofemoral lobes <bold>E</bold> details of the metatibial and metafemoral lobes <bold>F</bold> antenna, dorsal <bold>G</bold> details of the head and thorax, dorsal <bold>H</bold> head–thorax, lateral. Scale bar only associated with <bold>B</bold>.</p></caption><graphic xmlns:xlink="http://www.w3.org/1999/xlink" xlink:href="zookeys-1110-151_article-80808__-g012.jpg" position="float" orientation="portrait" xlink:type="simple" id="oo_710971.jpg"><uri content-type="original_file" xlink:type="simple">https://binary.pensoft.net/fig/710971</uri></graphic></fig><p><bold><italic>Abdomen</italic>.</bold> Abdominal shapes are variable within this genus; females are only known for <italic><tp:taxon-name><tp:taxon-name-part taxon-name-part-type="genus" reg="Vaabonbonphyllium">Vaabonbonphyllium</tp:taxon-name-part><tp:taxon-name-part taxon-name-part-type="species" reg="groesseri">groesseri</tp:taxon-name-part></tp:taxon-name></italic> (Zompro, 1998), comb. nov. and have a boxy abdomen (with segments IV through VI parallel sided) and segment VII strongly lobed and tapering strongly to a narrower segment VIII which is weakly lobed (Fig. <xref ref-type="fig" rid="F10">10B</xref>). For the males, <italic><tp:taxon-name><tp:taxon-name-part taxon-name-part-type="genus" reg="Vaabonbonphyllium">Vaabonbonphyllium</tp:taxon-name-part><tp:taxon-name-part taxon-name-part-type="species" reg="groesseri">groesseri</tp:taxon-name-part></tp:taxon-name></italic> comb. nov. have segment II converging to the narrowest point of the abdomen, III diverging (giving the abdomen a pinched waist appearance), IV weakly projecting and converging, V diverging, VI strongly diverging and converging giving it a notable lobe, VII appears variable as one male known has this segment converging (Fig. <xref ref-type="fig" rid="F11">11A</xref>) and the other male has a notable lobe on this segment as well (Fig. <xref ref-type="fig" rid="F11">11D</xref>), the remainder of the segments converge to the apex. In <italic><tp:taxon-name><tp:taxon-name-part taxon-name-part-type="genus" reg="Vaabonbonphyllium">Vaabonbonphyllium</tp:taxon-name-part><tp:taxon-name-part taxon-name-part-type="species" reg="rafidahae">rafidahae</tp:taxon-name-part></tp:taxon-name></italic> gen. et sp. nov. the abdominal shape is simple with all segments similar in width and margins all nearly parallel sided giving it a narrow, blade-like appearance (Fig. <xref ref-type="fig" rid="F12">12B</xref>).</p><p>Female subgenital plate is moderate in length and width, projecting slightly less than halfway under the terminal abdominal segment; gonapophyses VIII are long, broad, and parallel sided for most of their length, with an apex which projects from under the terminal abdominal segment about as much as the cerci do; the cerci are flat and marked sparsely with a granular surface (Fig. <xref ref-type="fig" rid="F10">10E</xref>). Males have an approximately equilateral triangular vomer which is singularly pronged, hooking up into the paraproct (Figs <xref ref-type="fig" rid="F11">11G</xref>, <xref ref-type="fig" rid="F12">12A</xref>).</p><p><bold><italic>Egg.</italic></bold> Egg morphology is not yet known for this rare genus.</p></tp:treatment-sec><tp:treatment-sec sec-type="etymology" id="SECID0EWUBG"><title>Etymology.</title><p><italic><tp:taxon-name><tp:taxon-name-part taxon-name-part-type="genus" reg="Vaabonbonphyllium">Vaabonbonphyllium</tp:taxon-name-part></tp:taxon-name></italic> meaning “leaf that waits for the night to come”. This generic epithet is a compound of the Latinized name <italic><tp:taxon-name><tp:taxon-name-part taxon-name-part-type="genus" reg="Phyllium">Phyllium</tp:taxon-name-part></tp:taxon-name></italic> the type genus for the family (from Greek φυλλον, -ου (<italic>phyllon</italic>, -<italic>oy</italic>) + -um; <xref ref-type="bibr" rid="B30">Poitout 2007</xref>), coupled with the prefix <italic>vaabonbon</italic> from the Teop (Tiop) language phrase which means “wait for the night to come” (<xref ref-type="bibr" rid="B29">Mosel 2019</xref>). We wished to honor the original inhabitants of this area by using a traditional language from Bougainville Island, the type locality of the genus. The Teop language is little known and considered a threatened language with as few as 6,000 speakers left in the autonomous region of Bougainville Island (<xref ref-type="bibr" rid="B28">Mosel 2014</xref>). We chose this name as these insects are exceptionally camouflaged and nocturnal, holding still during the day, thus hiding from view and only venturing out at night, making them exceptionally rare in collections and little known. This new genus is neuter in gender, following <italic><tp:taxon-name><tp:taxon-name-part taxon-name-part-type="genus" reg="Phyllium">Phyllium</tp:taxon-name-part></tp:taxon-name></italic>.</p></tp:treatment-sec><tp:treatment-sec sec-type="distribution" id="SECID0EDWBG"><title>Distribution.</title><p>At present <italic><tp:taxon-name><tp:taxon-name-part taxon-name-part-type="genus" reg="Vaabonbonphyllium">Vaabonbonphyllium</tp:taxon-name-part></tp:taxon-name></italic> gen. nov. is primarily known from the Solomon Islands (<italic><tp:taxon-name><tp:taxon-name-part taxon-name-part-type="genus" reg="Vaabonbonphyllium">Vaabonbonphyllium</tp:taxon-name-part><tp:taxon-name-part taxon-name-part-type="species" reg="groesseri">groesseri</tp:taxon-name-part></tp:taxon-name></italic> comb. nov.) and a single record from Western Highlands Province, Papua New Guinea (<italic><tp:taxon-name><tp:taxon-name-part taxon-name-part-type="genus" reg="Vaabonbonphyllium">Vaabonbonphyllium</tp:taxon-name-part><tp:taxon-name-part taxon-name-part-type="species" reg="rafidahae">rafidahae</tp:taxon-name-part></tp:taxon-name></italic> gen. et sp. nov.; Fig. <xref ref-type="fig" rid="F5">5</xref>).</p></tp:treatment-sec><tp:treatment-sec><!--Section generated to contain objects referenced in tp:taxon-treatment.--><fig id="F4" position="float" orientation="portrait"><object-id xmlns:xlink="http://www.w3.org/1999/xlink" content-type="doi" xlink:type="simple">10.3897/zookeys.1110.80808.figure4</object-id><object-id xmlns:xlink="http://www.w3.org/1999/xlink" content-type="arpha" xlink:type="simple">CC45A854-49D0-59B0-9649-172CDBA93FDF</object-id><label>Figure 4.</label><caption><p>Female tegmina venation for two of the herein described genera <bold>A</bold><italic><tp:taxon-name><tp:taxon-name-part taxon-name-part-type="genus" reg="Rakaphyllium">Rakaphyllium</tp:taxon-name-part><tp:taxon-name-part taxon-name-part-type="species" reg="schultzei">schultzei</tp:taxon-name-part></tp:taxon-name></italic> comb. nov. (<named-content xmlns:xlink="http://www.w3.org/1999/xlink" content-type="dwc:institutional_code" xlink:title="Senckenberg Deutsches Entomologisches Institut, Müncheberg" xlink:href="http://grbio.org/institution/senckenberg-deutsches-entomologisches-institut" xlink:type="simple">SDEI</named-content>) <bold>B</bold><italic><tp:taxon-name><tp:taxon-name-part taxon-name-part-type="genus" reg="Vaabonbonphyllium">Vaabonbonphyllium</tp:taxon-name-part><tp:taxon-name-part taxon-name-part-type="species" reg="groesseri">groesseri</tp:taxon-name-part></tp:taxon-name></italic> comb. nov. (<abbrev xmlns:xlink="http://www.w3.org/1999/xlink" xlink:title="Staatliches Museum für Tierkunde,Dresden" id="ABBRID0EYNAE" xlink:type="simple">SMTD</abbrev>). Abbreviations: <abbrev xmlns:xlink="http://www.w3.org/1999/xlink" xlink:title="subcosta" id="ABBRID0E3NAE" xlink:type="simple">Sc</abbrev> (subcosta); R (radius); <abbrev xmlns:xlink="http://www.w3.org/1999/xlink" xlink:title="radius 1" id="ABBRID0EAOAE" xlink:type="simple">R1</abbrev> (radius 1); <abbrev xmlns:xlink="http://www.w3.org/1999/xlink" xlink:title="radial sector" id="ABBRID0EEOAE" xlink:type="simple">Rs</abbrev> (radial sector); <abbrev xmlns:xlink="http://www.w3.org/1999/xlink" xlink:title="radius to media crossvein" id="ABBRID0EIOAE" xlink:type="simple">R–M</abbrev> (radius to media crossvein); M (media); <abbrev xmlns:xlink="http://www.w3.org/1999/xlink" xlink:title="media anterior" id="ABBRID0EMOAE" xlink:type="simple">MA</abbrev> (media anterior); <abbrev xmlns:xlink="http://www.w3.org/1999/xlink" xlink:title="media posterior" id="ABBRID0EQOAE" xlink:type="simple">MP</abbrev> (media posterior); <abbrev xmlns:xlink="http://www.w3.org/1999/xlink" xlink:title="cubitus" id="ABBRID0EUOAE" xlink:type="simple">Cu</abbrev> (cubitus); <abbrev xmlns:xlink="http://www.w3.org/1999/xlink" xlink:title="cubitus anterior" id="ABBRID0EYOAE" xlink:type="simple">CuA</abbrev> (cubitus anterior); <abbrev xmlns:xlink="http://www.w3.org/1999/xlink" xlink:title="cubitus posterior" id="ABBRID0E3OAE" xlink:type="simple">CuP</abbrev> (cubitus posterior); <abbrev xmlns:xlink="http://www.w3.org/1999/xlink" xlink:title="first anal" id="ABBRID0EAPAE" xlink:type="simple">1A</abbrev> (first anal).</p></caption><graphic xmlns:xlink="http://www.w3.org/1999/xlink" xlink:href="zookeys-1110-151_article-80808__-g004.jpg" position="float" orientation="portrait" xlink:type="simple" id="oo_710962.jpg"><uri content-type="original_file" xlink:type="simple">https://binary.pensoft.net/fig/710962</uri></graphic></fig><fig id="F3" position="float" orientation="portrait"><object-id xmlns:xlink="http://www.w3.org/1999/xlink" content-type="doi" xlink:type="simple">10.3897/zookeys.1110.80808.figure3</object-id><object-id xmlns:xlink="http://www.w3.org/1999/xlink" content-type="arpha" xlink:type="simple">CA12C65A-CDAF-5DEF-8A36-D90930F5E1A1</object-id><label>Figure 3.</label><caption><p>Male tegmina venation for two of the herein described genera <bold>A</bold><italic><tp:taxon-name><tp:taxon-name-part taxon-name-part-type="genus" reg="Rakaphyllium">Rakaphyllium</tp:taxon-name-part><tp:taxon-name-part taxon-name-part-type="species" reg="schultzei">schultzei</tp:taxon-name-part></tp:taxon-name></italic> comb. nov. (<abbrev xmlns:xlink="http://www.w3.org/1999/xlink" xlink:title="Museum für Naturkunde der Humboldt-Universität,Berlin" id="ABBRID0EMKAE" xlink:type="simple">MNHU</abbrev>) <bold>B</bold><italic><tp:taxon-name><tp:taxon-name-part taxon-name-part-type="genus" reg="Vaabonbonphyllium">Vaabonbonphyllium</tp:taxon-name-part><tp:taxon-name-part taxon-name-part-type="species" reg="rafidahae">rafidahae</tp:taxon-name-part></tp:taxon-name></italic> (<abbrev xmlns:xlink="http://www.w3.org/1999/xlink" xlink:title="Insectarium de Montréal,Montréal" id="ABBRID0E4KAE" xlink:type="simple">IMQC</abbrev>) (<abbrev xmlns:xlink="http://www.w3.org/1999/xlink" xlink:title="Private collection of Royce T. Cumming,California" id="ABBRID0EBLAE" xlink:type="simple">Coll RC</abbrev> 19-106). Abbreviations: <abbrev xmlns:xlink="http://www.w3.org/1999/xlink" xlink:title="subcosta" id="ABBRID0EFLAE" xlink:type="simple">Sc</abbrev> (subcosta); R (radius); <abbrev xmlns:xlink="http://www.w3.org/1999/xlink" xlink:title="radius 1" id="ABBRID0EJLAE" xlink:type="simple">R1</abbrev> (radius 1); <abbrev xmlns:xlink="http://www.w3.org/1999/xlink" xlink:title="radial sector" id="ABBRID0ENLAE" xlink:type="simple">Rs</abbrev> (radial sector); <abbrev xmlns:xlink="http://www.w3.org/1999/xlink" xlink:title="fused radial sector and media anterior" id="ABBRID0ERLAE" xlink:type="simple">Rs+MA</abbrev> (fused radial sector and media anterior); M (media); <abbrev xmlns:xlink="http://www.w3.org/1999/xlink" xlink:title="media anterior" id="ABBRID0EVLAE" xlink:type="simple">MA</abbrev> (media anterior); <abbrev xmlns:xlink="http://www.w3.org/1999/xlink" xlink:title="media posterior" id="ABBRID0EZLAE" xlink:type="simple">MP</abbrev> (media posterior); <abbrev xmlns:xlink="http://www.w3.org/1999/xlink" xlink:title="cubitus and first anterior anal" id="ABBRID0E4LAE" xlink:type="simple">Cu+1AA</abbrev> (fused cubitus and first anterior anal); <abbrev xmlns:xlink="http://www.w3.org/1999/xlink" xlink:title="first–seventh anterior anal" id="ABBRID0EBMAE" xlink:type="simple">1AA–7AA</abbrev> (first through seventh anterior anal); <abbrev xmlns:xlink="http://www.w3.org/1999/xlink" xlink:title="first–fifth posterior anal" id="ABBRID0EFMAE" xlink:type="simple">1PA–5PA</abbrev> (first through fifth posterior anal); <abbrev xmlns:xlink="http://www.w3.org/1999/xlink" xlink:title="first anal" id="ABBRID0EJMAE" xlink:type="simple">1A</abbrev> (first anal).</p></caption><graphic xmlns:xlink="http://www.w3.org/1999/xlink" xlink:href="zookeys-1110-151_article-80808__-g003.jpg" position="float" orientation="portrait" xlink:type="simple" id="oo_710961.jpg"><uri content-type="original_file" xlink:type="simple">https://binary.pensoft.net/fig/710961</uri></graphic></fig><fig id="F5" position="float" orientation="portrait"><object-id xmlns:xlink="http://www.w3.org/1999/xlink" content-type="doi" xlink:type="simple">10.3897/zookeys.1110.80808.figure5</object-id><object-id xmlns:xlink="http://www.w3.org/1999/xlink" content-type="arpha" xlink:type="simple">9A3BAC99-BFD7-59A8-9D5F-3F8A4688CCEB</object-id><label>Figure 5.</label><caption><p>Distribution map noting all presently known records of <italic><tp:taxon-name><tp:taxon-name-part taxon-name-part-type="genus" reg="Vaabonbonphyllium">Vaabonbonphyllium</tp:taxon-name-part></tp:taxon-name></italic> gen. nov. (denoted as star symbols) and <italic><tp:taxon-name><tp:taxon-name-part taxon-name-part-type="genus" reg="Rakaphyllium">Rakaphyllium</tp:taxon-name-part></tp:taxon-name></italic> gen. nov. (denoted as circle symbols) which were located and had data that could accurately be mapped. See Supplementary File 1 for full details for all records presented.</p></caption><graphic xmlns:xlink="http://www.w3.org/1999/xlink" xlink:href="zookeys-1110-151_article-80808__-g005.jpg" position="float" orientation="portrait" xlink:type="simple" id="oo_710964.jpg"><uri content-type="original_file" xlink:type="simple">https://binary.pensoft.net/fig/710964</uri></graphic></fig></tp:treatment-sec><ref-list><ref id="B30"><mixed-citation xmlns:xlink="http://www.w3.org/1999/xlink" xlink:type="simple"><person-group><name name-style="western"><surname>Poitout</surname><given-names>F</given-names></name></person-group> (<year>2007</year>) <source>Dictionnaire étymologique des noms scientifques des Phasmes (<tp:taxon-name><tp:taxon-name-part taxon-name-part-type="order">Phasmatodea</tp:taxon-name-part></tp:taxon-name>).</source><publisher-name>L’Association PHYLLIE</publisher-name>, <publisher-loc>Paris, France</publisher-loc>, <size units="page">702 pp</size>.</mixed-citation></ref><ref id="B29"><mixed-citation xmlns:xlink="http://www.w3.org/1999/xlink" xlink:type="simple"><person-group><name name-style="western"><surname>Mosel</surname><given-names>U</given-names></name></person-group> (<year>2019</year>) A multifunctional Teop-English dictionary. Dictionaria 4. 1–6488. [Available online at] <ext-link xlink:type="simple" ext-link-type="uri" xlink:href="https://dictionaria.clld.org/contributions/teop">https://dictionaria.clld.org/contributions/teop</ext-link> [Accessed on 2022-01-11]</mixed-citation></ref><ref id="B28"><mixed-citation xmlns:xlink="http://www.w3.org/1999/xlink" xlink:type="simple"><person-group><name name-style="western"><surname>Mosel</surname><given-names>U</given-names></name></person-group> (<year>2014</year>) <source>Corpus linguistic and documentary approaches in writing a grammar of a previously undescribed language. In: The Art and Practice of Grammar Writing, by Nakayama T, Rice K.</source><publisher-name>University of Hawai‘i Press</publisher-name>, <publisher-loc>Hawaii, United States</publisher-loc>, <size units="page">157 pp</size>. <ext-link xlink:type="simple" ext-link-type="uri" xlink:href="http://hdl.handle.net/10125/4589">http://hdl.handle.net/10125/4589</ext-link></mixed-citation></ref></ref-list></tp:taxon-treatment>
