# Supplementary material for: ﻿Three new genera and one new species of leaf insect from Melanesia (Phasmatodea, Phylliidae)
Source: Zookeys. 2022 Jul 5;1110:151–200. doi: 10.3897/zookeys.1110.80808 (PMC9848868; doi:10.3897/zookeys.1110.80808)
Supplement: XML Treatment for Vaabonbonphyllium groesseri [file zookeys.1110.80808-treatment5.xml]

<!DOCTYPE tp:taxon-treatment
  PUBLIC "-//TaxonX//DTD Taxonomic Treatment Publishing DTD v0 20100105//EN" "tax-treatment-NSO.dtd">
<tp:taxon-treatment xmlns:tp="http://www.plazi.org/taxpub"><tp:treatment-meta><kwd-group><label>Taxon classification</label><kwd>
                  <named-content content-type="kingdom">Animalia</named-content>
                </kwd><kwd>
                  <named-content content-type="order">Phasmatodea</named-content>
                </kwd><kwd>
                  <named-content content-type="family">Phylliidae</named-content>
                </kwd></kwd-group><mixed-citation publication-type="journal"><person-group><name><surname>Cumming</surname><given-names>Royce T.</given-names></name><name><surname>Le Tirant</surname><given-names>Stéphane</given-names></name></person-group><article-title>﻿Three new genera and one new species of leaf insect from <italic><tp:taxon-name><tp:taxon-name-part taxon-name-part-type="genus" reg="Melanesia">Melanesia</tp:taxon-name-part></tp:taxon-name></italic> (<tp:taxon-name><tp:taxon-name-part taxon-name-part-type="order">Phasmatodea</tp:taxon-name-part></tp:taxon-name>, <tp:taxon-name><tp:taxon-name-part taxon-name-part-type="family">Phylliidae</tp:taxon-name-part></tp:taxon-name>)</article-title><source>Zookeys</source><day>05</day><month>07</month><year>2022</year><volume>1110</volume><fpage>151</fpage><lpage>200</lpage><pub-id pub-id-type="doi">10.3897/zookeys.1110.80808</pub-id></mixed-citation></tp:treatment-meta><tp:nomenclature><label>﻿</label><tp:taxon-name>
                <object-id xmlns:xlink="http://www.w3.org/1999/xlink" content-type="arpha" xlink:type="simple">EEB2E022-BC32-5E57-8BA0-D05782B22A9B</object-id>
                <tp:taxon-name-part taxon-name-part-type="genus" reg="Vaabonbonphyllium">Vaabonbonphyllium</tp:taxon-name-part>
                <tp:taxon-name-part taxon-name-part-type="species" reg="groesseri">groesseri</tp:taxon-name-part>
              </tp:taxon-name><tp:taxon-authority>(Zompro, 1998)</tp:taxon-authority><tp:taxon-status xmlns:xlink="http://www.w3.org/1999/xlink" xlink:type="simple">comb. nov.</tp:taxon-status><xref ref-type="fig" rid="F4">Figs 4B</xref><xref ref-type="fig" rid="F10">, 10</xref><xref ref-type="fig" rid="F11">, 11</xref></tp:nomenclature><tp:treatment-sec sec-type="material" id="SECID0EA1BG"><title>Material examined.</title><p>(15 ♀♀, 2 ♂♂, 3 ♀♀ nymph, 2 ♂♂ nymph, 2 unsexed nymph): <bold><italic>Holotype</italic></bold> (♀): “Buin I. Bougainville Arch. Salomons; 1941 4; <italic><tp:taxon-name><tp:taxon-name-part taxon-name-part-type="genus" reg="Chitoniscus">Chitoniscus</tp:taxon-name-part><tp:taxon-name-part taxon-name-part-type="species" reg="lobiventris">lobiventris</tp:taxon-name-part></tp:taxon-name></italic> Blanch. K. Gunther det.; <italic><tp:taxon-name><tp:taxon-name-part taxon-name-part-type="genus" reg="Chitoniscus"/><tp:taxon-name-part taxon-name-part-type="species" reg="lobiventris">lobiventris</tp:taxon-name-part></tp:taxon-name></italic> Blanch.; <italic><tp:taxon-name><tp:taxon-name-part taxon-name-part-type="genus" reg="Chitoniscus">Chitoniscus</tp:taxon-name-part></tp:taxon-name></italic> Stal; <italic><tp:taxon-name><tp:taxon-name-part taxon-name-part-type="genus" reg="Phyllium">Phyllium</tp:taxon-name-part><tp:taxon-name-part taxon-name-part-type="species" reg="groesseri">groesseri</tp:taxon-name-part></tp:taxon-name></italic> Zompro 1997 HOLOTYPUS det. O. Zompro X. 1996; HOLOTYPUS; <italic><tp:taxon-name><tp:taxon-name-part taxon-name-part-type="genus" reg="Phyllium">Phyllium</tp:taxon-name-part><tp:taxon-name-part taxon-name-part-type="species" reg="groesseri">groesseri</tp:taxon-name-part></tp:taxon-name></italic> ♀ Zompro n. sp. HOLOTYPUS det. O.Zompro V.1998” (<abbrev xmlns:xlink="http://www.w3.org/1999/xlink" xlink:title="Staatliches Museum für Tierkunde,Dresden" id="ABBRID0E22BG" xlink:type="simple">SMTD</abbrev>; Fig. <xref ref-type="fig" rid="F10">10A</xref>). See Suppl. material <xref ref-type="supplementary-material" rid="S1">1</xref> for additional specimens reviewed, their collection data, and depositories.</p></tp:treatment-sec><tp:treatment-sec sec-type="remarks" id="SECID0EH3BG"><title>Remarks.</title><p>At present this is the only known phylliid species from the Solomon Islands, although the phylliid knowledge of these islands is rather limited as even this species is rarely collected so if additional species were present but not yet formally described it would not be surprising.</p><p>Only two males are known to us at the present (from within the <named-content xmlns:xlink="http://www.w3.org/1999/xlink" content-type="dwc:institutional_code" xlink:title="Natural History Museum United Kingdom,London" xlink:href="http://grbio.org/institution/natural-history-museum-london" xlink:type="simple">NHMUK</named-content> and CSIRO collections) both of which are notably damaged (Fig. <xref ref-type="fig" rid="F11">11</xref>). These males have not yet been positively confirmed as the male <italic><tp:taxon-name><tp:taxon-name-part taxon-name-part-type="genus" reg="Vaabonbonphyllium">Vaabonbonphyllium</tp:taxon-name-part><tp:taxon-name-part taxon-name-part-type="species" reg="groesseri">groesseri</tp:taxon-name-part></tp:taxon-name></italic> comb. nov. via molecular comparison or from captive breeding but based upon shared morphology between the sexes and the current knowledge that only one species of phylliid is present on the Solomon Islands it is safe to assume these are the male for this species.</p><p>This species was originally described simply as a <italic><tp:taxon-name><tp:taxon-name-part taxon-name-part-type="genus" reg="Phyllium">Phyllium</tp:taxon-name-part></tp:taxon-name></italic> species (not placed within a subgenus) and was placed within the <tp:taxon-name><tp:taxon-name-part taxon-name-part-type="genus" reg="Pulchriphyllium">Pulchriphyllium</tp:taxon-name-part></tp:taxon-name> subgenus by <xref ref-type="bibr" rid="B24">Größer (2001)</xref> due to the presence of exterior lobes of the tibiae. During the intrageneric revision of <xref ref-type="bibr" rid="B25">Hennemann et al. (2009)</xref> this species was placed within the <italic><tp:taxon-name><tp:taxon-name-part taxon-name-part-type="genus" reg="Phyllium"/><tp:taxon-name-part taxon-name-part-type="species" reg="frondosum">frondosum</tp:taxon-name-part></tp:taxon-name></italic> species group to which this species has a strong general resemblance (when reviewing the size, abdominal shape, and female wing venation). In 2020 the <italic><tp:taxon-name><tp:taxon-name-part taxon-name-part-type="genus" reg="Phyllium"/><tp:taxon-name-part taxon-name-part-type="species" reg="frondosum">frondosum</tp:taxon-name-part></tp:taxon-name></italic> species group was found to represent the unknown female <italic><tp:taxon-name><tp:taxon-name-part taxon-name-part-type="genus" reg="Nanophyllium">Nanophyllium</tp:taxon-name-part></tp:taxon-name></italic>; however, this species was not transferred to the <italic><tp:taxon-name><tp:taxon-name-part taxon-name-part-type="genus" reg="Nanophyllium">Nanophyllium</tp:taxon-name-part></tp:taxon-name></italic> but was instead moved to the <tp:taxon-name><tp:taxon-name-part taxon-name-part-type="genus" reg="Pulchriphyllium">Pulchriphyllium</tp:taxon-name-part></tp:taxon-name>  subgenus <tp:taxon-name><tp:taxon-name-part taxon-name-part-type="genus" reg="Rakaphyllium"/><tp:taxon-name-part taxon-name-part-type="species" reg="schultzei">schultzei</tp:taxon-name-part></tp:taxon-name> species group based upon the bilobed protibiae (<xref ref-type="bibr" rid="B13">Cumming et al. 2020a</xref>). Now thanks to a full review of morphology and review of multiple specimens, the fine details which differentiate this clade from others allows its formal recognition as a unique genus.</p></tp:treatment-sec><tp:treatment-sec sec-type="Differentiation" id="SECID0EN6BG"><title>Differentiation.</title><p>Female <italic><tp:taxon-name><tp:taxon-name-part taxon-name-part-type="genus" reg="Vaabonbonphyllium">Vaabonbonphyllium</tp:taxon-name-part><tp:taxon-name-part taxon-name-part-type="species" reg="groesseri">groesseri</tp:taxon-name-part></tp:taxon-name></italic> comb. nov. are the only females known for this genus, so differentiation from congenerics is not possible until the unknown female <italic><tp:taxon-name><tp:taxon-name-part taxon-name-part-type="genus" reg="Vaabonbonphyllium">Vaabonbonphyllium</tp:taxon-name-part><tp:taxon-name-part taxon-name-part-type="species" reg="rafidahae">rafidahae</tp:taxon-name-part></tp:taxon-name></italic> gen. et sp. nov. is located and described. Male <italic><tp:taxon-name><tp:taxon-name-part taxon-name-part-type="genus" reg="Vaabonbonphyllium">Vaabonbonphyllium</tp:taxon-name-part><tp:taxon-name-part taxon-name-part-type="species" reg="groesseri">groesseri</tp:taxon-name-part></tp:taxon-name></italic> comb. nov. can be differentiated from <italic><tp:taxon-name><tp:taxon-name-part taxon-name-part-type="genus" reg="Vaabonbonphyllium">Vaabonbonphyllium</tp:taxon-name-part><tp:taxon-name-part taxon-name-part-type="species" reg="rafidahae">rafidahae</tp:taxon-name-part></tp:taxon-name></italic> gen. et sp. nov. based upon the abdominal shape as <italic><tp:taxon-name><tp:taxon-name-part taxon-name-part-type="genus" reg="Vaabonbonphyllium">Vaabonbonphyllium</tp:taxon-name-part><tp:taxon-name-part taxon-name-part-type="species" reg="groesseri">groesseri</tp:taxon-name-part></tp:taxon-name></italic> comb. nov. has notably differing abdominal segment widths, with the middle segments many times wider than the anterior and distal segments (Fig. <xref ref-type="fig" rid="F11">11A, D</xref>) versus <italic><tp:taxon-name><tp:taxon-name-part taxon-name-part-type="genus" reg="Vaabonbonphyllium">Vaabonbonphyllium</tp:taxon-name-part><tp:taxon-name-part taxon-name-part-type="species" reg="rafidahae">rafidahae</tp:taxon-name-part></tp:taxon-name></italic> gen. et sp. nov. which has an abdomen with all segments relatively even in width giving it a smooth margined appearance (Fig. <xref ref-type="fig" rid="F12">12B</xref>). Also, the lobes of the pro- and mesofemora allow differentiation as <italic><tp:taxon-name><tp:taxon-name-part taxon-name-part-type="genus" reg="Vaabonbonphyllium">Vaabonbonphyllium</tp:taxon-name-part><tp:taxon-name-part taxon-name-part-type="species" reg="groesseri">groesseri</tp:taxon-name-part></tp:taxon-name></italic> comb. nov. has the profemoral exterior lobe highly reduced (Fig. <xref ref-type="fig" rid="F11">11B</xref>) and the interior mesofemoral lobe is notably broader than the mesofemoral exterior lobe versus <italic><tp:taxon-name><tp:taxon-name-part taxon-name-part-type="genus" reg="Vaabonbonphyllium">Vaabonbonphyllium</tp:taxon-name-part><tp:taxon-name-part taxon-name-part-type="species" reg="rafidahae">rafidahae</tp:taxon-name-part></tp:taxon-name></italic> gen. et sp. nov. which has a profemoral exterior lobe which is slightly wider than the profemoral shaft width (Fig. <xref ref-type="fig" rid="F12">12C</xref>) and the mesofemoral interior and exterior lobes which are approximately the same width (Fig. <xref ref-type="fig" rid="F12">12E</xref>). Additionally, the prosternum allows for differentiation as in <italic><tp:taxon-name><tp:taxon-name-part taxon-name-part-type="genus" reg="Vaabonbonphyllium">Vaabonbonphyllium</tp:taxon-name-part><tp:taxon-name-part taxon-name-part-type="species" reg="groesseri">groesseri</tp:taxon-name-part></tp:taxon-name></italic> comb. nov. the prosternum is relatively smooth, lacking a distinct protrusion (Fig. <xref ref-type="fig" rid="F11">11E</xref>) versus <italic><tp:taxon-name><tp:taxon-name-part taxon-name-part-type="genus" reg="Vaabonbonphyllium">Vaabonbonphyllium</tp:taxon-name-part><tp:taxon-name-part taxon-name-part-type="species" reg="rafidahae">rafidahae</tp:taxon-name-part></tp:taxon-name></italic> gen. et sp. nov. which has a distinct protrusion with a granular surface (Fig. <xref ref-type="fig" rid="F12">12H</xref>).</p></tp:treatment-sec><tp:treatment-sec sec-type="distribution" id="SECID0E5DAI"><title>Distribution.</title><p>This species was originally only recorded from Bougainville Island, but since then additional records have been recovered from numerous collections representing previously unknown localities (see Suppl. material <xref ref-type="supplementary-material" rid="S1">1</xref> for a full list of known specimens and their data). Additional islands recorded are (north to south): Kolombangara, Nggela, Guadalcanal, and Small Malaita (Fig. <xref ref-type="fig" rid="F5">5</xref>). With how rarely this species is collected, and from the wide range that it can be found from throughout the Solomon Islands, it is likely that this species can be found on several of the other larger islands as well, but just has not been formally recorded yet.</p></tp:treatment-sec><tp:treatment-sec><!--Section generated to contain objects referenced in tp:taxon-treatment.--><fig id="F4" position="float" orientation="portrait"><object-id xmlns:xlink="http://www.w3.org/1999/xlink" content-type="doi" xlink:type="simple">10.3897/zookeys.1110.80808.figure4</object-id><object-id xmlns:xlink="http://www.w3.org/1999/xlink" content-type="arpha" xlink:type="simple">CC45A854-49D0-59B0-9649-172CDBA93FDF</object-id><label>Figure 4.</label><caption><p>Female tegmina venation for two of the herein described genera <bold>A</bold><italic><tp:taxon-name><tp:taxon-name-part taxon-name-part-type="genus" reg="Rakaphyllium">Rakaphyllium</tp:taxon-name-part><tp:taxon-name-part taxon-name-part-type="species" reg="schultzei">schultzei</tp:taxon-name-part></tp:taxon-name></italic> comb. nov. (<named-content xmlns:xlink="http://www.w3.org/1999/xlink" content-type="dwc:institutional_code" xlink:title="Senckenberg Deutsches Entomologisches Institut, Müncheberg" xlink:href="http://grbio.org/institution/senckenberg-deutsches-entomologisches-institut" xlink:type="simple">SDEI</named-content>) <bold>B</bold><italic><tp:taxon-name><tp:taxon-name-part taxon-name-part-type="genus" reg="Vaabonbonphyllium">Vaabonbonphyllium</tp:taxon-name-part><tp:taxon-name-part taxon-name-part-type="species" reg="groesseri">groesseri</tp:taxon-name-part></tp:taxon-name></italic> comb. nov. (<abbrev xmlns:xlink="http://www.w3.org/1999/xlink" xlink:title="Staatliches Museum für Tierkunde,Dresden" id="ABBRID0EYNAE" xlink:type="simple">SMTD</abbrev>). Abbreviations: <abbrev xmlns:xlink="http://www.w3.org/1999/xlink" xlink:title="subcosta" id="ABBRID0E3NAE" xlink:type="simple">Sc</abbrev> (subcosta); R (radius); <abbrev xmlns:xlink="http://www.w3.org/1999/xlink" xlink:title="radius 1" id="ABBRID0EAOAE" xlink:type="simple">R1</abbrev> (radius 1); <abbrev xmlns:xlink="http://www.w3.org/1999/xlink" xlink:title="radial sector" id="ABBRID0EEOAE" xlink:type="simple">Rs</abbrev> (radial sector); <abbrev xmlns:xlink="http://www.w3.org/1999/xlink" xlink:title="radius to media crossvein" id="ABBRID0EIOAE" xlink:type="simple">R–M</abbrev> (radius to media crossvein); M (media); <abbrev xmlns:xlink="http://www.w3.org/1999/xlink" xlink:title="media anterior" id="ABBRID0EMOAE" xlink:type="simple">MA</abbrev> (media anterior); <abbrev xmlns:xlink="http://www.w3.org/1999/xlink" xlink:title="media posterior" id="ABBRID0EQOAE" xlink:type="simple">MP</abbrev> (media posterior); <abbrev xmlns:xlink="http://www.w3.org/1999/xlink" xlink:title="cubitus" id="ABBRID0EUOAE" xlink:type="simple">Cu</abbrev> (cubitus); <abbrev xmlns:xlink="http://www.w3.org/1999/xlink" xlink:title="cubitus anterior" id="ABBRID0EYOAE" xlink:type="simple">CuA</abbrev> (cubitus anterior); <abbrev xmlns:xlink="http://www.w3.org/1999/xlink" xlink:title="cubitus posterior" id="ABBRID0E3OAE" xlink:type="simple">CuP</abbrev> (cubitus posterior); <abbrev xmlns:xlink="http://www.w3.org/1999/xlink" xlink:title="first anal" id="ABBRID0EAPAE" xlink:type="simple">1A</abbrev> (first anal).</p></caption><graphic xmlns:xlink="http://www.w3.org/1999/xlink" xlink:href="zookeys-1110-151_article-80808__-g004.jpg" position="float" orientation="portrait" xlink:type="simple" id="oo_710962.jpg"><uri content-type="original_file" xlink:type="simple">https://binary.pensoft.net/fig/710962</uri></graphic></fig><fig id="F10" position="float" orientation="portrait"><object-id xmlns:xlink="http://www.w3.org/1999/xlink" content-type="doi" xlink:type="simple">10.3897/zookeys.1110.80808.figure10</object-id><object-id xmlns:xlink="http://www.w3.org/1999/xlink" content-type="arpha" xlink:type="simple">79EE28F6-13C0-5583-9672-0F080A34469F</object-id><label>Figure 10.</label><caption><p><italic><tp:taxon-name><tp:taxon-name-part taxon-name-part-type="genus" reg="Vaabonbonphyllium">Vaabonbonphyllium</tp:taxon-name-part><tp:taxon-name-part taxon-name-part-type="species" reg="groesseri">groesseri</tp:taxon-name-part></tp:taxon-name></italic> comb. nov. females <bold>A</bold> data labels associated with the holotype <bold>B</bold> holotype, habitus, dorsal <bold>C</bold> details of head through thorax, dorsal <bold>D</bold> details of antennae, dorsal <bold>E</bold> details of genitalia, ventral <bold>F</bold> front legs, head, and thorax, anterodorsal. Scale bar associated with <bold>A</bold> and <bold>B</bold>. <bold>A</bold> and <bold>B</bold> photographs by Christian Schmidt (<abbrev xmlns:xlink="http://www.w3.org/1999/xlink" xlink:title="Staatliches Museum für Tierkunde,Dresden" id="ABBRID0EQKBG" xlink:type="simple">SMTD</abbrev>), other images taken by the first author of specimens from the <named-content xmlns:xlink="http://www.w3.org/1999/xlink" content-type="dwc:institutional_code" xlink:title="Natural History Museum United Kingdom,London" xlink:href="http://grbio.org/institution/natural-history-museum-london" xlink:type="simple">NHMUK</named-content>.</p></caption><graphic xmlns:xlink="http://www.w3.org/1999/xlink" xlink:href="zookeys-1110-151_article-80808__-g010.jpg" position="float" orientation="portrait" xlink:type="simple" id="oo_710969.jpg"><uri content-type="original_file" xlink:type="simple">https://binary.pensoft.net/fig/710969</uri></graphic></fig><fig id="F11" position="float" orientation="portrait"><object-id xmlns:xlink="http://www.w3.org/1999/xlink" content-type="doi" xlink:type="simple">10.3897/zookeys.1110.80808.figure11</object-id><object-id xmlns:xlink="http://www.w3.org/1999/xlink" content-type="arpha" xlink:type="simple">A1EB3EB5-F103-5FA5-A5A6-E754C53B2A98</object-id><label>Figure 11.</label><caption><p><italic><tp:taxon-name><tp:taxon-name-part taxon-name-part-type="genus" reg="Vaabonbonphyllium">Vaabonbonphyllium</tp:taxon-name-part><tp:taxon-name-part taxon-name-part-type="species" reg="groesseri">groesseri</tp:taxon-name-part></tp:taxon-name></italic> comb. nov. males <bold>A–C, E, F</bold> paratype male, (<abbrev xmlns:xlink="http://www.w3.org/1999/xlink" xlink:title="Australian National Insect Collection,Canberra" id="ABBRID0EVMBG" xlink:type="simple">ANIC (CSIRO</abbrev>)), photographs by Bonnie Koopmans (CSIRO) <bold>D, G</bold> non-type male (<named-content xmlns:xlink="http://www.w3.org/1999/xlink" content-type="dwc:institutional_code" xlink:title="Natural History Museum United Kingdom,London" xlink:href="http://grbio.org/institution/natural-history-museum-london" xlink:type="simple">NHMUK</named-content>), photographs by first author <bold>A</bold> habitus, dorsal (left front leg is physically detached, photoshopped onto the specimen for this figure) <bold>B</bold> left front leg, dorsal <bold>C</bold> details of head through thorax, dorsal <bold>D</bold> habitus, dorsal <bold>E</bold> details of head through thorax, lateral <bold>F</bold> associated data labels <bold>G</bold> genitalia, ventral. Scale bar only associated with <bold>A</bold>.</p></caption><graphic xmlns:xlink="http://www.w3.org/1999/xlink" xlink:href="zookeys-1110-151_article-80808__-g011.jpg" position="float" orientation="portrait" xlink:type="simple" id="oo_710970.jpg"><uri content-type="original_file" xlink:type="simple">https://binary.pensoft.net/fig/710970</uri></graphic></fig><supplementary-material xmlns:xlink="http://www.w3.org/1999/xlink" id="S1" position="float" orientation="portrait" xlink:type="simple"><object-id content-type="doi" xlink:type="simple">10.3897/zookeys.1110.80808.suppl1</object-id><object-id content-type="zenodo_dep_id" xlink:type="simple">7077209</object-id><object-id content-type="arpha" xlink:type="simple">908699F2-FF6A-55BB-BE9E-CB9A1E2466BF</object-id><label>Supplementary material 1</label><caption><p>Material examined</p></caption><statement content-type="dataType"><label>Data type</label><p>specimen data</p></statement><statement content-type="notes"><label>Explanation note</label><p>Material examined (specimen data and deposition/ observational records) for localities used within the distribution map (Fig. <xref ref-type="fig" rid="F5">5</xref>) and to accompany the discussion of each species.</p></statement><media xlink:href="zookeys-1110-151_article-80808__-s001.xlsx" mimetype="application" mime-subtype="vnd.openxmlformats-officedocument.spreadsheetml.sheet" position="float" orientation="portrait" xlink:type="simple" id="oo_710975.xlsx"><uri content-type="original_file" xlink:type="simple">https://binary.pensoft.net/file/710975</uri></media><permissions><license xlink:type="simple"><license-p>This dataset is made available under the Open Database License (http://opendatacommons.org/licenses/odbl/1.0/). The Open Database License (ODbL) is a license agreement intended to allow users to freely share, modify, and use this Dataset while maintaining this same freedom for others, provided that the original source and author(s) are credited.</license-p></license></permissions><attrib specific-use="authors">Royce Cumming, Stéphane Le Tirant</attrib></supplementary-material><fig id="F5" position="float" orientation="portrait"><object-id xmlns:xlink="http://www.w3.org/1999/xlink" content-type="doi" xlink:type="simple">10.3897/zookeys.1110.80808.figure5</object-id><object-id xmlns:xlink="http://www.w3.org/1999/xlink" content-type="arpha" xlink:type="simple">9A3BAC99-BFD7-59A8-9D5F-3F8A4688CCEB</object-id><label>Figure 5.</label><caption><p>Distribution map noting all presently known records of <italic><tp:taxon-name><tp:taxon-name-part taxon-name-part-type="genus" reg="Vaabonbonphyllium">Vaabonbonphyllium</tp:taxon-name-part></tp:taxon-name></italic> gen. nov. (denoted as star symbols) and <italic><tp:taxon-name><tp:taxon-name-part taxon-name-part-type="genus" reg="Rakaphyllium">Rakaphyllium</tp:taxon-name-part></tp:taxon-name></italic> gen. nov. (denoted as circle symbols) which were located and had data that could accurately be mapped. See Supplementary File 1 for full details for all records presented.</p></caption><graphic xmlns:xlink="http://www.w3.org/1999/xlink" xlink:href="zookeys-1110-151_article-80808__-g005.jpg" position="float" orientation="portrait" xlink:type="simple" id="oo_710964.jpg"><uri content-type="original_file" xlink:type="simple">https://binary.pensoft.net/fig/710964</uri></graphic></fig><fig id="F12" position="float" orientation="portrait"><object-id xmlns:xlink="http://www.w3.org/1999/xlink" content-type="doi" xlink:type="simple">10.3897/zookeys.1110.80808.figure12</object-id><object-id xmlns:xlink="http://www.w3.org/1999/xlink" content-type="arpha" xlink:type="simple">55E450B8-3741-5270-AFF7-4C3E8ECB3D35</object-id><label>Figure 12.</label><caption><p>Holotype male <italic><tp:taxon-name><tp:taxon-name-part taxon-name-part-type="genus" reg="Vaabonbonphyllium">Vaabonbonphyllium</tp:taxon-name-part><tp:taxon-name-part taxon-name-part-type="species" reg="rafidahae">rafidahae</tp:taxon-name-part></tp:taxon-name></italic> gen. et sp. nov., (<abbrev xmlns:xlink="http://www.w3.org/1999/xlink" xlink:title="Insectarium de Montréal,Montréal" id="ABBRID0EKRBG" xlink:type="simple">IMQC</abbrev>) (<abbrev xmlns:xlink="http://www.w3.org/1999/xlink" xlink:title="Private collection of Royce T. Cumming,California" id="ABBRID0EORBG" xlink:type="simple">Coll RC</abbrev> 19-106) photographs by the first author <bold>A</bold> genitalia, ventral <bold>B</bold> habitus, dorsal <bold>C</bold> details of the protibial and profemoral lobes <bold>D</bold> details of the mesotibial and mesofemoral lobes <bold>E</bold> details of the metatibial and metafemoral lobes <bold>F</bold> antenna, dorsal <bold>G</bold> details of the head and thorax, dorsal <bold>H</bold> head–thorax, lateral. Scale bar only associated with <bold>B</bold>.</p></caption><graphic xmlns:xlink="http://www.w3.org/1999/xlink" xlink:href="zookeys-1110-151_article-80808__-g012.jpg" position="float" orientation="portrait" xlink:type="simple" id="oo_710971.jpg"><uri content-type="original_file" xlink:type="simple">https://binary.pensoft.net/fig/710971</uri></graphic></fig></tp:treatment-sec><ref-list><ref id="B24"><mixed-citation xmlns:xlink="http://www.w3.org/1999/xlink" xlink:type="simple"><person-group><name name-style="western"><surname>Größer</surname><given-names>D</given-names></name></person-group> (<year>2001</year>) <source>Wandelnde Blätter. Ein Katalog aller bisher beschriebenen <tp:taxon-name><tp:taxon-name-part taxon-name-part-type="subfamily">Phylliinae</tp:taxon-name-part></tp:taxon-name>-Arten und deren Eier mit drei Neubeschreibungen.</source><publisher-name>Frankfurt am Main</publisher-name>, <publisher-loc>Germany (Edition Chimaira)</publisher-loc>, <size units="page">119 pp</size>.</mixed-citation></ref><ref id="B25"><mixed-citation xmlns:xlink="http://www.w3.org/1999/xlink" xlink:type="simple"><person-group><name name-style="western"><surname>Hennemann</surname><given-names>FH</given-names></name><name name-style="western"><surname>Conle</surname><given-names>OV</given-names></name><name name-style="western"><surname>Gottardo</surname><given-names>M</given-names></name><name name-style="western"><surname>Bresseel</surname><given-names>J</given-names></name></person-group> (<year>2009</year>) <article-title>On certain species of the genus <italic><tp:taxon-name><tp:taxon-name-part taxon-name-part-type="genus">Phyllium</tp:taxon-name-part></tp:taxon-name></italic> Illiger, 1798, with proposals for an intra-generic systematization and the descriptions of five new species from the Philippines and Palawan (<tp:taxon-name><tp:taxon-name-part taxon-name-part-type="order">Phasmatodea</tp:taxon-name-part></tp:taxon-name>: <tp:taxon-name><tp:taxon-name-part taxon-name-part-type="family">Phylliidae</tp:taxon-name-part></tp:taxon-name>: <tp:taxon-name><tp:taxon-name-part taxon-name-part-type="subfamily">Phylliinae</tp:taxon-name-part></tp:taxon-name>: <tp:taxon-name><tp:taxon-name-part taxon-name-part-type="tribe">Phylliini</tp:taxon-name-part></tp:taxon-name>).</article-title><source>Zootaxa</source><volume>2322</volume>(<issue>1</issue>): <fpage>1</fpage>–<lpage>83</lpage>. <ext-link xlink:type="simple" ext-link-type="doi" xlink:href="10.11646/zootaxa.2322.1.1">https://doi.org/10.11646/zootaxa.2322.1.1</ext-link></mixed-citation></ref><ref id="B13"><mixed-citation xmlns:xlink="http://www.w3.org/1999/xlink" xlink:type="simple"><person-group><name name-style="western"><surname>Cumming</surname><given-names>RT</given-names></name><name name-style="western"><surname>Tirant</surname><given-names>SL</given-names></name><name name-style="western"><surname>Teemsma</surname><given-names>SN</given-names></name><name name-style="western"><surname>Hennemann</surname><given-names>FH</given-names></name><name name-style="western"><surname>Willemse</surname><given-names>L</given-names></name><name name-style="western"><surname>Büscher</surname><given-names>TH</given-names></name></person-group> (<year>2020a</year>) <article-title>Lost lovers linked at long last: Elusive female <italic><tp:taxon-name><tp:taxon-name-part taxon-name-part-type="genus">Nanophyllium</tp:taxon-name-part></tp:taxon-name></italic> mystery solved after a century of being placed in a different genus (<tp:taxon-name><tp:taxon-name-part taxon-name-part-type="order">Phasmatodea</tp:taxon-name-part></tp:taxon-name>, <tp:taxon-name><tp:taxon-name-part taxon-name-part-type="family">Phylliidae</tp:taxon-name-part></tp:taxon-name>).</article-title><source>ZooKeys</source><volume>969</volume>: <fpage>43</fpage>–<lpage>84</lpage>. <ext-link xlink:type="simple" ext-link-type="doi" xlink:href="10.3897/zookeys.969.56214">https://doi.org/10.3897/zookeys.969.56214</ext-link></mixed-citation></ref></ref-list></tp:taxon-treatment>
