# Supplementary material for: ﻿Three new genera and one new species of leaf insect from Melanesia (Phasmatodea, Phylliidae)
Source: Zookeys. 2022 Jul 5;1110:151–200. doi: 10.3897/zookeys.1110.80808 (PMC9848868; doi:10.3897/zookeys.1110.80808)
Supplement: Supplementary material 2 — List of species/specimens included within the phylogenetic analyses of this study (molecular data portion) [file zookeys-1110-151_article-80808__-s002.xlsx]

## Sheet: Sheet1
Supplementary File 2. List of species/specimens included within the phylogenetic analyses of this study (molecular data portion). Taxonomic information, specimen collection locality, sample ID,and collection deposition are provided. GenBank accession numbers are listed for each sequence used. Empty cells indicate a lack of available DNA sequence, and species with all sequence cells blank indicate…
Collection acronyms: BioDiv Gö = Biodiversity Museum, University of Göttingen, Göttingen, Germany; Coll RC = Private collection of Royce T. Cumming, California, United States; Coll DG = Private collection of Detlef Größer, Berlin, Germany; Coll SLT = Private collection of Stéphane Le Tirant, Québec, Canada; IMQC = Insectarium de Montréal, Montréal, Québec, Canada; NHMUK = Natural History Museum…
Higher Taxon	Genus and species	Locality	Sample ID	Collection deposition	18S	28S	H3	COI	COII	16S
Aschiphasmatidae	Orthomeria kangi	Philippines	SB0339		MW703297	MN364973	MW686093	MN365010	MW686178	MN364994
Phylliidae	Chitoniscus sp.	Fiji: Suva	18-176	Coll RC	MW703245		MW686033	MW698871	MW686118	MW703313
Phylliidae	Chitoniscus feejeeanus	Fiji: Vanua Levu	CHL1*	BioDiv Gö		FJ474115.1	FJ474195.1	FJ474272.1	FJ474347.1
Phylliidae	Comptaphyllium riedeli	Indonesia: Irian Jaya, Dabra, Buare River	17-004	Coll RC
Phylliidae	Comptaphyllium caudatum	Papua New Guinea: Morobe Province, Aseki	16-282	Coll RC	MW703260	MW703195	MW686052	MW698880	MW686139	MW703321
Phylliidae	Trolicaphyllium sarrameaensis	New Caledonia	Q7	Coll DG	MW703285	MW703214	MW686082	MW698901	MW686169	MW703342
Phylliidae	Trolicaphyllium brachysoma	New Caledonia: Plateau de Dogny	CHI2*	BioDiv Gö		FJ474114.1	FJ474194.1	FJ474271.1
Phylliidae	Walaphyllium zomproi	Papua New Guinea: Morobe Province, Winduwe	17-336	Coll RC	MW703259	MW703194	MW686051	MW698879	MW686138	MW703320
Phylliidae	Walaphyllium monteithi	Australia: Queensland, Garradunga, Polly Creek	16-067	Coll RC	MW703274		MW686066	MW698888	MW686151	MW703329
Phylliidae	Acentetaphyllium brevipenne	Papua New Guinea: Morobe, Wau	SLT15	Coll SLT	MW703305		MW686104		MW686186
Phylliidae	Acentetaphyllium miyashitai	Papua New Guinea: Morobe Province, Wau	/	IMQC
Phylliidae	Acentetaphyllium larssoni	Indonesia: Irian Jaya (Jayapura), Cyclop Mts.	16-240	SDNHM
Phylliidae	Acentetaphyllium stellae	Indonesia: Irian Jaya (Jayapura), Cyclop Mts.	16-130	SDNHM
Phylliidae	Nanophyllium frondosum	Papua New Guinea: Gulf Province, Kerema, Kaintiba	18-395	Coll RC	MW703250	MW703188	MW686038	MW698873	MW686123	MW703315
Phylliidae	Nanophyllium asekiense	Papua New Guinea: Morobe Province, Aseki	16-264	Coll RC	MW703278	MW703208	MW686073	MW698895	MW686158	MW703336
Phylliidae	Nanophyllium rentzi	Indonesia: West Papua, Fak-Fak	SLT13	Coll SLT	MW703303	MW703232	MW686102		MW686184
Phylliidae	Cryptophyllium oyae	Laos: Huaphan, Ban Saleuy	18-423	Coll RC				MW161229	MW686125	MW165196
Phylliidae	Cryptophyllium westwoodii	Thailand: Chiang Mai Province	16-148	IMQC	MW703257	MW165179	MW686046	MW161185	MW686134	MW165203
Phylliidae	Cryptophyllium bollensi	Vietnam: Ninh Thuan Province, Phuoc Binh NP	18-217	Coll RC	MW703247	MW165170	MW686035	MW161206	MW686120	MW165193
Phylliidae	Micropyhllium haskelli	Philippines: Luzon, Mountain, Mt. Barlig	16-099	PNM		MW165187	MW686079	MW161203	MW686165	MW165212
Phylliidae	Pseudomicrophyllium geryon	Philippines: Luzon, Aurora, Dingalan	17-256	Coll RC		MW703242	MW686114	MW698925	MW686198	MW703367
Phylliidae	Pseudomicrophyllium pusillulum	Philippines: Luzon, Mountain, Mt. Barlig	16-096	Coll RC		MW703211		MW698898	MW686164	MW703339
Phylliidae	Pulchriphyllium pulchrifolium	Indonesia: Java	16-030	Coll RC	MW703282	MN364969	MW686077	MN365004	MW686162	MN364988
Phylliidae	Pulchriphyllium giganteum	Malaysia: Peninsular Malayisa, Perak, Tapah Hills	16-045	Coll RC	MW703283	MN364970	MW686078	MN365005	MW686163	MN364989
Phylliidae	Pulchriphyllium bioculatum	Malaysia: Peninsular Malayisa, Perak, Tapah Hills	16-037	Coll RC	MW703279	MW703209	MW686074	MW698896	MW686159	MW703337
Phylliidae	Phyllium gantungense	Philippines: Palawan, Mt.Mantalingajan	16-241	Coll RC	MW703284	MW703213	MW686081	MW698900	MW686168	MW703341
Phylliidae	Phyllium letiranti	Indonesia: Peleng	17-008	Coll RC	MW703310	MW703240	MW686112	MW698923	MW686196
Phylliidae	Phyllium philippinicum	Philippines: Luzon	16-142	Coll RC	MW703275	MW703202	MW686067	MW698889	MW686152	MW703330
Phylliidae	Phyllium ericoriai	Philippines: Luzon, Quirino, Nagtipunan	16-060	Coll RC	MW703255	MW165176	MW686043	MW161179	MW686131	MW165200
Phylliidae	Rakaphyllium schultzei	Indonesia: Jayapura, Klaisu	/	Coll SLT
Phylliidae	Rakaphyllium exsectum	Papua New Guinea: Rawlinson Mts. inland Huon Gulf.	845235	NHMUK
Phylliidae	Vaabonbonphyllium groesseri	Solomon Islands: Buin I. Bougainville	/	SMTD
Phylliidae	Vaabonbonphyllium rafidahae	Papua New Guinea: Western Highlands Province (Highlands Region). Mt. Hagen Dist.	19-106	IMQC
