# Supplementary material for: ﻿Three new genera and one new species of leaf insect from Melanesia (Phasmatodea, Phylliidae)
Source: Zookeys. 2022 Jul 5;1110:151–200. doi: 10.3897/zookeys.1110.80808 (PMC9848868; doi:10.3897/zookeys.1110.80808)
Supplement: Supplementary material 3 — Nexus file containing the molecular sequences and morphological data [file zookeys-1110-151_article-80808__-s003.nex]

#Supplementary File 3, data matrices 
#The first half of this file is the female data matrix
#The second half of this file is the male matrix
#NEXUS

BEGIN DATA;
	DIMENSIONS  NTAX=28 NCHAR=4727;
	FORMAT DATATYPE = mixed (DNA:1-4694, Standard:4695-4727) GAP = - MISSING = ?;
	MATRIX
	Orthomeria_kangi                 TTATTTAATGGCTGCGGTATTTTGACCGTGCAAAGGTAGCATAATTATTAGTTTATTAATTGTTAACTTGTATGAATGGTTTAATGAAATAAGGACTGTCTTCATTAATA--TAATTAGAATTTAATTTTTTGGTTAAAAAGCCTAGCTTTAATTAAGGGACGAGAAGACCCTATAGATCTTTATTTTTTAT-TATTT-------TATTTATT---AATTTATA---------TTTTGAATTTT-TATTAAATTTGGTTGGGGCGACATGGAGAAA-TAATAAACTCTTCTTT-TTT----TT--TTCATTTATTTTTG-TTATTTTAAATTTTTATTATTT-ATTTTAGAATTAGATACCTTAGGGATAACAGCGTAATTTAATTTGAGAGCTCTTATTGACAATTAATATTGCGACCTCGATGTTGGATTAAGAATATTTTTT---GGTGTATAGGTTAA-A-AG-ATTAGGTCTGTTCGACCTTTAAATTCTTACATGATCTGAGTTCTCATTAAATCAGTTATGGTTCCTTAGATCGTACCACA-AGACTTGGATAACTGTGGTAATTCTAGAGCTAATACATGCAAACAGAGTCCCGACCAGAAATGGAAGGGATGCTTTTATTAGATCAAAACCAATCGG-CCGGCTTGTCCGGTCCGTTTGCTTTGGTGACTCTGGATAACTTTGAGCTGATCGCACGGTCCTCGTACCGGCGACGCATCTTTCAAATGTCTGCCTTATCAACTGTCGATGGTAGGTTCTGCGCCTACCATGGTTGTAACGGGTAACGGGGAATCAGGGTTCGATTCCGGAGAGGGAGCCTGAGAAACGGCTACCACATCCAAGGAAGGCAGCAGGCGCGCAAATTACCCACTCCCGGCACGGGGAGGTAGTGACGAAAAATAACGATACGGGACTCATCCGAGGCCCCGTAATCGGAATGAGCACACTTTAAACCCTTTAACGAGTATCCATTGGAGGGCAAGTCTGGTGCCAGCAGCCGCGGTAATTCCAGCTCCAATAGCGTATATTAAAGTTGTTGCGGTTAAAAAGCTCGTAGTTGGATTTGTGTCCCACGCTGTCGGTTCACCGTTCGTCGGTGTTTAACTGGCATGCCCGTGTGGACGTCCTGCCGGTGGATGCGGTCGGCCGTAGGCTT-C---GGTCTGCGTGTCGGCGGTCCGATGCAATCCTACCACGGTGCTCTTTACCGAGTGTCGAGGTGGGCCGGCACGTTTACTTTGAACAAATTAGAGTGCTCAAAGCAGGCAGTGGTTCGCCTGAATATTGTGTGCATGGAATAATGGAATAGGACCTCGGTTCTATTTTGTTGGTTTTCGGAACTTGAGGTAATGATTAATAGGGACAAACGGGGGCATTCGTATTGCGACGTTAGAGGTGAAATTCTTGGATCGTCGCAAGACGAACCTAAGCGAAAGCATTTGCCATGAGTGTTTTCATTAATCAAGAACGAAAGTTAGAGGTTCGAAGGCGATCAGATACCGCCCTAGTTCTAACCATAAACGATGCCAGCTAGCGATCCGCCGAAGTTCCTCCGATGACTCGGCGGGCAGCTTCCGGGAAACCAAAGCTTTTGGGTTCCGGGGGAAGTATGGTTGCAAAGCTGAAACTTAAAGGAATTGACGGAAGGGCACCACCAGGAGTGGAGCCTGCGGCTTAATTTGACTCAACACGGGAAACCTCACCAGGCCCGGACACCGGAAGGATTGACAGATTGACAGCTCTTTCTTGATTCGGTGGGTGGTGGTGCATGGCCGTTCTTAGTTGGTGGAGCGATTTGTCTGGTTAATTCCGATAACGAACGAGACTCTAGCCTGCTAACTAGTCGT-TCCGGTATCCCTTCGTGCTACCGGCGAC--ACATGATCTTCTTAGAGGGACAGGCGGCTTCTAGCCGCACGAGATTGAGCAATAACAGGTCTGTGATGCCCTTAGATGTTCTGGGCCGCACGCGCGCTACACTGAAGGAATCAGCGTGTCCTCCTGGCTCGAAAGAGCCGGGTAACCCGTTGAACCTCCTTCGTGCTGGGGATTGGGGCTTGCAATTGTTCCCCATGAACGAGGAATTCCCAGTAAGCGCGAGTCATAAGCTCGCGTTGATTACGTCCCTGCCCTTTGTACACACCGCCCGTCGCTACTACCGATTGAATGATTTAGTGAGGTCTTCGGACCGGGGCGCGACGGCT--CTTCGCGAGCCGTTGATGTTTCTGGAAAGATGACCAAACTTGATCATTTAGAGGAAGTAAAAGTCGTAACAAGGTTTCCGTAGGTGAACCTCCTGAATTCGAATGGGACTG------------------------AGGATTCAGGGGTGG--TCC-GGTT-GT--GTCAGGCTT-GCTTGCCCTGCCAGATGTTGCTGGTCGCCCGC----TACGATTCGCGTCGTGTGCGGTGTCGTTCCCGGCGATCACTCGGTGG-GGTGCT------TGCTCTG-CCTTCTGGGGTCCTGCACTTCC-TCCCT-AGTAGAAACGTCGCGACCCGTTGGG-TGTCGGTC-TAAGGCCTGGGAAGGCAGACCGTG--CATCCTGCGT---------TGTGC---ACGCAGGTGTGCGGACTCCCAGTG-TCCTGGCCGGCTGCTCGACGGTATGATCAGAGGAGTCGATCCGCTAAA---TTGGAAGCATTATGA--TTGTGTAGCGTCCGG-CCCGGCGCCGACACGTGC-GGGAT-GGAGG--ACTTGTCT-GC---GGGTA-TCCGTGC-TCTG-CACGGTCCCGGCCCT---GCTGCGTTGTCGGA-TAGCTGGTGTCCTTGGACTGGATCG-CCACTCCCGTCAGCG---ACGCCCAATCTTCGGATGGTCTCCCGATTTCTCATATTATTTCACAAGAAAGAGGAAAAAAAGAAGTATTCGGTAATTTAGGTATAATTTTTGCTATAAGTGCAATTGGATTATTAGGATTTGTTGTATGAGCACATCATATATTTACAGTAGGAATAGACGTTGATACGCGGGCTTACTTTACTTCTGCCACAATAATTATTGCAGTACCTACAGGAATTAAAGTATTTAGTTGATTAGCCACTATTTATGGATCAAAATTAACATTCAGTCCATCATGTATATGAGCAATAGGATTTGTATTTCTATTCACTTTAGGTGGATTAACAGGAATTATTTTATCTAATTCATCAATTGATATTACATTACATGATACATATTATGTAGTTGCACATTTTCATTATGTATTATCAATAGGAGCTGTCTTTGCTATTATAGCAGGATTTATTCAATGATATCCACTATTTACAGGAATAACAATAAAACCCCTCTGATTAAAAATTCAATTTATTGCAATGTTCTTAGGTGTAAACTTAACATTTTTCCCACAACATTTTTTAGGGTTGGCAGGCATACCCCGACGATATTCAGATTATCCAGATATATTTTTAACATGAAATATTATATCATCAATTGGATCAATCATTTCAATATTAAGAATATTCATATTCATTATAATTATTTGAGAAAGAATAACTTCAATTCGACAATCTATTTTCAGATCACATATAAATAGATCCATTGAATGAAATCATAATTTACCACCAACTGAACACACTTACCTTGAATTACCTATTT???????????????????????????????????TCACAACATGACCAAATTTATTATTACAAGATAGAACATCGCCATTAATAGAACAATTAATTTTCTTACATGATCACATTATAATAATTTTAAGAATAATTGTGGTAATAGTTATATATATCATAATAAGATTAATTAGTAATAAAATAACAGACCGAAACATTTTAGAGGGACAAATAATTGAATTAATTTGAACACTTATCCCAGCTTTAACTTTAATTTTTATCGCAATACCATCATTAAGATTATTATATTTAATAGATGAAATTAATAAACCAATAATAACAAATAAAATTATTGGACATCAATGATATTGATCATATGAATACTCAGATTTCAAAAATATAGAATTTGATTCATATATAATAAATAATAAAAC---TAATAATTTACGACTATTAGACGTAGATAATCGACTTATTTTACCAATAAACACTTTCATTCGAATAATTGTAACATCAGAGGATGTTATTCATTCATGGACCCTGCCATCATCAGGATTAAAAATTGACGGAACACCCGGACGATTAAATCAAAATAGAATTTTTTTATATAAAACAGGATTAATCTTTGGGCAATGTTCAGAAATTTGTGGAATAAATCATAGTTTTATACCAATTGTCGTAGAAAGAATCCCAATTAATAAATTTATCAAATTTATAATAAAATCATCAGATGACTGAAAGC???????????????????????????AAGAGTGCGCCTGCTAC-GGAGGAGTGAAGAAGCCCCATCGTTATCGTCCAGGAACTGTGGCCTTGCGAGAGATCAGGCGTTATCAGAAGAG-ACCGAGTTGCT-ATTCGCAAGCTGCCCTTCCA-CGCCTGGTGCG-GAGATAGCTCAGGACTTCAAGACAGACTTGCGATTCCAGAGCTCAGCTGTGATGGCCCTGCAGGAAGCGAGTGAAGCCTACTTGGTGGGTCTCTTTGAGGACACCAACCTGTGTGCCATCCATGCCAAGAGGGTCACCATCATGCCC20--0-----0504----2211001-03011??
Chitoniscus_sp_suva              ???????ATGGCCGCGGTATTTTGACCGTGCGAAGGTAGCATAATCATTAGCTTATTAATTGTGAGATGGTATGAATGGTTTGATGAAATATTTACTGTCTCAT-ATGTA--TTTATTTAATTTAATTTTTGAGTTAAAAAGCTTAAATTTATTTATAGGACGAGAAGACCCTATAGATCTTTATTTAATTT-A-TTG---AA--TAATTTTT---AGTTAT----TTTTT--TTATTTATTTG-GGTTATTTTTGGTTGGGGTGACATTGAGATT-TAATTAACTCTTATTT-TTT-T--TT--TTCATTTATTT-TG-TTTAAATGATATTTTATTATTT-TTTAAAGA-TTAAATACCTTAGGGATAACAGCGTAATTCTTATTGAGAGTTCTTATTGCC-TAAGAATTTCCGACCTCGATGTTGAATTAA-ATAATTTTTA---GGTGGGGTTGCTAA-A-TA-TTTGGGTCTGTTCGACCTTTAAATTCTTCCATGACCTGAGTTC????????????????????????????????????????????????????????????????????????????????????????????????????????????????????????????????????????????????????????????????????????????????????????????????????????????????????????????????????????????????????????????????????????????????????????????????????????????????????????????????????????????????????????????????????????????????????????????????????????????????????????????????????????????????????????????????????CTTTAACGAGTATCCATTGGAGGGCAAGTCTGGTGCCAGCAGCCGCGGTAATTCCAGCTCCAATAGCGTATATTAAAGTTGTTGCGGTTAAAAAGCTCGTAGTTGGACTTGTGTCCCACGCTGTCGGTTCACCGTTCGTCGGTGTTTAACTGGCATGCCCGTGTGGACGTCCTGCCGGTGGATGCGGTCGGCCGTGGGCCT-CT--GGTCTGCGCGTCGGCGGTCCGATGGAATCCTACCGCGGTGCTCTTCACCGAGTGTCGAGGTGGGCCGGCACGTTTACTTTGAACAAATTAGAGTGCTCAAAGCAGGCAGTGGTTCGCCTGAATATTGTGTGCATGGAATAATGGAATAGGACCTCGGTTCTATTTTGTTGGTTTTCGGAACTTGAGGTAATGATTAATAGGGACAGACGGGGGCATTCGTATTGCGACGTTAGAGGTGAAATTCTTGGATCGTCGCAAGACGAACCTAAGCGAAAGCATTTGCCATGAGTGTTTTCATTAATCAAGAACGAAAGTTAGAGGTTCGAAGGCGATCAGATACCGCCCTAGTTCTAACCATAAACGATGCCAGCTAGCGATCCGCCGAAGTTCCTCCGATGACTCGGCGGGCAGCTTCCGGGAAACCAAAGCTTTTGGGTTCCGGGGGAAGTATGGTTGCAAAGCTGAAACTTAAAGGAATTGACGGAAGGGCACCACCAGGAGTGGAGCCTGCGGCTTAATTTGACTCAACACGGGAAACCTCACCAGGCCCGGACACCGGAAGGATTGACAGATTGAGAGCTCTTTCTTGATTCGGTGGGTGGTGGTGCATGGCCGTTCTTAGTTGGTGGAGCGATTTGTCTGGTTAATTCCGATAACGAACGAGACTCTGGCCTGCTAACTAGTCGCTTCCGGTATCCCTTCGTGCTACCGGCGAC--AAATGATCTTCTTAGAGGGACAGGCGGCTTCTAGCCGCACGAGATTGAGCAATAACAGGTCTGTGATGCCCTTAGATGTTCTGGGCCGCACGCGCGCTACACTGAAGGAATCAGCGTGTCCTCCTAGCCCGAAAGGGCCGGGTAACCCGTTGAACCTCCTTCGTGCTAGGGATTGGGGCTTGCAATTGTTCCCCATGAACGAGGAATTCCCAGTAAGCGCGAGTCATAAGCTCGCGTTGATTACGTCCCTGCCCTTTGTACACACCGCCCGTCGCTACTACCGATTGAATGATTTAGTGAGGTCTTCGGACCGGTGCGCGACGGCT--CTTCGCGAGCCGTTGATGTTGCTGGAAAGATGACCAAACTTGATCATTTAGAGGAAGTAAAAGTCGTAACAAGGTTTCCGTAGGTGAACCT???????????????????????????????????????????????????????????????????????????????????????????????????????????????????????????????????????????????????????????????????????????????????????????????????????????????????????????????????????????????????????????????????????????????????????????????????????????????????????????????????????????????????????????????????????????????????????????????????????????????????????????????????????????????????????????????????????????????????????????????????????????????????????????????????????????????????????????????????????????????????????????????????????????CCATATTATTTCAACTGAAAGAGGTAAAAAAGAAGTCTTTGGAAATCTAGGAATAATCTTCGCAATATCAGCTATTGGGTTATTAGGCTTTGTAGTGTGGGCACATCATATATTCACAGTTGGAATAGATGTAGACACACGGGCCTATTTCACCTCAGCCACAATAATTATTGCTGTACCTACAGGAATTAAAGTATTTAGATGACTAACAACTATATATGGATCTAAACTAACTTTTAGCCCACCTTGCCTGTGAAGTTTAGGATTCGTATTTCTATTCACTTTAGGAGGATTAACCGGAATTGTTTTATCTAATTCATCAATTGATATTACCTTACATGATACATACTATGTAGTAGCACATTTCCATTATGTATTATCTATAGGGGCTGTATTTGCCATTATAGCAGGCTTTATCCAATGATATCCAGTTTTTACTGGAATAACTATAAATCCAACTTGATTAAAAATTCAATTCTTAGTTATATTTACAGGAGTAAATATAACTTTCTTTCCACAACATTTCCTTGGATTAGCAGGTATGCCCCGACGATACTCTGACTATCCAGATATATTTACAATATGAAATATTATTTCATCAATAGGAGCATTAATCTCAACATTAAGAATAATAATATTTATTAAAATTATATGAGAAAGAATCACATCAATACGACAAGCAATTAATAGATCACAAATAAATAGATCTATTGAATGAATTCACAATATACCTCCTACAGAACATAGTTATAACGAATTACCTATACTAATTAAA----TTCTAATATGGCAGAT?TAGTAATAACAACATGACCAAATATTAATTTACAGGATAGAAATTCACCATTAATAGAACAATTAATAATATTTAATGACCACATATTATTTATCTTAATAATTATTATAACAATAGTAAGCTATCTTATAATAACCATTATTATTAACAAAATAATAAATCGAAATTTATTAGAAGGGCAAGCAATTGAATTAATATGAACTGTAACACCTGCAATAACTCTATTCTTTATCGCAACACCTTCATTACGACTCCTATACTTAATAGATGAAATTAATAAACCAATAATAACAATAAAAACTATTGGCCATCAATGATACTGAACTTATGAATACTCTGATTTCATAAAAAATGAATTTGATTCATATATATCAAATTATGAAAAATCAATAAAT---CGATTATTAGAAGTAGATAATCGAATTACTTTACCAGCAAATACATTTATCCGAATAATAGTAACATCAACTGACGTAATTCATTCATGGGCTCTACCATCATCTGGTATTAAAATTGACGCAACCCCTGGACGATTAAATCAGACAAGATTAATATTAAATCGAATAGGAATCATTTACGGACAATGTTCAGAAATTTGCGGAGCAAATCACAGATTTATACCAATTATAGTAGAAAGAATCCCCATTAATTCATTTATTAAATGAATGACAAAATCATCAGATGACTGAAAGCA????????????????????????????????????????????????????????AAGCCTCACCGCTACCGTCCTGGAAC-GTTGCTCTGAGAGAAATCAGGCGTTACCAGAAGAGCACCGAGCTGCTGATTCGAAAGTTGCCTTTCCAGCGCCTTGTGCGTGAGATTGCGCAGGACTTCAAGACGGACCTCCGCTTCCAGAGCTCTGC-GT-ATGGCACTGCAGGAGGC-AGCGAGGCCTACCTGGTGGGTCTGTTTGAGGACACCAACCTGTGTGCCATTCACGCCAAGAGGGTCACCATCATGCC?0012000110132210010-0101100000101
Chitoniscus_feejeeanus           ??????????????????????????????????????????????????????????????????????????????????????????????????????????????????????????????????????????????????????????????????????????????????????????????????????????????????????????????????????????????????????????????????????????????????????????????????????????????????????????????????????????????????????????????????????????????????????????????????????????????????????????????????????????????????????????????????????????????????????????????????????????????????????????????????????????????????????????????????????????????????????????????????????????????????????????????????????????????????????????????????????????????????????????????????????????????????????????????????????????????????????????????????????????????????????????????????????????????????????????????????????????????????????????????????????????????????????????????????????????????????????????????????????????????????????????????????????????????????????????????????????????????????????????????????????????????????????????????????????????????????????????????????????????????????????????????????????????????????????????????????????????????????????????????????????????????????????????????????????????????????????????????????????????????????????????????????????????????????????????????????????????????????????????????????????????????????????????????????????????????????????????????????????????????????????????????????????????????????????????????????????????????????????????????????????????????????????????????????????????????????????????????????????????????????????????????????????????????????????????????????????????????????????????????????????????????????????????????????????????????????????????????????????????????????????????????????????????????????????????????????????????????????????????????????????????????????????????????????????????????????????????????????????????????????????????????????????????????????????????????????????????????????????????????????????????????????????????????????????????????????????????????????????????????????????????????????????????????????????????????????????????????????????????????????????????????????????????????????????????????????????????????????????????????????????????????????????????????????????????????????????????????????????????????????????????????????????????????????CCTGAATTCGAAAGGGGA--------------------------CGGGATTCACGTTCC--TCC-GTGC-A---GACAGCGTC-GTGCCCTGGCCGTGATGGTGCCGGTCCGCCGC----GGCGACGTGTATCGCTTGCGGTGTAGTACT--GGCGCCACTCGGTTT-TGCGGC------TGACCGC-ATC-ACGGAGGACGGCACTTCA-CCCCT-AGTAGAAACGTCGCGACCCGTTGGG-TGCCGGCC-AAAGGCCTGGGAAGGCAGACCGCG--CGTTCTGTGGG--------TGGTA---CCACGAGCGTGCGGACTCCCGGTG-ACCCGGCCGGCTGCCCGACGGTATGATCAGAGGAGCCGGTCCGCTACA---CTGGAAACACTGTAG--TTGTGAAGCGTGCGG-CCCGGTTAAGTAGCGTGTGGGGTC-TTTG---TGAAAACC-GG---GATAT-ACCGTGT-GTCT-ACGGGCCCGTACCCT---GCTGCGTTTGCGG---CGCCGGTGTTCTCGCACGTGATCG-ATACTCCCGTCTGCG---ACGCAC-ACCGTCGGATTG???????ATCTCTCATATTATTTCAACAGAAAGAGGTAAAAAGGAAGTATTTGGAAACTTAGGGATAATTTTCGCAATATCAGCCATTGGATTATTAGGCTTTGTAGTATGGGCACATCATATATTTACAGTAGGAATAGATGTAGATACACGAGCTTACTTCACTTCAGCTACAATAATTATTGCTGTGCCAACAGGAATCAAAGTATTTAGTTGATTAACAACAATATATGGATCCAAATTAACTTTCAGCCCTTCTTGCCTATGAAGATTAGGGTTTGTATTCCTATTCACCTTAGGGGGTTTAACAGGAATCGTTTTATCAAACTCATCAATTGATATTACCCTACATGACACATACTACGTAGTAGCACACTTCCACTATGTATTATCAATAGGGGCTGTGTTTGCAATTATAGCAGGATTTATCCAGTGATACCCTGTTTTCACAGGAATAACTATAAACCCAACCTGATTAAAAATTCAATTTTTAACAATATTTACAGGAGTAAATTTAACATTCTTCCCTCAACATTTCCTAGGATTAGCCGGTATACCTCGACGATACTCTGATTATCCAGATATATTTACAATATGAAATATTGTCTCATCAATAGGTGCATTAATCTCAACATTAAGAATAATGATATTTATTAAAATTATATGAGAAAGAATTACATCAATACGACAAGCAATAAATAGATCACAAATAAACAGATCAATTGAATGAAGACATAATATACCACCAACAGAACAT??????????????????????????????????????????????????TTAGAAATAATAACGTGACCTACACTTTATCTACAAGATAGATCCTCACCTCTAATAGAACAATTAATCTTCTTCCACGATCATATTATAATAATTTTAATAATAATTGTTACAACAGTAACATATACAATAATTATATTAATTGTTAATAAATATACAGATCGAAATTTATTAGAAGGTCAAATAATTGAATTAATATGAACTGTAACACCAGCAATAACACTATTTTTTATTGCTACACCATCATTACGATTATTATATTTAATAGACGAAATTAATAATCCAGCAATAACTACTAAAGCAGTAGGACATCAATGATATTGAACCTATGAATATTCAAACTTCAATAAAGAAGAAATTGAATCATATATAAATAACCAAGAAAATAATAATGATTTTCGATTACTAGATGTTGATAATCGAATAACATTACCATCAAATACATTTATTCGAATAATTGTAACATCTAGAGACGTTATCCATTCATGAACATTACCATCAACTGGCATAAAAATTGATGGAACCCCAGGACGATTAAATCAAGCAAGATTATTATTAAATCGAAATGGATTAATGTATGGTCAATGTTCAGAAATTTGTGGAACAAATCACAGATTTATACCTATTGTGGTTGAAAGTATCCCAATCAATAGATTTATTAAGTGAATAACAAAATC??????????????????AGCAGCTTGCCACAAAAGCGGCTCGTAAGAGCGCCCCTGCGACCGGCGGAGTGAAGAAGCCTCACCGCTACCGTCCCGGGACTGTGGCCCTGAGAGAAATCAGGCGTTACCAGAAGAGCACCGAGCTGCTGATTCGAAAGTTACCATTCCAGCGCCTAGTGCGCGAGATTGCCCAGGACTTCAAGACGGACCTCCGCTTCCAGAGCTCCGCGGTGATGGCGCTGCAGGAGGCGAGCGAGGCGTACCTGGTGGGCCTGTTTGAGGACACCAAC???????????????????????????????????????001-000110132210010-0100100000101
Comptaphyllium_riedeli           ??????????????????????????????????????????????????????????????????????????????????????????????????????????????????????????????????????????????????????????????????????????????????????????????????????????????????????????????????????????????????????????????????????????????????????????????????????????????????????????????????????????????????????????????????????????????????????????????????????????????????????????????????????????????????????????????????????????????????????????????????????????????????????????????????????????????????????????????????????????????????????????????????????????????????????????????????????????????????????????????????????????????????????????????????????????????????????????????????????????????????????????????????????????????????????????????????????????????????????????????????????????????????????????????????????????????????????????????????????????????????????????????????????????????????????????????????????????????????????????????????????????????????????????????????????????????????????????????????????????????????????????????????????????????????????????????????????????????????????????????????????????????????????????????????????????????????????????????????????????????????????????????????????????????????????????????????????????????????????????????????????????????????????????????????????????????????????????????????????????????????????????????????????????????????????????????????????????????????????????????????????????????????????????????????????????????????????????????????????????????????????????????????????????????????????????????????????????????????????????????????????????????????????????????????????????????????????????????????????????????????????????????????????????????????????????????????????????????????????????????????????????????????????????????????????????????????????????????????????????????????????????????????????????????????????????????????????????????????????????????????????????????????????????????????????????????????????????????????????????????????????????????????????????????????????????????????????????????????????????????????????????????????????????????????????????????????????????????????????????????????????????????????????????????????????????????????????????????????????????????????????????????????????????????????????????????????????????????????????????????????????????????????????????????????????????????????????????????????????????????????????????????????????????????????????????????????????????????????????????????????????????????????????????????????????????????????????????????????????????????????????????????????????????????????????????????????????????????????????????????????????????????????????????????????????????????????????????????????????????????????????????????????????????????????????????????????????????????????????????????????????????????????????????????????????????????????????????????????????????????????????????????????????????????????????????????????????????????????????????????????????????????????????????????????????????????????????????????????????????????????????????????????????????????????????????????????????????????????????????????????????????????????????????????????????????????????????????????????????????????????????????????????????????????????????????????????????????????????????????????????????????????????????????????????????????????????????????????????????????????????????????????????????????????????????????????????????????????????????????????????????????????????????????????????????????????????????????????????????????????????????????????????????????????????????????????????????????????????????????????????????????????????????????????????????????????????????????????????????????????????????????????????????????????????????????????????????????????????????????????????????????????????????????????????????????????????????????????????????????????????????????????????????????????????????????????????????????????????????????????????????????????????????????????????????????????????????????????????????????????????????????????????????????????????????????????????????????????????????????????????????????????????????????????????????????????????????????????????????????????????????????????????????????????????????????????????????????????????????????????????????????????????????????????????????????????????????????????????????????????????????????????????????????????????????????????????????????????????????????????????????????????????????????????????????????????????????????????????????????????????????????????????????????????????????????????????????????????????????????????????????????????????????????????????????????????????????????????????????????????????????????????????????????????????????????????????????0112001100101211111-1?01100000200
Comptaphyllium_caudatum          ATTTTTAATGGCCGCGGTATTTTAACTGTGCAAAGGTAGCATAATCATTAGTCTATTAATTGTAGAATTGTATGAATGGTTTGACGAAATTTATTCTGTCTCTT-TTTTA--TTATTAGAATTTAATTTTTGAGTTAAAAAGCTTAAATTCGTTTATAGGACGAGAAGACCCTGTAGATCTTGATTATTATT-ATTAT---TT--TAATTTTT---TGGTCATA--TTTTTGATTTTATTTTTT-ATTATTTTTTTGTTGGGGTGACATTTAGATA-TTATTAACTCTTTTT--TTT-T--TC--TTCATTTATTTTTG-TTTAATTGACCTTTTATTATTGTTTATAA-AATTA-ATACCTTAGGGATAACAGCGTGATTCTTTTTGAGAGTTCTTATTAACAAGGGAGATTGCGACCTCGATGTTGAATTAAGATAATTATTA---GGTGTAGAAGCTTA-A-TT-TTTTGGTCTGTTCGACCATTAAATTCTTACATGA?????????TCATTAAATCAGTTATGGTTCCTTAGATCGTACCACA-TGACTTGGATAACTGTGGTAATTCTAGAGCTAATACATGCAAACAGAGTCCCGACCAGAAATGGAAGGGATGCTTTTATTAGATCAAAACCAATCGG-CCGGCTCGCCCGGTCCGTTTGCTTTGGTGACTCTGGATAACTTTGAGCTGATCGCACGGTCCTCGTACCGGCGACGCATCTTTCAAATGTCTGCCTTATCAACTGTCGATGGTAGGTTCTGCGCCTACCATGGTTGTAACGGGTAACGGGGAATCAGGGTTCGATTCCGGAGAGGGAGCCTGAGAAACGGCTACCACATCCAAGGAAGGCAGCAGGCGCGCAAATTACCCACTCCCGGCACGGGGAGGTAGTGACGAAAAATAACGATACGGGACTCATCCGAGGCCCCGTAATCGGAATGAGCACACTTTAAACCCTTTAACGAGTATCCATTGGAGGGCAAGTCTGGTGCCAGCAGCCGCGGTAATTCCAGCTCCAATAGCGTATATTAAAGTTGTTGCGGTTAAAAAGCTCGTAGTTGGACTTGTGTCCCACGCTGTCGGTTCACCGTTCGTCGGTGTTTAACTGGCATGCCCGTGTGGACGTCCTGCCGGTGGATGCGGTCGGCCGCGGGCCT-CT--GGTCTGCGCGTCGGCGGTCCGATTGAATCCTACCGCGGTGCTCTTCACCGAGTGTCGAGGTGGGCCGGCACGTTTACTTTGAACAAATTAGAGTGCTCAAAGCAGGCAGTGGTTCGCCTGAATATTGTGTGCATGGAATAATGGAATAGGACCTCGGTTCTATTTTGTTGGTTTTCGGAACTTGAGGTAATGATTAATAGGGACAGACGGGGGCATTCGTATTGCGACGTTAGAGGTGAAATTCTTGGATCGTCGCAAGACGAACCTAAGCGAAAGCATTTGCCATGAGTGTTTTCATTAATCAAGAACGAAAGTTAGAGGTTCGAAGGCGATCAGATACCGCCCTAGTTCTAACCATAAACGATGCCAGCTAGCGATCCGCCGAAGTTCCTCCGATGACTCGGCGGGCAGCTTCCGGGAAACCAAAGCTTTTGGGTTCCGGGGGAAGTATGGTTGCAAAGCTGAAACTTAAAGGAATTGACGGAAGGGCACCACCAGGAGTGGAGCCTGCGGCTTAATTTGACTCAACACGGGAAACCTCACCAGGCCCGGACACCGGAAGGATTGACAGATTGAGAGCTCTTTCTTGATTCGGTGGGTGGTGGTGCATGGCCGTTCTTAGTTGGTGGAGCGATTTGTCTGGTTAATTCCGATAACGAACGAGACTCTGGCCTGCTAACTAGTCGCTTCCGGTATCCCTTCGTGCTACCGGCGAC--AAATGATCTTCTTAGAGGGACAGGCGGCTTCTAGCCGCACGAGATTGAGCAATAACAGGTCTGTGATGCCCTTAGATGTTCTGGGCCGCACGCGCGCTACACTGAAGGAATCAGCGTGTCCTCCTAGCCCGAAAGGGCCGGGTAACCCGTTGAACCTCCTTCGTGCTAGGGATTGGGGCTTGCAATTGTTCCCCATGAACGAGGAATTCCCAGTAAGCGCGAGTCATAAGCTCGCGTTGATTACGTCCCTGCCCTTTGTACACACCGCCCGTCGCTACTACCGATTGAATGATTTAGTGAGGTCTTCGGACCGGTGCGCGACGGCT--CTTCGCGAGCCGTTGATGTTGCTGGAAAGATGACCAAACTTGATCATTTAGAGGAAGTAAAAGTCGTAACAAGGTTTCCGTAGGTGAACCT?????????????????????????????????????????????TGGATTCATGTCCT-TACC-GTTA-G---TAAACCGGG-T-GCCTCGCTACGGATGGTGCCGGTCGCCCGC----GGCGATTCATTTCGCTTGCGGTGTCGTTTCTGGCGTCCACCTGGCGT-GG-GCT------GACCGCC-CTC-GCGGAGGACTGCACTTCT-CCCCT-AGTAGAAACGTCGCGACCCGTTGGG-TGCCGGCC-AAAGGCCCGGGTGGGCAGACCGCA--CGTCCCGTGGT--------GTTCG---CCACGGGCGTGCGGACCCCCGTTG-ACCCGGCCGGCTGCCCGACGGTATGACCAGAGGAGTCGATCCGCTGAA---TGGGAAACACTGTGG--TTGTGAAGCGTGCGG-CCTGGCGCCGATACGTGTGGGGAT-TGAGG--TGTAAACC-GG---GGGTG-CCCGTGC-GAAG-CACGGTCCCGGCCCT---GCTGCGTTGTCGG--TCGCCGGTGTCCTCGCACAGGATCG-ATACTCCCGTCTGCG---ACGCCC-ACCTTCGGATGGTCTCCCGATTTCACATATCATTTCAAATGAAAGAGGAAAAAAAGAAGTATTTGGAAACTTAGGAATAATCTTCGCAATAGGGGCTATCGGATTACTAGGATTCGTTGTATGGGCACATCACATATTTACAGTAGGTATAGATGTAGATACACGAGCATATTTTACATCAGCAACTATAATTATTGCCGTGCCCACTGGAATTAAAGTATTTAGATGATTAACAACAATATACGGATCCAAAATTACATTCAGACCATCATGTCAATGAGCTCTAGGATTCGTATTTTTATTTACAATTGGTGGACTAACAGGAATTATTTTATCTAACTCATCAATTGATATTACTCTCCATGATACTTATTATGTAGTTGCACATTTCCATTATGTTCTATCAATAGGTGCATTGTTTGCTATTATATCTGGATTTATTCAATGATATCCTCTAATATCAGGAATAACTATAAACCCAACATGACTAAAAGTACAATTTATAACAACCTTTATTGGAGTTAATATAACATTTTTTCCACAACATTTTTTAGGTCTTTCAGGCATACCACGACGTTATTCAGACTTCCCTGATATATTTATCAGATGAAATATTATTTCATCTATAGGAGCCCTTGTTTCATTAATAAGAACAATAATATTTATAATAATCATATGGGAAAGAATATCTTCAATACGACAAACAATTTTTAGATCTAATATAAGAAGATCAATTGAATGAAGTCATAACTTACCCCCATCTGAACATTCATATAATGAATTACCAATAATAATTATA----TTCTAATATGGCAGAT????????????????????????????????????????????????????????AGAACAATTAATATACTTTCACGATCATATAATAATAATTATTATAATAATTATTACAATAGTGAGTTATTTAATAATTAATATTATAATTAATAATAAAACTAATTTAAACTTATTAGAAGGTCAAACAATTGAATTAATCTGAACTATCGCCCCAGCAATAACACTCTTATTTATTGCAACACCATCGCTGCGTCTACTATATTTAATAGATGAAATCAATAAACCAGTATTAACAATTAAAGTTATTGGACATCAATGATACTGAACATATGAATATTCAGATTTTAAAGAAAAAGAACTCGATTCATACATAATAAACTATGAAAA---AACCAACATACGATTATTAGATTCAGATAATAAATTAATTCTCCCAACAAATAACTTAATCCGATTAATAATAACATCAACAGATGTTATTCATTCATGAACCCTACCATCAACAGGGGTAAAAATTGATGCAACACCTGGACGATTAAATCAGGCTAGATTAATATTATACCGAAGAGGTGTGATTTATGGTCAATGCTCAGAAATCTGTGGTTTGAACCACAGATTCATACCTATTTCTGTAGAAAGTATACCTATCAATATATTTATTATAAAAATATTATAAACATCAGATGACTGAAAGCA????????GCCACAAAAGCAGCTCGTAAGAGCGCCCCTGCAACTGGTGGAGTGAAGAAGCCTCACCGCTACCGTCCTGGAACGGTTGCCCTGAGAGAAATCAGGCGTTACCAGAAGAGCACCGAGCTGCTGATTCGAAAGTTGCCTTTCCAGCGACTTGTGCGTGAGATTGCCCAGGACTTCAAGACCGACCTCCGCTTCCAGAGCTCTGCAGTAATGGCACTGCAGGAGGCGAGCGAGGCCTACCTGGTGGGTCTGTTTGAGGACACCAACCTGTGTGCCATTCATGCCAAGAGGGTCACCATCATGCC?0112001100101210111-1001100000100
Trolicaphyllium_sarrameaense     TAATTTAATGGCCGCGGTATTTTGACCGTGCAAAGGTAGCATAATCATTAGCCTATTTATTGTAGGATTGTATGAATGGTTAGACGAAATATTGACTGTCTCAA-TAGAA--TTTATATAATTTAATTTTTGAGTTAAAAAGCTTAAATTTTTTTAAAGGACGAGAAGACCCTATAGATCTTTATTATTTTT-TTTTA---TT--AATCTTTA---GAT--------------TTTTAATATTA-TTATTTTTTTTGTTGGGGTGACATTTAGATA-TAACTAACTCTTTATTATTT-T--TT--TTCATTAATTTATG-TTTATTTGACCTTTTATTATTG-TTATAAGA-ATAGATACCTTAGGGATAACAGCGTAATTCTTTTTGAGAGTTCTTATTGACGAATGAGATTGCGACCTCGATGTTGAATTAAGATTATTATTT---GGTGTAGTCGCTTA-A-TT-AATTGGTCTGTTCGACCATTAAATTCTTACATGATCTGAGTTC????????????????????????????????????????????????????????????????????????????????????????????????????????????????????????????????????????????????????????????????????????????????????????????????????????????????????????????????????????????????????????????????????????????????????????????????????????????????????????????????????????????????????????????????????????????????????????????????????????????????????????????????????????????????????????????????????CTTTAACGAGTATCCATTGGAGGGCAAGTCTGGTGCCAGCAGCCGCGGTAATTCCAGCTCCAATAGCGTATATTAAAGTTGTTGCGGTTAAAAAGCTCGTAGTTGGACTTGTGTCCCACGCTGTCGGTTCACCGTTCGTCGGTGTCTAACTGGCATGCCCGTGTGGACGTCCTGCCGGTGGATGCGGTCGGCCGTGGGCCT-CT--GGTCTGCGCGTCGGCGGTCCGATGACGAACTACACTCATGCTCTTCACCGAGTGTCGAGGTGGGCCGGCACGTTTACTTTGAACAAATTAGAGTGCTCAAAGCAGGCAGTGGTTCGCCTGAATATTGTGTGCATGGAATAATGGAATAGGACCTCGGTTCTATTTTGTTGGTTTTCGGAACTTGAGGTAATGATTAATAGGGACAGACGGGGGCATTCGTATTGCGACGTTAGAGGTGAAATTCTTGGATCGTCGCAAGACGAACCTAAGCGAAAGCATTTGCCATGAGTGTTTTCATTAATCAAGAACGAAAGTTAGAGGTTCGAAGGCGATCAGATACCGCCCTAGTTCTAACCATAAACGATGCCAGCTAGCGATCCGCCGAAGTTCCTCCGATGACTCGGCGGGCAGCTTCCGGGAAACCAAAGCTTTTGGGTTCCGGGGGAAGTATGGTTGCAAAGCTGAAACTTAAAGGAATTGACGGAAGGGCACCACCAGGAGTGGAGCCTGCGGCTTAATTTGACTCAACACGGGAAACCTCACCAGGCCCGGACACCGGAAGGATTGACAGATTGAGAGCTCTTTCTTGATTCGGTGGGTGGTGGTGCATGGCCGTTCTTAGTTGGTGGAGCGATTTGTCTGGTTAATTCCGATAACGAACGAGACTCTGGCCTGCTAACTAGTCGCTTCCGGTATCCCTTCGTGCTACCGGCGAC--AAATGATCTTCTTAGAGGGACAGGCGGCTTCTAGCCGCACGAGATTGAGCAATAACAGGTCTGTGATGCCCTTAGATGTTCTGGGCCGCACGCGCGCTACACTGAAGGAATCAGCGTGTCCTCCTAGCCCGAAAGGGCCGGGTAACCCGTTGAACCTCCTTCGTGCTAGGGATTGGGGCTTGCAATTGTTCCCCATGAACGAGGAATTCCCAGTAAGCGCGAGTCATAAGCTCGCGTTGATTACGTCCCTGCCCTTTGTACACACCGCCCGTCGCTACTACCGATTGAATGATTTAGTGAGGTCTTCGGACCGGTGCGCGACGGCT--CTTCTCGAGCCGTTGATGTTGCTGGAAAGATGACCAAACTTGATCATTTAGAGGAAGTAAAAGTCGTAACAAGGTTTCCGTAGGTGAACCTCCTGAATTCGAAAGGGG---------------------------TTGGATTCATGTCCT--ACC-GTCT-G---AAAACTTGG-TCGCCCCACTATAGATGGTGCTGGTCGCCCGC----GGCGATTAATTTCGTTTGCGGTGTCGTTTCTGGCGTCCACATGGTGG-TG-GCT------GTCCG-C-CTC-GTGGAGGACTGCACTTCT-CCCCT-AGTAGAAACGTCGCGACCCGTTGGG-TGCCGGCC-AAAGGCCCGGGTAGGCAGACCGCG--TGTCCTGTGGC--------GGTTG---TCACAGGCGTGCGGACTCCTGGTG-ACCCGGCCGGCTGCCCGACGGTATGACCAGAGGAGTCGATCCGCTGAA---TGGGAAACACTGTGG--TTGTGAAGCGTGCGG-CCTGGCGCCGATACGTGTGGGGAT-TGAGG--TGTAAACC-GG---GGGTG-TCCGTGC-GAAG-CACGGTCCCGGCCCT---GCTGCGTTGTCGG--TTGCTGGTGTCCTCGCACTGGATCG-ATACTCCCGTCTGCG---ACGCCC-ACCTTCGGATGGTCTCCCGATTTCACATATTATTTCAAATGAAAGAGGGAAGAAAGAAGTCTTTGGAAATTTAGGAATAATTTTTGCAATAGCTGCAATTGGATTACTAGGTTTTGTAGTATGGGCTCATCACATATTTACCGTAGGTATAGACGTAGATACTCGTGCATACTTTACATCAGCTACCATAATTATTGCCGTACCAACAGGTATTAAAGTATTCAGTTGACTAACAACTATATATGGATCTAAAATAACATTCAGACCATCATGCTTATGATCATTAGGGTTTGTATTTCTATTCACTTTAGGGGGATTAACAGGAATTGTTTTATCTAACTCATCAATTGATATTACACTACATGACACATATTATGTTGTAGCTCATTTTCATTACGTGTTATCTATAGGAGCAGTATTTGCAATTATAGCAGGATTTATTCAATGATTTCCTTTATTTTCAGGAACTTCAATAAATGAAAAATGATTAAAAATCCAATTCTCAACCATATTCATTGGGGTAAATTTAACATTTTTCCCACAGCACTTCTTAGGACTAGCCGGAATACCCCGACGATATTCAGATTACCCCGATATATTTTACACTTGAAACATTATCTCATCAATGGGATCAATGATGTCAACAATAAGAATAATAATATTTATTATAATTTTATGGGAAAGAATTCAATCGATGCGAATAACAATTTTCAGATCCCACATAAACAGATCACTTGAATGAAATCAAGATCTACCACCTAGTGAACATACCTACAGAGAACTACCTATATTAATTAAA----TTCTAATATGGCAGAT???GAAATAACAACATGGCCTAACATTTCATTACAAGATAGAATTTCACCTTTAATAGAACAATTAACATTCTTCCATGACCATATCATAATAATTATTATAATAATCGTAACCATTGTAAGATATATATTGATTAAAATTTCTTTCAATAAAAAGGTAAACTTAAATTTACTAGAAGGACAAATAATCGAATTAATCTGAACAGTAACACCAGCAATAACACTATTTTTCATTGCAACACCATCATTACGAATTTTATACTTAATAGATGAAATTAATAAACCAATAATAACTGTAAAAGCTGTAGGACATCAATGATACTGAACTTATGAATACTCTGATTTTAAAGAATCAGAATTTGATTCATATATATCAAATTATGAAAACAACCAAAATATTCGATTACTAGATACAGATAATAAAATAATTATACCAATAAATATATTTATTCGAATAATAGTTACATCAACTGATGTAATTCACTCATGAACATTACCATCAACAGGAATTAAAATTGACGGAACCCCGGGACGTCTAAATCAATCCAGACTAATATTTAACCGAACAGGAATTATTTATGGACAGTGTTCAGAGATTTGCGGAACAAATCACAGATTCATGCCCATTTCAGTGGAAAGAGTACCCATTAATGTATTTATCAAATCGATAATAAAATCATCAGATGACTGAAAGCAAGCAGCTTGCCACAAAAGCAGCCCGTAAGAGCGCCCCTGCAACTGGTGGAGTGAAGAAGCCTCACCGCTACCGTCCTGGAACGGTTGCCCTGAGAGAAATCAGGCGTTACCAGAAGAGCACCGAGCTGCTGATTCGAAAGTTGCCTTTCCAGCGCCTTGTGCGTGAGATTGCCCAGGACTTCAAGACGGACCTCCGCTTCCAGAGCTCTGCAGTAATGGCACTGCAGGAGGCGAGCGAGGCCTACCTGGTGGGTCTGTTTGAGGACACCAACCTGTGTGCCATTCATGCCAAGAGGGTCACCATCATGCCC0013001110132211010-1102130000001
Trolicaphyllium_brachysoma       ??????????????????????????????????????????????????????????????????????????????????????????????????????????????????????????????????????????????????????????????????????????????????????????????????????????????????????????????????????????????????????????????????????????????????????????????????????????????????????????????????????????????????????????????????????????????????????????????????????????????????????????????????????????????????????????????????????????????????????????????????????????????????????????????????????????????????????????????????????????????????????????????????????????????????????????????????????????????????????????????????????????????????????????????????????????????????????????????????????????????????????????????????????????????????????????????????????????????????????????????????????????????????????????????????????????????????????????????????????????????????????????????????????????????????????????????????????????????????????????????????????????????????????????????????????????????????????????????????????????????????????????????????????????????????????????????????????????????????????????????????????????????????????????????????????????????????????????????????????????????????????????????????????????????????????????????????????????????????????????????????????????????????????????????????????????????????????????????????????????????????????????????????????????????????????????????????????????????????????????????????????????????????????????????????????????????????????????????????????????????????????????????????????????????????????????????????????????????????????????????????????????????????????????????????????????????????????????????????????????????????????????????????????????????????????????????????????????????????????????????????????????????????????????????????????????????????????????????????????????????????????????????????????????????????????????????????????????????????????????????????????????????????????????????????????????????????????????????????????????????????????????????????????????????????????????????????????????????????????????????????????????????????????????????????????????????????????????????????????????????????????????????????????????????????????????????????????????????????????????????????????????????????????????????????????????????????????????????????CCTGAATTCGAAAGGGG---------------------------TTGGATTCATGTCCT--ACC-GTCT-G---AAAACTTGG-TCGCCCCACTATAGATGGTGCTGGTCGCCCGC----GGCGATTAATTTCGTTTGCGGTGTCGTTTCTGGCGTCCACATGGTGG-TG-GCT------GTCCG-C-CTC-GTGGAGGACTGCACTTCT-CCCCT-AGTAGAAACGTCGCGACCCGTTGGG-TGCCGGCC-AAAGGCCCGGGTAGGCAGACCGCG--TGTCCTGTGGC--------GGTCG---TCACAGGCGTGCGGACTCCTGGTG-ACCCGGCCGGCTGCCCGACGGTATGACCAGAGGAGTCGATCCGCTGAA---TGGGAAACACTGTGG--TTGTGAAGCGTGCGG-CCTGGCGCCGATACGTGTGGGGAT-TGAGG--TGTAAACC-GG---GGGTG-TCCGTGC-GAAG-CACGGTCCCGGCCCT---GCTGCGTTGTCGG--TTGCCGGTGTCCTCGCACTGGATCG-ATACTCCCGTCTGCG---ACGCCC-ACCTTCGGATGG???????ATTTCACACATTATTTCTCATGAAAGAGGAAAGAAAGAAGTCTTTGGAAATTTAGGAATAATTTTTGCAATAGCTGCGATTGGGTTACTAGGATTTGTAGTATGAGCTCACCACATATTTACTGTAGGTATAGACGTGGACACTCGTGCGTACTTTACATCAGCTACCATAATTATTGCCGTACCAACAGGTATTAAAGTATTCAGTTGACTAACAACCATATATGGATCTAAAATAACATTCAGACCATCGTGCTTATGATCATTAGGATTTGTATTTCTATTCACTTTAGGGGGATTAACAGGTATTGTTTTATCTAACTCATCAATTGATATTACACTACATGATACATATTATGTTGTAGCCCATTTTCATTACGTATTATCTATAGGAGCAGTATTTGCTATTATAGCAGGATTTATTCAATGATTTCCCTTATTTTCAGGAACTTCAATAAATCAAAAATGATTAAAAATCCAATTCTCAACTATATTTATCGGAGTAAATTTAACATTTTTTCCACAACACTTCCTAGGCCTAGCCGGAATACCCCGACGATATTCAGATTACCCCGATATATTCTACACTTGAAACATTATCTCATCAATAGGATCAATAATATCAACAATAAGAATAATAATATTCGTTATAATTTTATGGGAAAGAATTCAATCAATGCGAATAACAATTTTCAGATCTCACATAAATAGATCACTTGAATGAAATCAAAATATACCACCTAATGAGCAT?????????????????????????????????????????????????????????????????????????????????????????????????????????????????????????????????????????????????????????????????????????????????????????????????????????????????????????????????????????????????????????????????????????????????????????????????????????????????????????????????????????????????????????????????????????????????????????????????????????????????????????????????????????????????????????????????????????????????????????????????????????????????????????????????????????????????????????????????????????????????????????????????????????????????????????????????????????????????????????????????????????????????????????????????????????????????????????????????????????????????????????????????????????AGCAGCTTGCCACAAAAGCAGCCCGTAAGAGCGCCCCTGCAACTGGTGGAGTGAAGAAGCCTCACCGCTACCGTCCTGGAACGGTTGCCCTGAGAGAAATCAGGCGTTACCAGAAGAGCACCGAGCTGCTGATTCGAAAGTTGCCTTTCCAGCGCCTTGTGCGTGAGATTGCCCAGGACTTCAAGACGGACCTCCGCTTCCAGAGCTCTGCAGTAATGGCACTGCAGGAGGCGAGCGAGGCCTACCTGGTGGGTCTGTTTGAAGACACCAACCTGTGTGCCATTCATGCCAAGAGG???????????????001?001110132211010-1102130000001
Walaphyllium_zomproi             TTTTTTAATGGCCGCGGTATTTTGACCGTGCAAAGGTAGCATAATCATTAGTTCATTAATTGTGGGATGGTATGAATGGCTGGACGAAATATTGGCTGTCTCTT-ATTAA--TTTTTAGAATTTAATTTTTGAGTGAAAAAGCTTAAATTTTTTTATAGGACGAGAAGACCCTATAGATCTTTATTTTTATT-TTTAT---TA--ATTTATTT---AGTTTA----TTTTA--TATTGATTTAT-TTATTTATTTTGTTGGGGTGACATTAAGATA-TTTTTAACTCTTAATT-TTT-T--TT--TTCATTAATTTATG-TTTATATGATCTTTTATTATTGTTCATAAGAAACAGATACCTTAGGGATAACAGCGTAATTTCTATTAAGAGTTCATATTGACATAGAAGATTGCGACCTCGATGTTGAATTAAGATTATTATTA---GGTGAAGATGCTTA-A-TT-ATTTGGTCTGTTCGACCATTAAATTCTTACATGATCTGAGTCA????????????????????????????????????????????????????????????????????????????????????????????????????????????????????????????????????????????????????????????????????????????????????????????????????????????????????????????????????????????????????????????????????????????????????????????????????????????????????????????????????????????????????????????????????????????????????????????????????????????????????????????????????????????????????????????????????CTTTAACGAGTATCCATTGGAGGGCAAGTCTGGTGCCAGCAGCCGCGGTAATTCCAGCTCCAATAGCGTATATTAAAGTTGTTGCGGTTAAAAAGCTCGTAGTTGGACTTGTGTCCCACGCTGTCGGTTCACCGTTCGTCGGTGTTTAACTGGCATGCCCGTGTGGACGTCCTGCCGGTGGATGCGGCCGGCCGTGGGCCT-CT--GGTCTGCGCGTCGGCGGTCCGATGGAATCCTACAGTCATGCTCTTCACCGAGTGTCGAGGTGGGCCGGCACGTTTACTTTGAACAAATTAGAGTGCTCAAAGCAGGCAGTGGTTCGCCTGAATATTGTGTGCATGGAATAATGGAATAGGACCTCGGTTCTATTTTGTTGGTTTTCGGAACTTGAGGTAATGATTAATAGGGACAGACGGGGGCATTCGTATTGCGACGTTAGAGGTGAAATTCTTGGATCGTCGCAAGACGAACCTAAGCGAAAGCATTTGCCATGAGTGTTTTCATTAATCAAGAACGAAAGTTAGAGGTTCGAAGGCGATCAGATACCGCCCTAGTTCTAACCATAAACGATGCCAGCTAGCGATCCGCCGAAGTTCCTCCGATGACTCGGCGGGCAGCTTCCGGGAAACCAAAGCTTTTGGGTTCCGGGGGAAGTATGGTTGCAAAGCTGAAACTTAAAGGAATTGACGGAAGGGCACCACCAGGAGTGGAGCCTGCGGCTTAATTTGACTCAACACGGGAAACCTCACCAGGCCCGGACACCGGAAGGATTGACAGATTGAGAGCTCTTTCTTGATTCGGTGGGTGGTGGTGCATGGCCGTTCTTAGTTGGTGGAGCGATTTGTCTGGTTAATTCCGATAACGAACGAGACTCTGGCCTGCTAACTAGTCGCTTCCGGTATCCCTTCGTGCTACCGGCGAC--AAATGATCTTCTTAGAGGGACAGGCGGCTTCTAGCCGCACGAGATTGAGCAATAACAGGTCTGTGATGCCCTTAGATGTTCTGGGCCGCACGCGCGCTACACTGAAGGAATCAGCGTGTCCTCCTAGCCCGAAAGGGCCGGGTAACCCGTTGAACCTCCTTCGTGCTAGGGATTGGGGCTTGCAATTGTTCCCCATGAACGAGGAATTCCCAGTAAGCGCGAGTCATAAGCTCGCGTTGATTACGTCCCTGCCCTTTGTACACACCGCCCGTCGCTACTACCGATTGAATGATTTAGTGAGGTCTTCGGACCGGTGCGCGACGGCT--CTTCGCGAGCCGTTGATGTTGCTGGAAAGATGACCAAACTTGATCATTTAGAGGAAGTAAAAGTCGTAACAAGGTTTCCGTAGGTGAACCTCCTGAATTCGAAAGGGG---------------------------TTGGATTCAAGTCCT--GCC-GTTT-G---TAAACTGTG-CCGTCCCATCGTAGATGGTGCCGGTCGCCCGC----GGCGATTAATTTCGTTTGCGGTGTCGTTTCTGGCGTCCACTCGGTGG-TG-GCT------GGCCGCC-CTC--CGGAGGATTGCACTTCTCCCCCT-AGTAGAAACGTCGCGACCCGTTGGG-TGCCGGCC-AAAGGCCCGGGTAGGAAGACCGCG--TGTCCTGTGGT--------TGTCG---CCACAGGCGTGCGGACTCCTGGCG-ACCCGGCCGGCTGCCCGACGGTATGACCAGAGGAGACGATCCGCTGAA---TGGGAAACACTGTGG--TTGTGAAGCGTGCGG-CCTGGTGCCGATACGTGCGGGGAT-TGAGG--TGTAAACC-GG---GGGTT-CCCGTGC-GAAG-CACGGTCCCGGCCCC---GCTGCGTTGTCGG--TCGCCGGTGTCCTCGCACTGGATCG-ATACTCCCGTCTGCG---ACGCCC-ACCTTCGGATGGTCTCCCG???TCTCATATTATTTCAAACGAAAGAGGAAAAAAAGAAGTATTTGGTAACATAGGAATAATTTTAGCAATAGCTGCAATTGGTTTATTAGGATTTATAGTTTGAGCACATCATATATTCACAGTAGGAATAGATGTTGATACACGAGCATACTTTACATCTGCAACAATAATTATTGCTGTACCAACAGGTATTAAAGTATTTAGATGATTAACAACCATATATGGATCAAAATTAACTTTCAGCCCTTCTTGCTTATGAGCACTAGGATTTGTATTTCTATTTACATTAGGAGGATTAACTGGAATTGTTTTATCAAACTCATCAATTGACATTACCCTCCATGACACTTACTACGTAGTAGCACATTTTCATTATGTATTATCAATAGGAGCCGTATTTGCTATTATAGCAAGATTTATCCAATGGTACCCATTATTTACAGGATTAACAATAAATACCAAATGATTAAAAATTCAATTTATTACAATATTCATTGGTGTTAATTTAACTTTCTTCCCACAACATTTCTTAGGATTAGCCGGTATACCTCGACGTTATTCTGATTATCCAGACATATTCACAATATGAAATATATTATCCTCTATAGGAGCCTTAATATCAATATTAAGAATAATAATATTTATTATAATTATATGAGAAAGAGCAATTTCAATACGTCAAACAATCTTTAGATCTCACATAAATAGCTCAATTGAATGAAACCATAAATTACCTCCTACTGAACACACTTATAGAGAAACTCCTATTTTAATTATA----TTCTAATATGGCAGATTTAGAAATAACAACTTGACCTAATATAATACTTCAAGATAGAATATCACCTTTAATGGAACAATTAATGATATTTCACGATCACATTATAATAGTTTTAATAATAATTATTACTTTAGTAAGATACATAATAATTAATATTATTTTTAATAAAAAAATAAATCTAAATTTATTAGATGGACAAATAATTGAATTAATCTGAACAGTAACCCCAACATTAACATTATTCATCATCGCAACCCCATCCTTACAACTACTATATCTAATAGATGAAATCAATAAACCAATAATAACAATAAAAGTAATTGGTAATCAATGATTTTGAACATACGAATACTCAGATTTTAATAATAATCAATTTGACTCATATATACTACCCTATAAAAA---TAACAACCTACGACTACTAGAGACAGATAATCGAACAACACTACCAATAAATATTTTCATTCGAATAATAGTAACATCAAATGATGTTATTCACTCATGAGCACTCCCATCTACAGGAATTAAAATTGATGGTACACCAGGACGATTAAATCAAACAAGAATAATATTAAATCGAAGAGGATTAATTTATGGACAATGTTCAGAAATTTGTGGATTAAATCACAGATTTATACCCATTCTTATTGAAAGAATTCCAGTAAAAACATTTATTAAACACATAATAAATTCATCAGATGACTGAAAGCA????????GCCACGAAAGCTGCTCGTAAGAGTGCCCCTGCAACTGGTGGAGTGAAGAAGCCTCACCGCTACCGCCCTGGAACAGTTGCCCTGAGAGAAATCAGGCGTTACCAGAAGAGCACCGAGCTGCTGATTCGGAAGTTGCCTTTCCAGCGCCTCGTGCGTGAAATTGCCCAGGACTTCAAGACGGACCTCCGCTTCCAGAGCTCTGCAGTAATGGCACTGCAGGAGGCGAGCGAGGCCTACCTGGTGGGCCTGTTTGAGGACACCAACCTGTGTGCCATTCATGCCAAGAGGGTCACCATCATGCCC0013001110031211100-1?02110000100
Walaphyllium_monteithi           TTTTTTAATGGCCGCGGTATTTTGACCGTGCAAAGGTAGCATAATCATTAGTTTATTAATTGTGGAATGGTATGAATGGCTGGACGAAATATTATCTGTCTCTTGTTTAA--TTTTTAGAATTTAATTTTTGAGTTAAAAAGCTTAAATTTTTTTATAGGACGAGAAGACCCTATAGATCTTTATTTTTAAT-TTTAT---TA--ATTTATTT---AGTTTA----TTTTA--TTTTGATATAA-TTTTTTATTTTGTTGGGGTGACATTAAGATA-TTTATAATTCTTAATT-TTA-T--TT--TTCATTAATTTATG-TTTATATGATCTTTTATTATTGCTTATAAGAAATAGATACCTTAGGGATAACAGCGTAATTCCTATTTAGAGTTCATATTGACATAGGAGATTGCGACCTCGATGTTGAATTAAGATTATTATTA---GGTGTAGATGCTTA-A-TT-ATTTGGTCTGTTCGACCATTAAATTCTTACATGATCTGAGTTC???????????????????????????????????????????????????????????????????????????????????????????????????????????????????????????????????????????????????????????????????????????????????????????????????????????????????????????????????????????????????????????????TGCGCCTACCATGGTTGTAACGGGTAACGGGGAATCAGGGTTCGATTCCGGAGAGGGAGCCTGAGAAACGGCTACCACATCCAAGGAAGGCAGCAGGCGCGCAAATTACCCACTCCCGGCACGGGGAGGTAGTGACGAAAAATAACGATACGGGACTCATCCGAGGCCCCGTAATCGGAATGAGTACACTTTAAACCCTTTAACGAGTATCCATTGGAGGGCAAGTCTGGTGCCAGCAGCCGCGGTAATTCCAGCTCCAATAGCGTATATTAAAGTTGTTGCGGTTAAAAAGCTCGTAGTTGGACTTGTGTCCCACGCTGTCGGTTCACCGTTCGTCGGTGTTTAACTGGCATGCCCGTGTGGACGTCCTGCCGGTGGATGCGGTCGGCCGTGGGCCT-CT--GGTCTGCGTGTCGGCGGTCCGATGGAATCCTACCGCGGTGCTCTTCACCGAGTGTCGAGGTGGGCCGGCACGTTTACTTTGAACAAATTAGAGTGCTCAAAGCAGGCAGTGGTTCGCCTGAATATTGTGTGCATGGAATAATGGAATAGGACCTCGGTTCTATTTTGTTGGTTTTCGGAACTTGAGGTAATGATTAATAGGGACAGACGGGGGCATTCGTATTGCGACGTTAGAGGTGAAATTCTTGGATCGTCGCAAGACGAACCTAAGCGAAAGCATTTGCCATGAGTGTTTTCATTAATCAAGAACGAAAGTTAGAGGTTCGAAGGCGATCAGATACCGCCCTAGTTCTAACCATAAACGATGCCAGCTAGCGATCCGCCGAAGTTCCTCCGATGACTCGGCGGGCAGCTTCCGGGAAACCAAAGCTTTTGGGTTCCGGGGGAAGTATGGTTGCAAAGCTGAAACTTAAAGGAATTGACGGAAGGGCACCACCAGGAGTGGAGCCTGCGGCTTAATTTGACTCAACACGGGAAACCTCACCAGGCCCGGACACCGGAAGGATTGACAGATTGAGAGCTCTTTCTTGATTCGGTGGGTGGTGGTGCATGGCCGTTCTTAGTTGGTGGAGCGATTTGTCTGGTTAATTCCGATAACGAACGAGACTCTGGCCTGCTAACTAGTCGCTTCCGGTATCCCTTCGTGCTACCGGCGAC--AAATGATCTTCTTAGAGGGACAGGCGGCTTCTAGCCGCACGAGATTGAGCAATAACAGGTCTGTGATGCCCTTAGATGTTCTGGGCCGCACGCGCGCTACACTGAAGGAATCAGCGTGTCCTCCTAGCCCGAAAGGGCCGGGTAACCCGTTGAACCTCCTTCGTGCTAGGGATTGGGGCTTGCAATTGTTCCCCATGAACGAGGAATTCCCAGTAAGCGCGAGTCATAAGCTCGCGTTGATTACGTCCCTGCCCTTTGTACACACCGCCCGTCGCTACTACCGATTGAATGATTTAGTGAGGTCTTCGGACCGGTGCGCGACGGCT--CTTCGCGAGCCGTTGATGTTGCTGGAAAGATGACCAAACTTGATCATTTAAAGGAAGTAAAAGTCGTAACAAGGTTTCCGTAGGTGAACCT???????????????????????????????????????????????????????????????????????????????????????????????????????????????????????????????????????????????????????????????????????????????????????????????????????????????????????????????????????????????????????????????????????????????????????????????????????????????????????????????????????????????????????????????????????????????????????????????????????????????????????????????????????????????????????????????????????????????????????????????????????????????????????????????????????????????????????????????????????????????????????????????????????????ACACATCATTTCAAATGAAAGAGGAAAAAAAGAGGTATTTGGAAATTTAGGAATAATTATTGCAATAGCAGCAATCGGTCTTCTAGGATTTATAGTTTGAGCTCATCATATATTTACAGTAGGAATAGATGTTGATACACGAGCCTACTTTACATCAGCAACAATAATTATTGCTGTGCCAACAGGCATTAAAGTATTTAGTTGATTAACAACTATATATGGGTCAAAATTAACTTTTAGTCCTTCATGTTTATGGGCACTTGGGTTCGTCTTTCTATTTACCTTAGGAGGACTAACTGGGATTGTTCTTTCCAACTCATCAATTGATATTACTTTACACGATACATACTATGTAGTAGCTCATTTCCACTATGTATTATCAATAGGGGCTGTATTTGCTATTATAGCAGGATTTATCCAATGATATCCGTTATTTACTGGATTAACAATAAACCCTAAATGATTAAAAATCCAATTTATTACAATATTTATTGGAGTAAACCTAACCTTCTTTCCCCAACATTTCTTAGGGCTAGCCGGTATACCTCGACGTTATTCAGATTACCCTGACATATTCACAATATGAAACATAATATCATCTATAGGGGCTCTAATATCAATATTAAGAATAATAATATTTATTATAATTATATGAGAAAGAACAATCTCCATACGTAAAACAATTTTTAGATCCCATATAAATAGATCATTAGAATGAAATCATAAATTACCCCCTACAGAACATACTTATAGTGAAACTCCTATTCTAATTATA----TTCTAATATGGCAGATTTAGAAATAACGACTTGACCTAACATATACCTTCAAGATAGAATATCCCCTTTAATGGAACAATTAATAATATTCCATGACCACATTATAATAGTTTTGATAGTAATCATCACATTAGTAAGATACATAATAATCAATATTTTCTTTAATAAAAAATTAAATCTAAATTTGTTAGATGGGCAAATAATTGAATTAATTTGAACAGTAACACCGACATTAACTCTATTTATTATTGCAACACCATCCCTACAATTGCTATATTTAATAGATGAAATTAATAAACCAATAATAACAATAAAAGTAATTGGTAACCAATGATTTTGAACATATGAATATTCAGATTTTAATAATAATCAATTTGATTCATACATATCTTCTTATGAAAA---TAATAACTTACGACTATTAGATACAGATAACCGAACAATATTACCAGTAAATACCTTTATTCGAATAATAGTAACATCAAATGATGTAATTCATTCGTGAACATTACCTTCCACAGGAATTAAAATTGATGGAACACCAGGACGAATTAATCAAACAAGACTAATATTAAATCGAAGAGGCTTAATCTATGGTCAATGTTCAGAAATTTGTGGACTAAATCATAGATTCATACCTATTCTTATCGAAAGAATCCCAGTAAAATCATTTATTGAATCAATAATAAAATCATCAGATGACTGAAAGCA??????????????????????????????????????????????????GTGAAGAAGCCTCATCGCTACCGTCCTGGAACAGTTGCCCTGAGAGAAATCAGGCGTTACCAGAAGAGCACCGAACTGCTGATTCGGAAGTTGCCCTTCCAGCGCCTGGTGCGTGAGATTGCCCAGGACTTCAAGACGGACCTGCGCTTCCAGAGCTCTGCGGTGATGGCACTGCAGGAGGCGAGCGAGGCCTACCTGGTGGGCCTGTTTGAGGACACCAACCTGTGTGCCATTCACGCCAAGAGGGTCACCATCATGCC?0013001110032211100-1002110000100
Acentetaphyllium_brevipenne      ???????????????????????????????????????????????????????????????????????????????????????????????????????????????????????????????????????????????????????????????????????????????????????????????????????????????????????????????????????????????????????????????????????????????????????????????????????????????????????????????????????????????????????????????????????????????????????????????????????????????????????????????????????????????????????????????????????????????????????????????????????????????????????????????????????????????????????????????????????????????????????????????????????????????????????????????????????????????????????????????????????????????????????????????????????????????????????????????????????????????????????????????????????????????????????????????????????????????????????????????????????????????????????????????????????????????????????????????????????????????????????????????????????????????????????????????????????????????????????????????????CTTTAACGAGTATCCATTGGAGGGCAAGTCTGGTGCCAGCAGCCGCGGTAATTCCAGCTCCAATAGCGTATATTAAAGTTGTTGCGGTTAAAAAGCTCGTAGTTGGACTTGTGTCCCACGCTGTCGGTTCACCGTTCGTCGGTGTTTAACTGGCATGCCCGTGTGGACGTCCTGCCGGTGGATGCGGTCGGCCGTGGGCCT-CT--GGTCTGCGCGTCGGCGGTCCGATGACGACCTAC-----TGCTCTTCACCGAGTGTCGAGGTGGGCCGGCACGTTTACTTTGAACAAATTAGAGTGCTCAAAGCAGGCAGTGGTTCGCCTGAATATTGTGTGCATGGAATAATGGAATAGGACCTCGGTTCTATTTTGTTGGTTTTCGGAACTTGAGGTAATGATTAATAGGGACAGACGGGGGCATTCGTATTGCGACGTTAGAGGTGAAATTCTTGGATCGTCGCAAGACGAACCTAAGCGAAAGCATTTGCCATGAGTGTTTTCATTAATCAAGAACGAAAGTTAGAGGTTCGAAGGCGATCAGATACCGCCCTAGTTCTAACCATAAACGATGCCAGC-AGCGATCCGCCGAAGTTCCTCCGATGACTCGGCGGGCAGCTTCCGGGAAACCAAAGCTTTTGGGTTCCGGGGGAAGTATGGTTGCAAAGCTGAAACTTAAAGGAATTGACGGAAGGGCACCACCAGGAGTGGAGCCTGCGGCTTAATTTGACTCAACACGGGAAACCTCACCAGGCCCGGACACCGGAAGGATTGACAGATTGAGAGCTCTTTCTTGATTCGGTGGGTGGTGGTGCATGGCCGTTCTTAGTTGGTGGAGCGATTTGTCTGGTTAATTCCGATAACGAACGAGACTCTGGCCTGCTAACTAGTCGCTTCCGGTATCC--TCGTGCTACCGGCGAC--AAATGATCTTCTTAGAGGGACAGGCGGCTTCTAGCCGCACGAGATTGAGCAATAACAGGTCTGTGATGCCCTTAGATGTTCTGGGCCGCACGCGCGCTACACTGAAGGAATCAGCGTGTCCTCCTAGCCCGAAAGGGCCGGGTAACCCGTTGAACCTCCTTCGTGCTAGGGATTGGGGCTTGCAATTGTTCCCCATGAACGAGGAATTCCCAGTAAGCGCGAGTCATAAGCTCGCGTTGATTACGTCCCTGCCCTTTGTACACACCGCCCGTCGCTACTACCGATTGAATGATTTAGTGAGGTCTTCGGACCGGTGCGCGACGGCT--CTTCGCGAGCCGTTGATGTTGCTGGAAAGATGACCAAACTTGATCATTTAGAGGAAGTAAAAGTCGTAACAAGGTTTCCGTAGGTGAACCT???????????????????????????????????????????????????????????????????????????????????????????????????????????????????????????????????????????????????????????????????????????????????????????????????????????????????????????????????????????????????????????????????????????????????????????????????????????????????????????????????????????????????????????????????????????????????????????????????????????????????????????????????????????????????????????????????????????????????????????????????????????????????????????????????????????????????????????????????????????????????????????????????????????????????????????????????????????????????????????????????????????????????????????????????????????????????????????????????????????????????????????????????????????????????????????????????????????????????????????????????????????????????????????????????????????????????????????????????????????????????????????????????????????????????????????????????????????????????????????????????????????????????????????????????????????????????????????????????????????????????????????????????????????????????????????????????????????????????????????????????????????????????????????????????????????????????????????????????????????????????????????????????????????????????????????????????????????????????????????????????????????????????????????????????????????????????????????????????????????????????????????????????????????????????????????????????????????????????????????????????????????????????TGATCACATCATAATAGTACTAATAATAATCATAATAATAGTAACATATATAATATTAATAATTATACTTAATAAAAAAAAAAATCTAAACCTACTAGAGGGACAAATAATTGAAATAATTTGAACTGTAACACCAACAATTACATTATTTTTCATTGCAACACCATCATTACGAATTTTATATTTAATAGATGAAATTAATAAACCTATAATAACTATTAAAACAATAGGTCATCAATGATATTGAACATATGAATATTCAGATTTCGAAAGAACAGAATTTGATTCTTACATAAATAATAA---------CAACAATATACGACTATTAAATTCTGATAATCATGTGTTAATACCACTAAACACATTCATTCGTTTAGTTGTTACATCTGCAGATGTAATTCATTCATGAACCCTACCTTCTGTAGGAATAAAAATTGATGGAACCCCAGGTCGTCTTAATCAATCAAGATTATTATTAAATCGCACAGGAATAATTTATGGTCAATGTTCAGAAATCTGTGGAACAAATCACAGATTTATACCAATCACAGTAGAAAGAATACCAATAAACTCATTTATTAAATGAATTATAAAATCATCAGATGACTGAAAGCA????????GCCACGAAAGCTGCTCGTAAGAGCGCCCCTGCAACTGGAGGTGTGAAGAAGCCTCACCGCTACCGTCCTGGAACAGTAGCCCTGAGAGAAATAAGGCGTTACCAGAAGAGCACCGAGCTGCTTATTCGGAAGTTGCCTTTCCAGCGCCTTGTGCGTGAGATTGCCCAGGACTTCAAGACCGACCTTCGCTTCCAGAGCTCTGCAGTAATGGCGCTGCAGGAGGCGAGCGAGGCCTACCTGGTGGGTCTGTTTGAGGACACCAACCTATGTGCCATTCACGCCAAGAGGGTCACCATCATGCC?001?012003?32032220-1102140200000
Nanophyllium_frondosum           ??TTTTTATGGCCGCGGTATTTTGACCGTGCAAAGGTAGCATAATCATTAGTCTATTAATTATGGAATAGTATGAATGATTGGACGAAATATTGGCTGTCTCAT-TTATG--TTTATTGAATTTGACATTTGAGTTAAAAGGCTTAAATTTTATTATAGGACGAGAAGACCCTATAGATCTTTATTTATTTT-ATTTT---TTA-TTTTTTTT---GGTTAA----TTTTT--AATTAATGAAT-TTATTTATTTTGCTGGGGTGGTGTTGAGATA-TAATTAACTCTTTATT-TTT-T--TT--TTCATTGATTTTTG-TTTATTTGACCTTTTATTATTGTTTATAA-AATTA-ATACCTTAGGGATAACAGCGTAATTCTTTTTGAGAGTTCATATTGACATTAGAGATTGCGACCTCGATGTTGAATTAA-ATTATTATTG---GGTGTAGTTATTTG-A-TT????????????????????????????????????????????????????????????????????????????????????????????????????????????????????????????????????????????????????????????????????????????????????????????????????????????????????????????????????????????????????????????????????????????????????????????????????????????????????????????????????????????????????????????????????????????????????????????????????????????????????????????????????????????????????????????????????????????????????????????????????????????????CTTTAACGAGTATCCATTGGAGGGCAAGTCTGGTGCCAGCAGCCGCGGTAATTCCAGCTCCAATAGCGTATATTAAAGTTGTTGCGGTTAAAAAGCTCGTAGTTGGACTTGTGTCCCACGCTGTCGGTTCACCGTTCGTCGGTGTTTAACTGGCATGCCCGTGTGGACGTCCTGCCGGTGGATGCGGTCGGCCGTGGGCCT-CT--GGTCTGCGCGTCGGCGGTCCGATGACGTACTACAGTCATGCTCTTCACCGAGTGTCGAGGTGGGCCGGCACGTTTACTTTGAACAAATTAGAGTGCTCAAAGCAGGCAGTGGTTCGCCTGAATATTGTGTGCATGGAATAATGGAATAGGACCTCGGTTCTATTTTGTTGGTTTTCGGAACTTGAGGTAATGATTAATAGGGACAGACGGGGGCATTCGTATTGCGACGTTAGAGGTGAAATTCTTGGATCGTCGCAAGACGAACCTAAGCGAAAGCATTTGCCATGAGTGTTTTCATTAATCAAGAACGAAAGTTAGAGGTTCGAAGGCGATCAGATACCGCCCTAGTTCTAACCATAAACGATGCCAGCCAGCGATCCGCCGAAGTTCCTCCGATGACTCGGCGGGCAGCTTCCGGGAAACCAAAGCTTTTGGGTTCCGGGGGAAGTATGGTTGCAAAGCTGAAACTTAAAGGAATTGACGGAAGGGCACCACCAGGAGTGGAGCCTGCGGCTTAATTTGACTCAACACGGGAAACCTCACCAGGCCCGGACACCGGAAGGATTGACAGATTGAGAGCTCTTTCTTGATTCGGTGGGTGGTGGTGCATGGCCGTTCTTAATTGGTGGAGCGATTTGTCTGGTTAATTCCGATAACGAACGAGACTCTGGCCTGCTAACTAGTCGCTTCCGGTATCCCTTCGTGCTACCGGCGAC--AAATGATCTTCTTAGAGGGACAGGCGGCTTCTAGCCGCACGAGATTGAGCAATAACAGGTCTGTGATGCCCTTAGATGTTCTGGGCCGCACGCGCGCTACACTGAAGGAATCAGCGTGTCCTCCTAGCCCGAAAGGGCCGGGTAACCCGTTGAACCTCCTTCGTGCTAGGGATTGGGGCTTGCAATTGTTCCCCATGAACGAGGAATTCCCAGTAAGCGCGAGTCATAAGCTCGCGTTGATTACGTCCCTGCCCTTTGTACACACCGCCCGTCGCTACTACCGATTGAATGATTTAGTGAGGTCTTCGGACCGGTGCGCGACGGCT--CCTCGCGAGCCGTTGATGTTGCTGGAAAGATGACCAAACTTGATCATTTAGAGGAAGTAAAAGTCGTAACAAGGTTTCCGTAGGTGAACCTCCTGAATTCGAAAGGGG---------------------------TTGGATTCATGTCCT--TCC-GTTT-G---TAAACAGTG-TCGTCCCGCCACAGATGGTGCTGGTCGCCCGC----GGCGATTAATTTCGTTTGCGGTGTCGTTTCTGGATTCCACTTGGTTG-AG-GGC------GTCCG-C-CTC-GCGGAGGACTGCACTTCT-CCCCT-AGTAGAAACGTCGCGACCCGTTGGG-TGCCGGCC-AAAGGCCTGGGTAGGCAGACCGCG--TGTCCTGTGGC--------ACTCG---TCACAGGCGTGCGGACTCCTGGTG-ACCCGGCAGGCTGCCCGACGGTATGACCAGAGGAGTCGATCCGCTGAA---TGGGAAACACTGTGG--TTGTGAAGCGTGCGG-CCCGGCGCCGATACGTGCGGGGAT-TGAGG--TGTAAACC-GG---GGGTG-CCCGTGC-GAAG-CACGGTCCCGGCCCT---GCTGCGTTTTCGG--TTGTTGGTGTCCTCGCACTGGATCG-ATACTCCCGTCTGCG---ACGCCC-ATCTTCGGATGGTCTCCCG????????????????????????????????????????????????????????????????????????????????????TTATTAGGATTTGTAGTATGAGCACATCATATATTTACAGTAGGAATAGATGTAGACACACGAGCATACTTTACATCAGCTACAATAATCATTGCAGTTCCGACAGGAATTAAAGTATTTAGATGATTAACAACACTATATGGATCTAAACTAACATTAAGATCTTCATGCCTATGATCATTAGGATTTATCTTCTTATTTACTCTAGGTGGATTAACCGGAATTATTTTATCAAATTCATCAATTGATATTACTTTGCATGATACATACTACGTTGTGGCTCATTTTCACTATGTATTATCAATAGGAGCAGTATTTGCCATCATAGCAGGATTTATTCAATGATATCCTTTAATTTCAGGAATAACTTTAAACTCAAAATTTATAAAAATTCAATTCATTTCGATATTCATTGGAGTAAATATAACTTTCTTCCCACAACATTTTCTAGGATTAGCCGGAATACCACGACGATATTCTGATTATCCCGATATATTTACTACATGAAATATTATCTCATCAATAGGAGCATTAATTTCAAATCTAAGAGTAATAATATTCATTATAATTATTTGGGAAAGATTAACCTCTAATCGACAAATAATATTCACAACCAACTTAACTAGAGCTATTGAATGGAAACACAACACACCACCGAATGAACATTCTTACTTAGAATTACCATTATTAATTAAA----TTCTAATATGGCAGAT???????TATCAACTTGACCTAATTTAATCCTTCAAGATAGAATCTCCCCAATAATAGAACAATTAATTTTCTTCCATGATCATATTATAATAATTCTAACAACTATCGTAGTAATAGTAACATATATAATAATCATTATTATTTTTAACAACAAAAAAAATTTAAATCTATTGGAAGGACAAATAATTGAGTTAATTTGAACATTAACACCAACAGTAACTTTATTTTTTATTGCAACACCATCATTACGACTACTATATTTAATAGATGAAATTAATAACCCTTTAATAACCCTTAAAGTAATTGGCCATCAATGATATTGAACTTATGAATATTCAGATTTTAAGCAAACAGAATTTGATTCATATATAATAAATTATAATAACAAAAGTAATACACGACTAATAGACGTAGATAATCGTATTACCTTGCCATCAAATACCTTTGTCCGAATAATAGTAACATCCACTGATGTTATTCACTCCTGAACCTTACCATCAACTGGAGTAAAAATTGATGGTACTCCGGGACGAATTAACCAATCAAGATTAATATTAATTCGTACTGGAATAATTTTTGGACAATGCTCTGAAATCTGTGGGGCTAATCACAGTTTTATGCCAATCACTGTAGAAAGAGTAAATATTAATTCATTTATCAAATGAATAAAAAAATCATCAGATGACTGAAAGCAAGCAGCTGGCCACGAAAGCTGCTCGTAAGAGCGCCCCTGCGACTGGCGGTGTGAAGAAGCCTCACCGCTACCGTCCTGGAACAGTAGCCCTGAGAGAAATCAGGCGTTACCAGAAGAGCACCGAGCTGCTTATTCGGAAGTTGCCTTTCCAGCGCCTTGTGCGAGAGATTGCCCAGGACTTCAAGACCGACCTTCGCTTCCAGAGCTCTGCAGTAATGGCACTGCAGGAGGCGAGCGAGGCCTATCTGGTGGGTCTGTTCGAGGACACCAACCTGTGTGCCATTCACGCCAAGAGGGTCACCATCATGCCC0012012003132210020-1102150100000
Nanophyllium_asekiense           ATCTTTAATGGCCGCGGTATTTTGACCGTGCAAAGGTAGCATAATCATTAGTCTATTAATTATGGAATAGTATGAATGGTTGAACGAGATATTGGCTGTCTCAT-ACATA-TTTATTTGAATTTAATATTTGAGTTAAAAAACTTAAATTTTTTTATAGGACGAGAAGACCCTATAGATCTTTATTTATTTG-TTATT---TTG-AGTTATTT---AGTTTA----TTTTT--AATAAATTGAC-TTATTTGTTTCATTGGGGTGATGTTGAGATA-TGATTAACTCTTTTT--TTT-T--TC--TTCATTAATTTTTG-TTTATTTGACCTTTTATTATTGTTTACAAGAATTAGATACCTTAGGGATAACAGCGTGATTCTTTTTGAGAGTTCATATTGACATTAGAGATTGCGACCTCGATGTTGAATTAAGGTTATTGTTG---GGTGTAGTTGTTCA-A-TT-AATTGGTCTGTTCGACCATTAAAATCTTACATGATC???????TCATTAAATCAGTTATGGTTCCTTAGATCGTACCACA-TGACTTGGATAACTGTGGTAATTCTAGAGCTAATACATGCAAACAGAGTCCCGACCAGAAATGGAAGGGATGCTTTTATTAGATCAAAACCAATCGG-CCGGCTCGCCCGGTCCGTTTGCTTTGGTGACTCTGGATAACTTTGAGCTGATCGCACGGTCCTCGTACCGGCGACGCATCTTTCAAATGTCTGCCTTATCAACTGTCGATGGTAGGTTCTGCGCCTACCATGGTTGTAACGGGTAACGGGGAATCAGGGTTCGATTCCGGAGAGGGAGCCTGAGAAACGGCTACCACATCCAAGGAAGGCAGCAGGCGCGCAAATTACCCACTCCCGGCACGGGGAGGTAGTGACGAAAAATAACGATACGGGACTCATCCGAGGCCCCGTAATCGGAATGAGCACACTTTAAACCCTTTAACGAGTATCCATTGGAGGGCAAGTCTGGTGCCAGCAGCCGCGGTAATTCCAGCTCCAATAGCGTATATTAAAGTTGTTGCGGTTAAAAAGCTCGTAGTTGGACTTGTGTCCCACGCTGTCGGTTCACCGTTCGTCGGTGTTTAACTGGCATGCCCGTGTGGACGTCCTGCCGGTGGATGCGGTCGGCCGTGGGCCT-CT--GGTCTGCGCGTCGGCGGTCCGATGGAATCCTACCGCGGTGCTCTTCACCGAGTGTCGAGGTGGGCCGGCACGTTTACTTTGAACAAATTAGAGTGCTCAAAGCAGGCAGTGGTTCGCCTGAATATTGTGTGCATGGAATAATGGAATAGGACCTCGGTTCTATTTTGTTGGTTTTCGGAACTTGAGGTAATGATTAATAGGGACAGACGGGGGCATTCGTATTGCGACGTTAGAGGTGAAATTCTTGGATCGTCGCAAGACGAACCTAAGCGAAAGCATTTGCCATGAGTGTTTTCATTAATCAAGAACGAAAGTTAGAGGTTCGAAGGCGATCAGATACCGCCCTAGTTCTAACCATAAACGATGCCAGCCAGCGATCCGCCGAAGTTCCTCCGATGACTCGGCGGGCAGCTTCCGGGAAACCAAAGCTTTTGGGTTCCGGGGGAAGTATGGTTGCAAAGCTGAAACTTAAAGGAATTGACGGAAGGGCACCACCAGGAGTGGAGCCTGCGGCTTAATTTGACTCAACACGGGAAACCTCACCAGGCCCGGACACCGGAAGGATTGACAGATTGAGAGCTCTTTCTTGATTCGGTGGGTGGTGGTGCATGGCCGTTCTTAGTTGGTGGAGCGATTTGTCTGGTTAATTCCGATAACGAACGAGACTCTGGCCTGCTAACTAGTCGCTTCCGGTATCCCTTCGTGCTACCGGCGAC--AAATGATCTTCTTAGAGGGACAGGCGGCTTCTAGCCGCACGAGATTGAGCAATAACAGGTCTGTGATGCCCTTAGATGTTCTGGGCCGCACGCGCGCTACACTGAAGGAATCAGCGTGTCCTCCTAGCCCGAAAGGGCCGGGTAACCCGTTGAACCTCCTTCGTGCTAGGGATTGGGGCTTGCAATTGTTCCCCATGAACGAGGAATTCCCAGTAAGCGCGAGTCATAAGCTCGCGTTGATTACGTCCCTGCCCTTTGTACACACCGCCCGTCGCTACTACCGATTGAATGATTTAGTGAGGTCTTCGGACCGGTGCGCGACGGCT--CCTCGCGAGCCGTTGATGTTGCTGGAAAGATGACCAAACTTGATCATTTAGAGGAAGTAAAAGTCGTAACAAGGTTTCCGTAGGTGAACCTCCTGAATTCGAAAGGGG---------------------------TTGGATTCATGTCCT--TCC-GTTT-G---TAAACAGTG-TCGTCCCGCCACAGATGGTGCTGGTCGCCCGC----GGCGATTAATTTCGTTTGCGGTGTCGTTTCTGGCTTCCACTTGGTTG-AG-GGC------GTCCG-C-CTC-GCGGAGGACTGCACTTCT-CCCCT-AGTAGAAACGTCGCGACCCGTTGGG-TGCCGGCC-GAAGGCCTGGGTAGGCAGACCGCG--TGTCCTGTGGC--------GATCG---TCACAGGCGTGCGGACTCCTGGTG-ACCCGGCAGGCTGCCCGACGGTATGACCAGAGGAGTCGATCCGCTGAA---TGGGAAACACTGTGG--TTGTGAAGCGTGCGG-CCCGGCGCCGATACGTGCGGGGAT-TGAGG--TGTAAACC-GG---GGGTG-CCCGTGC-GAAG-CACGGTCCCGGCCCT---GCTGCGTTGTCGG--TTGTTGGTGTCCTCGCACTGGATCG-ATACTCCCGTCTGCG---ACGCCC-ATCTTCGGATGGTCTCCCGATCTCACATATTATTTCAAATGAAAGAGGGAAAAAGGAGGTATTTGGAAATCTAGGAATAATCTTTGCAATAGCAGCCATTGGGTTATTAGGATTTGTCGTATGGGCTCATCACATATTCACAGTAGGGATAGATGTAGATACACGAGCATACTTTACATCAGCTACAATAATTATTGCAGTTCCAACAGGAATTAAAGTATTTAGATGACTAACAACAATATATGGAGCTAAATTAACATTTAGACCTTCATGCCTGTGGGCATTAGGATTTGTATTTTTATTCACATTGGGTGGATTGACTGGAATTATTCTATCAAACTCATCAATTGATGTCACCTTACATGACACATACTACGTCGTAGCACATTTTCACTATGTATTATCAATAGGAGCAGTGTTTGCTATTATAGCTGGATTCATTCAATGGTACCCTTTAATTTCAGGAATAACTTTAAATACAAAATGAATAAAAATTCAATTCACCTCAATATTCATTGGGGTAAATATAACTTTCTTCCCACAACACTTTTTAGGGTTAGCTGGAATACCCCGACGATATTCTGATTATCCAGATATATTCACTACATGGAATATCATTTCATCCATAGGATCATTAATCACAAACCTAAGAATAATAACATTTATTATAATTATTTGAGAAAGAATAATATCAAATCGCCAAACAATATTCAGACCAAATTTAATAATAACTATTGAGTGAAACCATGATATACCACCAACTGAACATTCTTATATAGAACTACCCCTACTAATTAAA----TTCTAATATGGCAGATTTAGAAATATCAACTTGACCAAATATAGCCCTCCAAGACAGCTTCTCTCCCATAATAGAACAACTAACTTTCTTTCATGATCACATTATAATAATTCTAATAATTATTGTAGTAATGGTAACATATATAATAATTATTATTATTAATAATAACAAAAAAAATCTAAATTTATTAGAAGGACAAGTAATTGAATTAATTTGAACATTAACACCAACAATAACATTATTTTTTATTGCAACACCATCACTACGATTATTATATTTAATAGATGAAATTAATAAACCCATAATAACTATCAAAACATTAGGTCATCAGTGGTATTGAACCTATGAATATTCAGATTTCAAGGAAATAGAATTTGATTCATACATGATAAATTATAACAATAAAAGTAATGTACGATTGGTAGAAGTAGATAATCGTACAACCTTACCATTATATACCTTTATTCGAATGATAGTAACATCTACAGATGTTATTCATTCATGAACTCTACCATCAACAGGGGTAAAAATCGACGGTACTCCAGGTCGCATTAATCAATCAAGACTAATATTAACTCGACCTGGAATAATTTTTGGACAATGTTCAGAGATTTGTGGGGCAAATCACAGCTTTATACCAATTACTGTAGAAAGAGTACCTATTAATTTATTTATCGAGTGAATAAAAAAATCATCAGATGACTGAAAGCAAGCAGCTGGCCACGAAAGCTGCTCGTAAGAGCGCCCCTGCGACTGGCGGTGTGAAGAAGCCTCACCGCTACCGTCCTGGAACCGTAGCCCTGAGAGAAATCAGGCGTTACCAGAAGAGCACCGAGCTGCTTATTCGGAAGTTGCCTTTCCAGCGCCTCGTGCGAGAGATTGCCCAGGACTTCAAGACCGACCTTCGCTTCCAGAGCTCTGCAGTAATGGCACTGCAGGAGGCGAGCGAGGCCTACCTGGTGGGTCTGTTCGAGGACACCAACCTGTGTGCCATTCACGCCAAGAGGGTCACCATCATGCC?1013012003132210020-1122154100000
Cryptophyllium_oyae              TAATTTAATGGCCGCGGTATTTTGACCGTGCGAAGGTAGCATAATCATTAGCCCATTAATTATGGGATTGTATGAATGGTTCGACGAAATATTAACTGTCTCTA-GTTAA-TTATTTATAATTTAATTTTTTAGTTAAAAAGCTTAAATTTTTTTAAAGGACGAGAAGACCCTATAGATCTTTATTTTTTTT-ATTAA--TGT--TTTTTTTT---TGTTTAT---TTTTT--AAATATTTATA-TATATTATTTTGTTGGGGTGATATTGGGATT-TAATTAACTCTTTTT--TTT-T--TT?????????????????????????????????????????????????????????????????????????????????????????????????????????????????????????????????????????????????????????????????????????????????????????????????????????????????????????????????????????????????????????????????????????????????????????????????????????????????????????????????????????????????????????????????????????????????????????????????????????????????????????????????????????????????????????????????????????????????????????????????????????????????????????????????????????????????????????????????????????????????????????????????????????????????????????????????????????????????????????????????????????????????????????????????????????????????????????????????????????????????????????????????????????????????????????????????????????????????????????????????????????????????????????????????????????????????????????????????????????????????????????????????????????????????????????????????????????????????????????????????????????????????????????????????????????????????????????????????????????????????????????????????????????????????????????????????????????????????????????????????????????????????????????????????????????????????????????????????????????????????????????????????????????????????????????????????????????????????????????????????????????????????????????????????????????????????????????????????????????????????????????????????????????????????????????????????????????????????????????????????????????????????????????????????????????????????????????????????????????????????????????????????????????????????????????????????????????????????????????????????????????????????????????????????????????????????????????????????????????????????????????????????????????????????????????????????????????????????????????????????????????????????????????????????????????????????????????????????????????????????????????????????????????????????????????????????????????????????????????????????????????????????????????????????????????????????????????????????????????????????????????????????????????????????????????????????????????????????????????????????????????????????????????????????????????????????????????????????????????????????????????????????????????????????????????????????????????????????????????????????????????????????????????????????????????????????????????????????????????????????????????????????????????????????????????????????????????????????????????????????????????????????????????????????????????????????????????????????????????????????????????????????????????????????????????????????????????????????????????????????????????????????????????ATTTCACATATTATCTCAAATGAAAGAGGAAAAAAAGAAGTATTCGGAAACCTAGGAATAATCTTCGCTATAGCAGCAATTGGTTTACTAGGATTTTTAGTATGAGCACATCATATGTTCACCGTAGGAATAGATGTTGATACACGAGCATACTTTACATCAGCTACAATAATTATTGCTGTACCTACAGGTATTAAAGTATTCAGATGATTAACAACAATATATGGATCAAAAATAACATTTAGACCATCATGCCTATGATCACTAGGATTTGTATTTCTATTTACATTAGGGGGATTAACAGGAATTATCCTATCAAATTCATCAATCGACATTACTCTTCACGACACCTATTATGTAGTAGCACACTTTCATTATGTTCTATCTATAGGTGCAGTATTTGCAATCATAGCAGGATTCATCCAATGATACCCTCTTATATCAAGAATAAGAATAAACCCAAAATGATTAAAGGTACAATTTACATCAATATTTATCGGAGTAAACATAACATTCTTCCCTCAACACTTCCTAGGACTTGCAGGCATGCCCCGACGATATTCAGATTATCCAGACATATTTACAATATGAAATACTATTTCATCAATAGGGGCCACAATCTCCACTTTAAGAATAATAATATTCATTATAATCATTTGAGAAAGAATATCAACAATACGACAAACAATCTTCAGATCAAATATAAGAAGATCAATTGAATGAACACACGACTTACCCCCAAATGAACACACTTATAGAGAATTACCTACATTAATTAAA----TTCTAATATGGCAGATTTAGAAATAACAACATGACCCAATTTATCATTACAAGATAGAAGATCCCCTTTAATAGAACAATTAATATATTTCCATGATCACATCATAATAATTTTAATAATAATCATAACAATAGTAAGATACATAATAATCAATATTAGAATTAATAAAAAAACAAATCAAAACTTATTAGAAGGACAAATAATTGAGCTAATCTGAACAGTAACACCAACAATAACATTACTATTTATTGCAACTCCTTCATTACGACTTCTTTATTTAATAGATGAAATCAATAAACCAATAATAACTATAAAAGCAATTGGACATCAATGGTACTGAACTTATGAATATTCAGACTTTAAAGAAACAGAAATAGAATCCTATATAATAGGGTATGAAATAAAAAATAACTTACGTTTATTAGAAGTAGATAATCGAATAACATTACCATCAAATATATTCATTCGTATAATAGTAACATCATCAGATGTAATTCATTCATGAACTATCCCATCAACAGGTATTAAAATTGATGCTACCCCAGGGCGATTAAATCAATCAAGAATAATAATTAATCGAAGAGGAATAATATATGGACAATGTTCAGAAATTTGCGGAACAAATCACAGATTTATACCAATTGTTGTAGAAAGAATCCCTATTAATGAATTTATTAAATT---AATAAAATCATCAGATGACTGAAAGCA???????????????????????????????????????????????????????????????????????????????????????????????????????????????????????????????????????????????????????????????????????????????????????????????????????????????????????????????????????????????????????????????????????????????????????????????????????????????????????001400200300121111211142120000102
Cryptophyllium_westwoodii        ATATTTAATGGCCGCGGTATTTTGACCGTGCGAAGGTAGCGTAATCATTAGCCTATTTATTGTGGGATAGTATGAATGGTTTGACGAAATATTGACTGTCTCAT-TTTAA-TTATTTAAAATTTAATTTTTGAGTTAAAAAGCTTAAGTTTTTTTAAAGGACGAGAAGACCCTATAGATCTTTATTATTTAT-TTTTT---AA--TATTTTTT---AGTTTA----TTTTA--TTATTTTTTTA-TTTATTATTTTGTTGGGGTGATGTTAGGATA-TATTTAACTCCTTTT--TTT-T--TT--ATCATTTATTTTTG-TTTTTTTGATCTTTTATTATTGCTTATAAGAATAAGATACCTTAGGGATAACAGCGTAATTCTCTTTGAGAGTTCATATTGACAATGGAGTTTGCGACCTCGATGTTGAATTAAGATTATTTTTA---GGTGAAGTAGCTTA-A-TT-ATTAAGTCTGTTCGACTTTTAATATCTTACATGATCTGAGT??????????????????????????????????????????????????????????????????????????????????????????????????????????????????????????????????????????????????????????????????????????????????????????????????????????????????????????????????????????????????????????????????????????????????????????????????????????????????????????????????????????????????????????????????????????????????????????????????????????????????????????????????????????????????????????????????????CTTTAACGAGTATCCATTGGAGGGCAAGTCTGGTGCCAGCAGCCGCGGTAATTCCAGCTCCAATAGCGTATATTAAAGTTGTTGCGGTTAAAAAGCTCGTAGTTGGACTTGTGTCCCACGCTGTCGGTTCACCGTTCGTCGGTGTTTAACTGGCATGCCCGTGCGGACGTCCTGCCGGTGGATGCGGTCGGCCGTGGGCCT-CT--GGTCTGCGCGTCGGCGGTCCGATGGAATCCTACCGCGGTGCTCTTCACCGAGTGTCGAGGTGGGCCGGCACGTTTACTTTGAACAAATTAGAGTGCTCAAAGCAGGCAGTGGTTCGCCTGAATATTGTGTGCATGGAATAATGGAATAGGACCTCGGTTCTATTTTGTTGGTTTTCGGAACTTGAGGTAATGATTAATAGGGACAGACGGGGGCATTCGTATTGCGACGTTAGAGGTGAAATTCTTGGATCGTCGCAAGACGAACCTAAGCGAAAGCATTTGCCATGAGTGTTTTCATTAATCAAGAACGAAAGTTAGAGGTTCGAAGGCGATCAGATACCGCCCTAGTTCTAACCATAAACGATGCCAGCTAGCGATCCGCCGAAGTTCCTCCGATGACTCGGCGGGCAGCTTCCGGGAAACCAAAGCTTTTGGGTTCCGGGGGAAGTATGGTTGCAAAGCTGAAACTTAAAGGAATTGACGGAAGGGCACCACCAGGAGTGGAGCCTGCGGCTTAATTTGACTCAACACGGGAAACCTCACCAGGCCCGGACACCGGAAGGATTGACAGATTGAGAGCTCTTTCTTGATTCGGTGGGTGGTGGTGCATGGCCGTTCTTAGTTGGTGGAGCGATTTGTCTGGTTAATTCCGATAACGAACGAGACTCTGGCCTGCTAACTAGTCGCTTCCGGTATCCCTTCGTGCTACCGGCGAC--AAATGATCTTCTTAGAGGGACAGGCGGCTTCTAGCCGCACGAGATTGAGCAATAACAGGTCTGTGATGCCCTTAGATGTTCTGGGCCGCACGCGCGCTACACTGAAGGAATCAGCGTGTCCTCCTAGCCCGAAAGGGCCGGGTAACCCGTTGAACCTCCTTCGTGCTAGGGATTGGGGCTTGCAATTGTTCCCCATGAACGAGGAATTCCCAGTAAGCGCGAGTCATAAGCTCGCGTTGATTACGTCCCTGCCCTTTGTACACACCGCCCGTCGCTACTACCGATTGAATGATTTAGTGAGGTCTTCGGACCGGTGCGCGACGGCT--CTTCGCGAGCCGTTGATGTTGCTGGAAAGATGACCAAACTTGATCATTTAGAGGAAGTAAAAGTCGTAACAAGGTTTCCGTAGGTGAACCTCCTGAATTCGAAAGGGG---------------------------TTGGATTCATGTCCT--GCC-GTTT-G---TAAACTAGG-CCGTTCCGCTGTAGATGGTGCCGGTCGCCCGC----GGCGATTAATTTCGTTTGCGGTGTCGTTTCTGGCGTCCACTCGGTGG-TG-GCT------GGCCGCC-CTC-GCGGAGGACTGCACTTCT-CCCCT-AGTAGAAACGTCGCGACCCGTTGGG-TGCCGGCC-AAAGGCCTGGGTAGGCAGCCCGCG--CGTCCTGTGGT--------TGCTG---CCACAGGCGTGCGGACTCCTGGTG-ACCCGGCCGGCTGCCCGACGGTATGACCAGAGGAGTCGATCCGCTGAA---TGGGAAACACTGTGG--TTGTGAAGCGTGTGG-CCTGGCACCGATACGTGTGGGGAT-TGAGG--TGTAAACC-GG---GGGTT-CCCGTGC-GAAG-CACGGTCCCGGCCCT---GCTGCGTTGTCGG--TTGCCGGTGTCCTCGCACTGGATCG-ATACTCCCGTCTGCG---ACGCCC-ACCTTCGGATGGTCTCCCGATCTCACATATTATTTCAAATGAAAGAGGTAAAAAAGAAGTATTCGGAAATATAGGTATAATCTTTGCTATAGCAGCCATTGGTTTATTAGGATTCCTAGTATGAGCCCATCATATATTCACTGTAGGAATAGACGTTGATACCCGAGCTTACTTTACATCAGCTACAATAATTATTGCAGTTCCTACAGGTATTAAAGTATTTAGATGACTAACAACAATATACGGATCAAAAATAACAATAAGACCATCCTGCATGTGAGCTTTAGGATTCATTTTTCTATTTACATTAGGGGGATTGACAGGAATTATTCTATCAAATTCATCAATTGATATCACCCTTCATGATACATATTACGTAGTAGCACATTTCCATTATGTATTATCAATAGGTGCAGTATTTGCAATCATAGCAGGATTAATTCAATGATACCCACTTATTTCAAGAATAAGAATAAATCCAAAATGACTAAAAATCCAATTTACATCAATATTTATAGGAGTTAATATAACATTCTTCCCACAACACTTTCTAGGACTAGCAGGAATACCTCGACGATATTCAGATTATCCGGATATATTTACTTTATGAAATATTATTTCTTCAATAGGAGCAACCATTTCAACTTTAAGAATGATAATATTCATTATAATCATATGAGAAAGAATATCAACAATACGACAAACAATTTTCAGATCTAACATAAGAAGATCACTTGAATGAACACATGAATTACCACCAAATGAACACACTTATAGAGAACTACCAATACTAATCAAA----TTCTAATATGGCAGATTTAGAAATAACAACATGACCAAATATATACTTACAAGATAGAAGATCACCTTTAATAGAACAATTAATATTCTTTCATGATCATATAATAATAGTATTAATAATAATCATAACAATAGTAAGATATATAATAATTAATATTACAATAAATAAAAAAACAAACCAAAACTTACTAGAAGGACAAATAATTGAATTAATCTGAACAATTACACCTACAATAACACTATTATTTATTGCAACACCATCACTACGAATTTTATATTTAATAGATGAAATTAATAAACCAATAATAACTATAAAAGCAATAGGAAATCAATGATACTGAACATATGAATATTCAGATTTTAATGAAGAAGAAATAGAATCTTACATAATAAGTTATGAAATAATGAATAACCTACGTCTTCTAGATGCGGATAATCGATTAACATTACCATCTAATACATTTATCCGTATAATAGTAACATCGTCGGATGTTATTCATTCATGAACAATCCCATCAACAGGAATTAAAATTGACGCAACACCAGGTCGACTAAATCAATCAAGAATAATAATTAATCGAAGAGGAATTTTATATGGACAATGTTCAGAAATTTGTGGAACAAATCATAGATTTATACCAATTGTTGTAGAAACAATTCCAATTAATGAATTTATTAAATG---AATAAAATCATCAGATGACTGAAAGCAAGCAGCTTGCCACAAAAGCAGCTCGTAAGAGCGCCCCTGCAACTGGTGGAGTGAAGAAGCCTCACCGCTACCGTCCTGGAACTGTAGCTCTGAGAGAAATTAGGCGATACCAGAAGAGCACCGAGCTGCTGATTAGAAAGTTGCCTTTCCAGCGTCTTGTGCGTGAGATTGCACAGGACTTCAAGACAGACCTCCGCTTCCAGAGCTCTGCAGTAATGGCACTGCAGGAGGCAAGCGAGGCCTACCTGGTGGGTCTGTTTGAGGACACCAACCTGTGTGCCATTCACGCCAAGAGGGTCACCATCATGCC?001300200301121111211102120000101
Cryptophyllium_bollensi          ATATTTAATGGCCGCGGTATTTTGACCGTGCGAAGGTAGCATAATCATTAGTCTATTTATTGTGGAATAGTATGAATGGTTTGACGAAGTATTAACTGTCTCAT-TTTAA--TAATTAAAATTTAATTTTTTAGTTAAAAAGCTTAAATTTTGTTAAAGGACGAGAAGACCCTATAGATCTTTATTTTATTA-TTATT---ATT-ATTTTTTT---AGTTTAA---ATTTT--TTATATTTATA-TTTATTATTTTGTTGGGGTGACTTTTGGATA-TAATTAACTCCTTCTT-TTT-T--TT--TCATTTTTTTTTTG-TTTACTTGATCTTTTATTATTGCTTATAA-AATAA-ATACCTTAGGGATAACAGCGTAATTCTTCTTAA-AGTTCATATTGACAGTGGAGTTTGCGACCTCGATGTTGAATTAA-ATTATTTTTA---GGTGAAGTGGCTTA-A-TT-ATTAAGTCTGTTCGACTTTTAATATCTTACATGATCTGAGTTCTCATTAAATCAGTTATGGTTCCTTAGATCGTACCACA-TGACTTGGATAACTGTGGTAATTCTAGAGCTAATACATGCAAACAGAGTCCCGACCAGAAATGGAAGGGATGCTTTTATTAGATCAAAACCAATCGG-CCGGCTCGCCCGGTCCGTTTGCTTTGGTGACTCTGGATAACTTTGAGCTGATCGCACGGTCCTCGTACCGGCGACGCATCTTTCAAATGTCTGCCTTATCAACTGTCGATGGTAGGTTCTGCGCCTACCATGGTTGTAACGGGTAACGGGGAATCAGGGTTCGATTCCGGAGAGGGAGCCTGAGAAACGGCTACCACATCCAAGGAAGGCAGCAGGCGCGCAAATTACCCACTCCCGGCACGGGGAGGTAGTGACGAAAAATAACGATACGGGACTCATCCGAGGCCCCGTAATCGGAATGAGCACACTTTAAACGCTTTAACGAGTATCCATTGGAGGGCAAGTCTGGTGCCAGCAGCCGCGGTAATTCCAGCTCCAATAGCGTATATTAAAGTTGTTGCGGTTAAAAAGCTCGTAGTTGGACTTGTGTCCCACGCTGTCGGTTCACCGTTCGTCGGTGTTTAACTGGCATGCCCGTGCGGACGTCCTGCCGGTGGATGCGGTCGGCCGTGGGCCT-CT--GGTCTGCGCGTCGGCGGTCCGATGGAATCCTACCGCGGTGCTCTTCACCGAGTGTCGAGGTGGGCCGGCACGTTTACTTTGAACAAATTAGAGTGCTCAAAGCAGGCAGTGGTTCGCCTGAATATTGTGTGCATGGAATAATGGAATAGGACCTCGGTTCTATTTTGTTGGTTTTCGGAACTTGAGGTAATGATTAATAGGGACAGACGGGGGCATTCGTATTGCGACGTTAGAGGTGAAATTCTTGGATCGTCGCAAGACGAACCTAAGCGAAAGCATTTGCCATGAGTGTTTTCATTAATCAAGAACGAAAGTTAGAGGTTCGAAGGCGATCAGATACCGCCCTAGTTCTAACCATAAACGATGCCAGCTAGCGATCCGCCGAAGTTCCTCCGATGACTCGGCGGGCAGCTTCCGGGAAACCAAAGCTTTTGGGTTCCGGGGGAAGTATGGTTGCAAAGCTGAAACTTAAAGGAATTGACGGAAGGGCACCACCAGGAGTGGAGCCTGCGGCTTAATTTGACTCAACACGGGAAACCTCACCAGGCCCGGACACCGGAAGGATTGACAGATTGAGAGCTCTTTCTTGATTCGGTGGGTGGTGGTGCATGGCCGTTCTTAGTTGGTGGAGCGATTTGTCTGGTTAATTCCGATAACGAACGAGACTCTGGCCTGCTAACTAGTCGCTTCCGGTATCCCTTCGTGCTACCGGCGAC--AAATGATCTTCTTAGAGGGACAGGCGGCTTCTAGCCGCACGAGATTGAGCAATAACAGGTCTGTGATGCCCTTAGATGTTCTGGGCCGCACGCGCGCTACACTGAAGGAATCAGCGTGTCCTCCTAGCCCGAAAGGGCCGGGTAACCCGTTGAACCTCCTTCGTGCTAGGGATTGGGGCTTGCAATTGTTCCCCATGAACGAGGAATTCCCAGTAAGCGCGAGTCATAAGCTCGCGTTGATTACGTCCCTGCCCTTTGTACACACCGCCCGTCGCTACTACCGATTGAATGATTTAGTGAGGTCTTCGGACCGGTGCGCGACGGCT--CTTCGCGAGCCGTTGATGTTGCTGGAAAGATGACCAAACTTGATCATTTAGAGGAAGTAAAAGTCGTAACAAGGTTTCCGTAGGTGAACCTCCTGAATTCGAAAGGGG---------------------------TTGGATTCATGTCCT--GCC-GTTT-G---TAAACTAGG-CCGTTCCGCCGTAGATGGTGCCGGTCGCCCGC----GGCGATTAATTTCGTTTGCGGTGTCGTTACTGGCGTCCACTCGGTGG-AG-GCT------GGCCACC-CTT-GCGGAGGACTGCACTTCT-CCCCT-AGTAGAAACGTCGCGACCCGTTGGG-TACCGGCC-AAAGACCTGGGCAGGCAGCCCGCG--CGTCCTGTGGT--------TGCTG---CCACAGGCGAGCGGACTCCTGGTG-ACCCGGCCGGCTGCCCGACGGTATGACCAGAGGAGTCGATCCGCTGAA---ACGGAAACACTGTGG--TTGTGAAGCGTGCGG-CCTGGCACCGATACGTGTGGGGAT-TGAGG--TGTAAACC-TA---GGGTT-CCCGTGC-GAAG-CACGGTCCCGGCCCT---GCTGCATCGTCGG--TTGCCAGTGTCCTCGCACTGGATCG-ATACTCCCGTCTGCG---ACGCCC-ACCTTCGGATGGTCTCCCG???????????????????????????????????AGAAGTATTCGGAAAT-TGGGCATAATTTTTGCAATAGCAGCTATTGGATTACTTGGATTCTTAGTATGAGCACATCACACATTTAC-GTAGGAATAGATGTTGATACTCGAGCATATTTTACATCAGCTACAATAATTATTGCGGTACCCACAGGTATTAAAGTATCTAGATGATTAACAACAATATACGGGTCAAAAATAACACTAAGATCATCATGTGTATGAGCTTTAGGATTCGTTTTCCTATTTACATTAGGAGGATTAACAGGAATTATTCTATCCAATTCATCAATCGACATCACCCTTCATGATACATACTATGTAGTAGCACATTTCCACTACGTATTGTCCATAGGTGCAGTATTTGCAATTATAGCAGGATTCATTCAATGATACCCACTTATCTCAAGAATAAGAATAAATCTAAAATGATTAAAAATCCAATTCGCATCGATATTCATAGGATTTAATATAACATTTTTACCCCAACACTTTTTAGGACTTGCTGGAATACCTCGACGATACTCAGATTACCCAGACATATTTACTATATGAAACACTATTTCTTCAATAGGTGCAACTATTTCAACTTTAAGAATAATAATATTTATTATTATCATCTGAGAAAGAATATCAACAATACAACAAACAATTTTCAGATCAAATATAAGAAGATCACTTGAATGAACACATGAATTACCACCAAATGAACATACTTATAGAGAACTACCAATACTAATTAAA----TTCTAATATGGCAGATTTAGAAATAACAACATGACCAAATATATCTCTTCAAGATAGAAGATCACCTTTAATAGAACAATTAACATATTTCCATGACCATATTATAATAATCTTAATAGTAATCATAACAATAGTAAGATATATAATAATTTATATCATAATAAATAAAAAAACAAACCAAAAATTATTAGAAGGACAAATAATTGAACTAATTTGAACAATTACTCCTACCATAACACTTTTACTAATCGCAACACCGTCATTACGAATTTTATATTTAATAGATGAAATCAATAAACCAATAATAACTATAAAAGCAATAGGACATCAATGATACTGAACATATGAATATTCAGATTTTAATGAAGAAGAAATAGAATCATATATATCCAGATACGAAATGACAAGAAACCTACGATTATTAGATTCAGACAATCGAATAAAAGTACCATCAAATATATTTATCCGAATAATAGTAACATCATCAGACGTAATCCATTCATGAACTATCCCATCAACAGGAATCAAAATTGATGCGACACCGGGACGATTAAATCAATCTAGATTAATAATCAACCGAAGAGGAATTTTATATGGACAATGCTCAGAGATTTGCGGAACAAATCATAGATTCATACCAATCGTAGTAGAAAGAATTCCTATTAATGAATTCATTAAATG---AATAAAATCATCAGATGACTGAAAGCAAGCAGCTTGCCACAAAAGCAGCTCGTAAGAGCGCCCCTGCAACTGGTGGAGTGAAGAAGCCTCACCGCTACCGTCCTGGAACTGTAGCCCTGAGAGAAATCAGGCGTTACCAGAAGAGCACCGAGCTGCTGATTAGAAAGTTGCCTTTCCAGCGTCTTGTGCGTGAGATTGCACAGGACTTCAAGACAGACCTCCGCTTCCAGAGCTCTGCAGTAATGGCACTGCAGGAGGCAAGCGAGGCCTACCTGGTGGGTCTGTTTGAGGACACCAATCTGTGTGCCATTCACGCCAAGAGGGTCACCATCATGCC?001?00200301121111111102120000200
Microphyllium_haskelli           ATTTTTAATGGCCGCAGTATATTGACTGTGCAAAGGTAGCATAATTAATAGCTTATTAATTATAAGATAGTATGAATGGTTGGACGAGATATTTACTGTCTCAT-ATTAA-TTATTTAGAATTTAACTTTTGAGTTAAAAGGCTTAAATTTTATTAAAGGACGAGAAGACCCTATAGATCTTTATTATTTTT-TTAAT---TA--AAAGGTTT---TGGTGGT---TTTAA--ATTTTAATTAA-ATTATTTTTTTGTTGGGGTGACGTTTGGATA-TAATTAACTCCTTTTT-TTT-A--TT--TTCATTTATTTATG-TTTATTTGAATTTTTATTATCATTTATAAGACTTAGATACCTTAGGGATAACAGCGTTATTTTTTTTGAAAGTTCATATTGACATAGAAGATTGCGACCTCGATGTTGAATTAAGATTATTATTA---GGTGTAGTTGCTTA-A-TT-ATTAGGTCTGTTCGACCTTTAATTTCTTACATGATCTGAGTTC???????????????????????????????????????????????????????????????????????????????????????????????????????????????????????????????????????????????????????????????????????????????????????????????????????????????????????????????????????????????????????????????????????????????????????????????????????????????????????????????????????????????????????????????????????????????????????????????????????????????????????????????????????????????????????????????????????????????????????????????????????????????????????????????????????????????????????????????????????????????????????????????????????????????????????????????????????????????????????????????????????????????????????????????????????????????????????????????????????????????????????????????????????????????????????????????????????????????????????????????????????????????????????????????????????????????????????????????????????????????????????????????????????????????????????????????????????????????????????????????????????????????????????????????????????????????????????????????????????????????????????????????????????????????????????????????????????????????????????????????????????????????????????????????????????????????????????????????????????????????????????????????????????????????????????????????????????????????????????????????????????????????????????????????????????????????????????????????????????????????????????????????????????????????????????????????????????????????????????????????????????????????????????????????????????????????????????????????????????????????????????????????????????????????????????????????????????????????????????????????????????????????????????????????????????????????????????????????????????????????????????????????????????????????????????????????????????????????????????????????????????????????????????????????????????????????????????????????????????????????????????ATGTCCT--TCC-AAAA-G---TAAACTAGG-ACGTGCCACTGTAGATGGTGCTGGTCGCCCGC----GGCGATTAACTTCGCTTGCGGTGTCGTTTCTGGCGTCCGCTCGGTGG-CC-TCC------GGCCAAC-TTC-TTGGAGGACTGCACTTCT-CCCCT-AGTAGAAACGTCGCGACCCGTTGGG-TGCCGGTC-AAAGGCCCGGGAAGGAAGCCCGCG--TGTCCTGTGGT--------TGTCG---CCACAGGCGTGCGGACTCCTGGTG-ACCCGGCCGGCTGCCCGACGGTATGACCAGAGGAGTCGATCCGCTGAA---TGGGAAACACTGTGG--ATGTGAAGCGTGCGG-CCTGGCGCCGATACGTGTGGGGAT-TGAGG--TGTAAACC-GG---GGGTG-CCCGTGC-GAAG-CACGGTCCCGGCCCT---GCTGCGTTTTCGG--TTGCTGGTGTCCTCGCACTGGATCG-ATACTCCCGTCTGCG---ACGCCC-ACCTTCGGATGGTCTCCCGATTTCACATATTATTAGACATGAAAGAGGAAAAAAAGAAGTTTTCGGAAATTTAGGTATAATCTTTGCTATAACAGCAATTGGATTATTAGGATTTGTAGTATGGGCCCATCATATATTTACTGTAGGAATAGATGTTGATACACGAGCCTACTTTACTTCAGCTACAATAATTATTGCTGTACCAACAGGAATCAAAATCTTTAGATGACTAACAACAATATATGGGTCTAAATTAACATTTAGACCTTCATGTTTATGAGCAATTGGGTTTATTTTTCTATTCACATTAGGAGGGTTAACTGGAATTATTTTATCAAATTCATCAATTGATATTAATCTTCATGATACATATTATGTAGTAGCACATTTTCACTATGTACTTTCAATAGGAGCAGTATTTGCTATTATAGCAAGATTTATTCAATGATATAGATTATTTTCAGGTATAATTATAAACACAAAATGATTAAAAATTCAATTTTTTACAATATTTATTGGTGTAAATATAACTTTCTTCCCACAACATTTCTTAGGACTTGCAGGAATACCACGACGGTACACCGATTACCCAGACATATTTACTTTATGAAATATTATTTCATCCATAGGATCCACAATTTCAACCCTAAGAATAATAATATTTATCACCATTTTATGAGAAAGTATATCATCATTAAAACAATTATTATTTAGTTCGAATATAGTAAGATCAATTGAATGATCACATAAAACACCCCCATCAGAACATTCATATATAGAACTACCCACACTAATTAAA----TTCTAATATGGCAGAT???????????????????????????????????GCATAGATCATCCCCTATAATAGAACAATTAATATTATTCCATGATCATATAATAATAATCTTAATAATAATCATAGTCATAGTAAGATACATAATAATTTTTATTATAATAAATAAAAAAACAAATTTAAATTTATTAGAAGGACAAATAATTGAAATAATTTGAACAATTACACCCACAATAATATTAATATTTATTGCAACACCATCTCTACGATTACTATATTTAATAGATGAAATTAATAAACCAATAATAACAATAAAAACAATTGGACATCAATGATACTGAACATATGAATATTCAGACTTTATAGAATCAGAATTCGATTCATATATATCCAACTATAATAATAAAAATAACTTACGATTACTAGAATCTGATTCACGATTAATTTTACCATCAAATACTTTTATCCGAATAATAATCTCATCTAATGACGTAATTCATTCATGAACATTACCATCAACAGGTATCAAAATTGATGGAACACCTGGACGATTAAATCAAACAAGATTAATTCTTAATCGAAGAGGAATTATTTATGGACAATGTTCAGAAATTTGTGGCACAAACCACAGATTTATACCAATTGTAGTTGAAAGACTACCTATTAATCATTTCATTAAATGAATAATAAAATCATCAGATGACTGAAAGCA?????????????????????????????????????????????????????????????????????????????????????TGCCCTGAGAGAAATCAGGCGTTACCAGAAGAGCACCGAGCTGCTGATTCGAAAGTTGCCTTTCCAGCGCCTTGTGCGTGAGATTGCCCAGGACTTCAAGACTGACCTCCGCTTCCAGAGCTCTGCAGTAATGGCACTGCAGGAGGCGAGCGAGGCCTACCTGGTGGGTCTGTTTGAGGA??????????????????????????????????????????????0100001212032211020-1100100000120
Pseudomicrophyllium_geryon       ?ATTTTAATGGCCGCAGTATATTGACTGTGCAAAGGTAGCATAATAATTAGCTTATTGATTGTAAGATAGTATGAATGGTTGGACGAGATATTGACTGTCTCAT-ATTGA-TTATTTAGAATTTAATTTTTGAGTTAAAAAGCTTAAATTTTGTTAAAGGACGAGAAGACCCTTTAGATCTTTATTATTATA-TATTT---TA--TTTTATTT---AGATTAT---TTATT--TTTTAATATAT-ATATTTTTTTTATTGGGGTGATATTTAGATA-TAATTAACTCTTTTTT-TTT-A--TT--TTCATTAATTTATG-TTTAGAAGATTTTTTATTATTTATTTTAAGA-TTAGATACCTAAGGGATAACAGCGTTATTTCTTTTGAAAGTTCATATTGACAATGAA-ATTGCGACCTCGATGTTGAATTAA-ATTATTTTTA---GGTGAAGTTACTTA-A-TT-ATTAGGTCTGTTCGACCTTTAAATTCTTACATGATCTGAGTTC?????????????????????????????????????????????????????????????????????????????????????????????????????????????????????????????????????????????????????????????????????????????????????????????????????????????????????????????????????????????????????????????????????????????????????????????????????????????????????????????????????????????????????????????????????????????????????????????????????????????????????????????????????????????????????????????????????????????????????????????????????????????????????????????????????????????????????????????????????????????????????????????????????????????????????????????????????????????????????????????????????????????????????????????????????????????????????????????????????????????????????????????????????????????????????????????????????????????????????????????????????????????????????????????????????????????????????????????????????????????????????????????????????????????????????????????????????????????????????????????????????????????????????????????????????????????????????????????????????????????????????????????????????????????????????????????????????????????????????????????????????????????????????????????????????????????????????????????????????????????????????????????????????????????????????????????????????????????????????????????????????????????????????????????????????????????????????????????????????????????????????????????????????????????????????????????????????????????????????????????????????????????????????????????????????????????????????????????????????????????????????????????????????????????????????????????????????????????????????????????????????????????????????????????????????????????????????????????????????????????????????????????????????????????????????????????????????????????????????????????????????????????????????????????????????????????AAAGGGG---------------------------TTGGATTCATGTCCG--TCC-GATC-G---TAAACTAGG-CCGATCTGCTGTAGATGGTGCCGGGCGCCCGC----GGCGATTAACTTCGCTTGCGGTGTCGTTTCTGGCGTCCACTCGGTGG-TG-GCC------GGCTAAC-TTC-GCGGAGGACCGCACTTCT-CCCCT-AGTAGAAACGTCGCGACCCGTTGGG-TGACGGCC-GAAGGCCCGGGAAGGAAGCCCGCG--CGTCCCGTGGT--------GTTCG---CCACGGGCGCGCGGACTCCTGGTG-ACCCGGCCGTTTGCCCGACGGTATGACCAGAGGAGTCGATCCGCTGAA---TGGGAAACACTGTGG--TTGTGAAGCGTGCGG-CCTGGCGCCGATACGTGTGGGGAT-TGAGG--TGTAAACC-GG---GGGTG-TCCGTGC-GAAG-CACGGTCCCGGCCCT---GCTGCGTTGTCGG--TTGCTGGTGTCCTCGCACTGGATCG-ATACTCCCGTCTGCG---ACGCCC-ACCTTCGGATGGTCTCCCGATTTCACATATCATCTCTCATGAAAGAGGAAAAAAAGAAGTTTTCGGAAATCTAGGTATAATTTTTGCAATAGCTGCAATTGGTTTATTAGGATTTGTTGTTTGGGCTCATCATATATTTACTGTTGGTATAGATGTTGATACACGGGCTTATTTTACATCAGCAACCATAATCATTGCAATTCCTACAGGGATTAAAATCTTCAGATGACTAACAACTATATATGGATCAAAATTGACCATAAGTCCATCATGTTTATGAGCACTAGGTTTTGTATTTTTATTTACCTTAGGTGGTTTAACTGGTATTATTTTATCAAATTCATCAATTGATATCAACTTACATGACACATACTACGTAGTAGCTCACTTTCACTATGTTTTATCAATAGGAGCAGTATTTGCTATTATATCCGGATTTATTCAATGATACCCATTACTTACAGGAATATCAATAAATCCAAAATGATTAAAAATTCAATTCTTCTCCATATTTATTGGAGTAAATTTAACCTTTTTTCCTCAACACTTCCTAGGATTAGCTGGAATACCTCGACGGTATTCTGATTACCCAGACATATTTACTTTATGAAATATTGTATCATCAATAGGATCACTCATTTCAACAATAAGAATAATAATATTTATTATCATTATTTGAGAAAGATTATTGTCTATTCGACAAACAATATTTAATTCACACACTACAAGTGCATTAGAATGATCATTCATAATACCACCATCTGAACATACATATAGAGAATTACCAATATTAATTAAA----TTCTAATATGGCAGATTTAGAAATAACCTCATGACCAAATACATCATTACAAGATAGATCCTCCCCATTAATGGAACAACTTATATTTTTTCATGATCATATAATAATTATTTTATCTATAATTGTAATTTTGGTTTCCTATATAATAACTAATATTTTCATAAATAAAAAATTAAATCGAAACCTCCTTGAAGGTCAAATAATTGAATTAATTTGAACAGTAACACCCACAATAGCATTATTCTTTATTGCAGCACCATCATTACGATTACTATACTTAATAGATGAAATTAATAAACCAATAATAACCATGAAAGTAATTGGCCACCAATGATACTGAACATATGAATATTCTGATTTTATAAATTCAGAATTTGACTCATATATAGCAAACTATGAAAA---TAATAACCTCCGATTACTTGATTCTGATTCACGATTAACATTACCCTCAAACATTTTTATCCGTATAATAATTACATCTAATGATGTAATTCATTCATGAACATTACCATCTACTGGTATTAAAATTGATGGAACTCCTGGTCGTTTAAATCAAGCAAGACTAATATTTAATCGAAGAGGTGTAATTTATGGGCAATGTTCAGAAATTTGTGGAACAAATCACAGATTTATACCAATTGTTGTTGAAAGAATTCCAATTAATAACTTCATTAAATGAATAATAAAATCATCAGATGACTGAAAGCA???????????????????GGCTCATAAGAGCGCCCCTGCAACTGGTGGAGTGAAGAAGCCTCACCGCTATCGTCCTGGAACAGTTGCTCTGAGAGAAATCAGGCGTTACCAGAAGAGCACCGAGCTGCTTATTCGAAAGTTGCCTTTCCAGCGCCTCGTGCGTGAGATTGCCCAGGACTTCAAGACTGACCTGCGCTTCCAGAGCTCTGCAGTAATGGCACTGCAGGAGGCGAGCGAGGCCTACCTGGTGGGTCTGTTTGAGGACACCAACCTGTGTGCCATTCACGCCAAGAGGGTCACCATCATGCCC0012001312001211120-1101100000000
Pseudomicrophyllium_pusillulum   TTTTTTAATGGCCGCAGTATACTGACTGTGCAAAGGTAGCATAATCATTAGCTTATTAATTGTAGGATAGTATGAATGGTTGGACGAGATATTGGCTGTCTCAA-ATTAA-TTATTTTGAATTTAATTATTTAGTTAAAAGGCTTAAATTTTATTAAAGGACGAGAAGACCCTTTAGATCTTTATTTTTATT-TTTGT---TA--TTTGATTT---GGTTTAT---TTTTT-ACTTTTATTTTA-ATATTTTTTTTGTTGGGGTGACATTTGGATA-TAATTAACTCTTTATTTTTT-T--TT--ATCATTTATTTATG-TTTAATTGATTTTTTATTATTATTTTTAAGACTTAGATACCTAAGGGATAACAGCGTTATTTCTTTTAAAAGTTCCTATTTACATTGGAGATTGCGACCTCGATGTTGAATTAAGATTAATATTA---GGTGAAGTTGCTTA-A-TA-ATTAGGTCTGTTCGACCTTTAAATTCTTACATGATCTGAGTTC?????????????????????????????????????????????????????????????????????????????????????????????????????????????????????????????????????????????????????????????????????????????????????????????????????????????????????????????????????????????????????????????????????????????????????????????????????????????????????????????????????????????????????????????????????????????????????????????????????????????????????????????????????????????????????????????????????????????????????????????????????????????????????????????????????????????????????????????????????????????????????????????????????????????????????????????????????????????????????????????????????????????????????????????????????????????????????????????????????????????????????????????????????????????????????????????????????????????????????????????????????????????????????????????????????????????????????????????????????????????????????????????????????????????????????????????????????????????????????????????????????????????????????????????????????????????????????????????????????????????????????????????????????????????????????????????????????????????????????????????????????????????????????????????????????????????????????????????????????????????????????????????????????????????????????????????????????????????????????????????????????????????????????????????????????????????????????????????????????????????????????????????????????????????????????????????????????????????????????????????????????????????????????????????????????????????????????????????????????????????????????????????????????????????????????????????????????????????????????????????????????????????????????????????????????????????????????????????????????????????????????????????????????????????????????????????????????????????????????????????????????????????????????????????????????????????AAAGGGG---------------------------TTGGATTCATGTCCG--TCC-GATC-G---TAAACTAGG-CCTATCTGCTGTAGATGGTGCCGGTCGCCCGC----GGCGATTAACTTCGCTTGCGGTGTCGTTTCTGGCGTCCACTCGGCGG-TG-GCC------GGCTGAC-TTC-GCGGAGGACCGCACTTCT-CCCCT-AGTAGAAACGTCGCGACCCGTTGGG-TGCCGGCC-GAAGGCCAGGGAAGGAAGCCCGCG--TGTCCTGTGGT--------GTTCG---CCACAGGCGTGCGGACTCCCAGTG-ACCCGGCCGTTTGCCCGACGGTATGACCAGAGGAGTCGATCCGCTGAA---TGGGAAACACTGTGG--TTGTGAAGCGTGCGG-CCTGGCGCCGATACGTGTGGGGAT-TGAGG--TGTAAACC-GG---GGGTG-TCTGTGC-TAAG-CACGGTCCCGGCCCT---GCTGCGTTGTCGG--TTGCTGGTGTCCTCGCACTGGATCG-ATACTCCCGTCTGCG---ACGCCC-ACCTTCGGATGGTCTCCCGATTTCTCATATTATTGCACAAGAAAGAGGAAAAAAAGAAGTTTTCGGAAATTTAGGAATAATTTTTGCAATAGCTGCAATTGGATTATTAGGATTTGTAGTTTGAGCTCACCATATATTTACTGTAGGTATAGATGTTGACACACGAGCTTATTTTACATCTGCAACTATAATTATTGCTATTCCTACAGGAATTAAAATCTTTAGATGATTAACTACAATATATGGATCAAAATTAACTTTCAGCCCATCATGTTTATGGGCATTAGGTTTTGTTTTTCTATTTACATTAGGAGGATTAACTGGAATTATTTTATCAAATTCATCAATTGATATTAATCTTCATGATACATATTATGTAGTAGCACATTTCCATTATGTATTATCAATAGGAGCAGTATTTGCTATCATATCAGGATTCATTCAATGATACTCACTATTTTCAGGGTTAAGACTTAATCCAAAATGATTAAAAATTCAATTTTTTTCCATATTTATTGGAGTAAATTTGACTTTTTTTCCACAACATTTCCTAGGTCTAGCAGGAATACCACGTCGGTATTCAGATTATCCAGATTTATTTACACTATGAAATATTGTTTCATCAACAGGATCATTAATTTCAACTACAAGAATAATAATATTTATTATCATCATATGGGAAAGATTATCATCAATACGACAAACAATATTTAGTTCACATAATATCAGATCAATTGAATGATCTTTTAAAATACCACCATCTGAACATACTTATAGAGAATTACCTATACTAATTAAA----TTCTAATATGGCAGATTTAGAAATAACATCTTGGCCTAATATATCTATACAAGATAGATCTTCACCATTAATAGAACAATTAGTATTTTTTCATGACCACATAATAGTTATTTTAACAATAATTATTACTATAGTAAGATACATAATAATTAATATCACTATTAATAAAAAAATAAATCGAAACCTACTTGAAGGACAAATAATTGAGATAATCTGAACAATTACACCAACAATAACACTATTTTTTATTGCAACACCATCCTTACGGTTACTTTACTTAATAGATGAAATTAATAAACCAATAATAACCATAAAAGTTGTTGGACAACAATGATATTGAACATATGAATATTCAGATTTTACAAATTCAGAATTTAATTCATATATATCTAACTATGAAGAAATAAATAACCTACGATTATTAGATTCTGACTCACGGTTAATCCTACCATCAAATATCTTTATTCGAATAATAATTACATCATTTGATGTAATCCATTCATGAACCCTACCATCAACTGGTATTAAAATTGATGGTACACCTGGACGTCTAAATCAAACAAGATTAATACTTAACCGAAGAAGAATTATTTATGGGCAATGCTCAGAAATTTGTGGTACAAATCATAGATTTATACCTATTGTTGTAGAGAGTGTACCAATTAACAGATTTATTAAATGAATAATAAAATCATCAGATGACTGAAAGCA???????????????????????????????????????????????????????????????????????????????????????????????????????????????????????????????????????????????????????????????????????????????????????????????????????????????????????????????????????????????????????????????????????????????????????????????????????????????????????0111001312032211120-1121100000100
Pulchriphyllium_pulchrifolium    TTATTTAATGGCCGCGGTATTTTGACTGTGCAAAGGTAGCATAATCATTAGTCTATTAATTGTAGGATGGTATGAATGGTTGGACGAAATATTGACTGTCTTCATGTTTA--TTTATAGAAATTAATTTTTGAGTTAAAAAGCTTAAATTTTTTTGTAGGACGAGAAGACCCTATAGATCTTTATTAATTTA-ATTTT---AC--TTATTTTT---GGTTTAT---TTCTT-TTCATGAATTTT-TGATTTTTTTTGTTGGGGTGACATTTAGATA-TAATTAACTCTTTTTT-TTC-T--TT--TTCATTGATTTTTG-TTTATATGATTTTTTACTATTT-CTTTAAGATATAGATACCTTAGGGATAACAGCGTAATTCTTTTTGAGAGTTCATATTGACATTGGAGATTGCGACCTCGATGTTGAATTAAGATTATATTTT---GGTGTAGTAGCTTT-T-TA-TATAGGTCTGTTCGACCTTTAAATTCTTACATGATCTGAGTT?TCATTAAATCAGTTATGGTTCCTTAGATCGTACCACA-TGACTTGGATAACTGTGGTAATTCTAGAGCTAATACATGCAAACAGAGTCCCGACCAGAAATGGAAGGGATGCTTTTATTAGATCAAAACCAATCGG-CCGGCTCGCCCGGTCCGTTTGCTTTGGTGACTCTGGATAACTTTGAGCTGATCGCACGGTCCTCGTACCGGCGACGCATCTTTCAAATGTCTGCCTTATCAACTGTCGATGGTAGGTTCTGCGCCTACCATGGTTGTAACGGGTAACGGGGAATCAGGGTTCGATTCCGGAGAGGGAGCCTGAGAAACGGCTACCACATCCAAGGAAGGCAGCAGGCGCGCAAATTACCCACTCCCGGCACGGGGAGGTAGTGACGAAAAATAACGATACGGGACTCATCCGAGGCCCCGTAATCGGAATGAGCACACTTTAAACGCTTTAACGAGTATCCATTGGAGGGCAAGTCTGGTGCCAGCAGCCGCGGTAATTCCAGCTCCAATAGCGTATATTAAAGTTGTTGCGGTTAAAAAGCTCGTAGTTGGACTTGTGTCCCACGCTGTCGGTTCACCGTTCGTCGGTGTTTAACTGGCATGCCCGTGTGGACGTCCTGCCGGTGGATGCGGTCGGCCGTGGGCCT-CT--GGTCTGCGCGTCGGCGGTCCGATGGAATCCTACCGCGGTGCTCTTCACCGAGTGTCGAGGTGGGCCGGCACGTTTACTTTGAACAAATTAGAGTGCTCAAAGCAGGCAGTGGTTCGCCTGAATATTGTGTGCATGGAATAATGGAATAGGACCTCGGTTCTATTTTGTTGGTTTTCGGAACTTGAGGTAATGATTAATAGGGACAGACGGGGGCATTCGTATTGCGACGTTAGAGGTGAAATTCTTGGATCGTCGCAAGACGAACCTAAGCGAAAGCATTTGCCATGAGTGTTTTCATTAATCAAGAACGAAAGTTAGAGGTTCGAAGGCGATCAGATACCGCCCTAGTTCTAACCATAAACGATGCCAGCTAGCGATCCGCCGAAGTTCCTCCGATGACTCGGCGGGCAGCTTCCGGGAAACCAAAGCTTTTGGGTTCCGGGGGAAGTATGGTTGCAAAGCTGAAACTTAAAGGAATTGACGGAAGGGCACCACCAGGAGTGGAGCCTGCGGCTTAATTTGACTCAACACGGGAAACCTCACCAGGCCCGGACACCGGAAGGATTGACAGATTGAGAGCTCTTTCTTGATTCGGTGGGTGGTGGTGCATGGCCGTTCTTAGTTGGTGGAGCGATTTGTCTGGTTAATTCCGATAACGAACGAGACTCTGGCCTGCTAACTAGTCGCTTCCGGTATCCCTTCGTGCTACCGGCGAC--AAATGATCTTCTTAGAGGGACAGGCGGCTTCTAGCCGCACGAGATTGAGCAATAACAGGTCTGTGATGCCCTTAGATGTTCTGGGCCGCACGCGCGCTACACTGAAGGAATCAGCGTGTCCTCCTAGCCCGAAAGGGCCGGGTAACCCGTTGAACCTCCTTCGTGCTAGGGATTGGGGCTTGCAATTGTTCCCCATGAACGAGGAATTCCCAGTAAGCGCGAGTCATAAGCTCGCGTTGATTACGTCCCTGCCCTTTGTACACACCGCCCGTCGCTACTACCGATTGAATGATTTAGTGAGGTCTTCGGACCGGTGCGCGACGGCT--CTTCGCGAGCCGTTGATGTTGCTGGAAAGATGACCAAACTTGATCATTTAGAGGAAGTAAAAGTCGTAACAAGGTTTCCGTAGGTGAACCTCCTGAATTCGAAAGGGG---------------------------TTGGATTCATGTCTC--TCC-GA-C-G---TAA-CAGTA-CGGTCACACCAT-GATGGTGCTGGTCGCCCGC----GGCGATTAATTTCGCTTGCGGTGTCGTTTCTGGCGTCCACTTGGCAG-CT-GGC------ATGTCAC-TTC-GCGGAGGACTGCACTTCT-CCCCT-AGTAGAAACGTCGCGACCCGTTGGG-TGCCGGTC-AAAGGCCTGGGTAGGAAGACCGCG--TGTCCTGT-GT--------GGGTT---CCATGGGCATGCGGACTCCTGGTG-ACCCGGCCGGCTGCCCGACGGTATGACCCGAGGAGTCGATCCGCTAAA---TGGGAAACACTATGG--TTGTGAAGCGTGCGG-CCTGGCGCCGATGCGTGTGGGGAT-TGTGG--TGTAAACC-GG---GGGTG-CCCGTGC-GAAG-CACGGTCCCGGCCCT---ACTGCGTTGTCGG--TTGCTGGTGTCCTCGCACAGGATCG-ATACTCCCGTCTGCG---ACGCCC-ATCTTCGGATGGTCTCCCG???????????????????????????????????????????????????????????????????????????????????????????????????????????????CATATATTTACAGTTGGAATAGATGTAGATACACGAGCTTATTTTACATCAGCAACAATAATCATTGCCGTTCCAACTGGAATTAAAGTATTTAGTTGATTAACAACTATGTATGGATCCAAAATAACTTTTAGACCCTCATGCTTATGAAGATTAGGGTTCGTATTCCTATTCACATTAGGGGGAATAACAGGAATTGTACTTTCAAATTCATCCATTGATATTACACTACACGATACTTATTACGTAGTAGCACATTTCCACTATGTTCTATCAATAGGAGCAGTATTTGCTATTATATCTGGATTTATCCAGTGATACCCTTTGTTGACAGGATTGACAATAAATCCAAAATGATTAAAAATTCAATTCATTACAATATTTGTAGGAGTAAACTTAACATTTTTTCCACAACATTTCCTAGGACTTGCTGGTATACCACGACGATACATTGATTATCCAGATATATTTTTAATATGAAACATCTTATCATCAATAGGGGCTATAATTTCAGCCCTAAGAATAATAGCATTTTTTACTATAATTTGAGAAAGAATAATATCTCTACGACAAGTAATAAGAGGGTCACAAACAAGAAGATCAAATGAATGAAAACAAAATATACCACCAAAGGAACACACCTATAATGAACTACCTATCCTAATTAAA----TTCTAATATGGCAGATTTAGAAATAATAAACTTACCTAAATCAATAATACAAGATAGAATTACCCCAACAATAGAACAGCTAATATTCTTTCACGATCACATTATATTAATTCTAATAATAATCATAACAGTAGTGAGATATATAATAATTATCGTAATAATTAATAAAAAGACAAACAAAAACCTACTAGATGGACAAATAATTGAATTAATTTGAACAGTGACACCTACCATAACGTTATTTTTCATTGCAGCACCATCACTACGATTACTATACTTAATAGATGAAATCAATAGACCAATAATAACCATGAAAATCATTGGAAACCAATGATATTGAACGTATGAATATTCAGATTTTAAAGAAACTGAATTTAACTCATATATGGATACATACAAAAA---ACAGAGACTACGATTATTAGAATCAGACTCACGAATAACATTACCAATAAATGTGTTCACTCGAATAATAGTATCTTCTGCTGATGTAATTCACTCTTGAACACTACCATCAACAGGAATTAAAATTGACGGAACACCAGGACGATTAAATCAAGCAAGAATAATAATTAACCGAACAGGCATCATCTATGGACAATGTTCAGAAATCTGTGGAACAAACCACAGATTTATACCAATTGTAGTTGAAACAGTGCCAATTAATGAATTTATAAAATGAATAATAAAATCATCAGATGACTGAAAGCAAGCAGCTTGCCACAAAAGCGGCCCGTAAGAGCGCCCCTGCAACTGGTGGAGTGAAGAAGCCTCACCGCTACCGTCCTGGGACAGTTGCCCTGAGAGAAATCAGGCGTTACCAGAAGAGCACCGAGCTGCTGATTCGAAAGTTGCCTTTCCAGCGCCTTGTGCGTGAGATCGCCCAAGACTTCAAGACGGACCTCCGTTTCCAGAGCTCTGCAGTAATGGCACTGCAGGAGGCGAGCGAGGCCTACCTGGTGGGTCTGTTTGAGGACACCAACCTGTGTGCCATTCACGCCAAGAGGGTCACCATCATGCCC0012002003002211010-1112141110020
Pulchriphyllium_giganteum        TTATTTAATGGCCGCGGTAATTTGACCGTGCAAAGGTAGCATAATCATTAGCTTATTAATTGTGAGATGGTATGAATGGTTGGACGAGATATTATCTGTCTTCATATTAA--TATTTAGAATTTAATTTTTGAGTTAAAAAGCTTAAATTTTTTTAAAGGACGAGAAGACCCTATAGATCTTTATTATTTTT-GTTGT---TT--ATATTTTT---GGTTTAT---TTTTA--TTATTATTATT-TTAATTTTTTTGTTGGGGTGACATTTAGATA-TAATTAACTCTTTATT-TTT-T--TT--TTCATTGATTTATG-TTTATATGATTTTTTATTATTT-TTATAAGAAATAGATACCTTAGGGATAACAGCGTAATTCTTTTTGAGAGTTCATATTGACATTGGAGATTGCGACCTCGATGTTGAATTAAGATAATTGGTG---GGTGTAGTTGCTTA-C-TT-GTTAGGTCTGTTCGACCTTTAAATTCTTACATGATCTGAGTTCTCATTAAATCAGTTATGGTTCCTTAGATCGTACCACA-TGACTTGGATAACTGTGGTAATTCTAGAGCTAATACATGCAAACAGAGTCCCGACCAGAAATGGAAGGGATGCTTTTATTAGATCAAAACCAATCGG-CCGGCTCGCCCGGTCCGTTTGCTTTGGTGACTCTGGATAACTTTGAGCTGATCGCACGGTCCTCGTACCGGCGACGCATCTTTCAAATGTCTGCCTTATCAACTGTCGATGGTAGGTTCTGCGCCTACCATGGTTGTAACGGGTAACGGGGAATCAGGGTTCGATTCCGGAGAGGGAGCCTGAGAAACGGCTACCACATCCAAGGAAGGCAGCAGGCGCGCAAATTACCCACTCCCGGCACGGGGAGGTAGTGACGAAAAATAACGATACGGGACTCATCCGAGGCCCCGTAATCGGAATGAGCACACTTTAAACGCTTTAACGAGTATCCATTGGAGGGCAAGTCTGGTGCCAGCAGCCGCGGTAATTCCAGCTCCAATAGCGTATATTAAAGTTGTTGCGGTTAAAAAGCTCGTAGTTGGACTTGTGTCCCACGCTGTCGGTTCACCGTTCGTCGGTGTTTAACTGGCATGCCCGTGTGGACGTCCTGCCGGTGGATGCGGTCGGCCGTGGGCCT-CT--GGTCTGCGCGTCGGCGGTCCGATGGAATCCTACCGCGGTGCTCTTCACCGAGTGTCGAGGTGGGCCGGCACGTTTACTTTGAACAAATTAGAGTGCTCAAAGCAGGCAGTGGTTCGCCTGAATATTGTGTGCATGGAATAATGGAATAGGACCTCGGTTCTATTTTGTTGGTTTTCGGAACTTGAGGTAATGATTAATAGGGACAGACGGGGGCATTCGTATTGCGACGTTAGAGGTGAAATTCTTGGATCGTCGCAAGACGAACCTAAGCGAAAGCATTTGCCATGAGTGTTTTCATTAATCAAGAACGAAAGTTAGAGGTTCGAAGGCGATCAGATACCGCCCTAGTTCTAACCATAAACGATGCCAGCTAGCGATCCGCCGAAGTTCCTCCGATGACTCGGCGGGCAGCTTCCGGGAAACCAAAGCTTTTGGGTTCCGGGGGAAGTATGGTTGCAAAGCTGAAACTTAAAGGAATTGACGGAAGGGCACCACCAGGAGTGGAGCCTGCGGCTTAATTTGACTCAACACGGGAAACCTCACCAGGCCCGGACACCGGAAGGATTGACAGATTGAGAGCTCTTTCTTGATTCGGTGGGTGGTGGTGCATGGCCGTTCTTAGTTGGTGGAGCGATTTGTCTGGTTAATTCCGATAACGAACGAGACTCTGGCCTGCTAACTAGTCGCTTCCGGTATCCCTTCGTGCTACCGGCGAC--AAATGATCTTCTTAGAGGGACAGGCGGCTTCTAGCCGCACGAGATTGAGCAATAACAGGTCTGTGATGCCCTTAGATGTTCTGGGCCGCACGCGCGCTACACTGAAGGAATCAGCGTGTCCTCCTAGCCCGAAAGGGCCGGGTAACCCGTTGAACCTCCTTCGTGCTAGGGATTGGGGCTTGCAATTGTTCCCCATGAACGAGGAATTCCCAGTAAGCGCGAGTCATAAGCTCGCGTTGATTACGTCCCTGCCCTTTGTACACACCGCCCGTCGCTACTACCGATTGAATGATTTAGTGAGGTCTTCGGACCGGTGCGCGACGGCT--CTTCGCGAGCCGTTGATGTTGCTGGAAAGATGACCAAACTTGATCATTTAGAGGAAGTAAAAGTCGTAACAAGGTTTCCGTAGGTGAACCTCCTGAATTCGAAAGGGG---------------------------TTGGATTCATGTCTC--TCC-GG-C-G---TAATCCGGA-CGGTCACCCCAT-GATGGTGCTGGTCGCCCGC----GGCGTTTAATTTCGTTTGCGGTGTCGTTTCTGGCGTCCACTTGGATG-TT-GGC------ATGTCAC-CTC-GCGGAGGACTGCACTTCT-CCCCT-AGTAGAAACGTCGCGACCCGTTGGG-TACCGGCC-AAAGGCCTGGGTAGGAAGACCGTG--TGTCCTGTGGT--------GGTTG---CCATGGGCATGCGGACTCCTGGTG-ACCCGGCCGGTTGCCCGACGGTATGGCCCGAGGAGTCGATCCGCTAAA---GATGAAACACTATGG--TTGTGAAGCGTGCGG-CCTGGCACCGATGCGTGTGGGGAT-TGTGG--TGTAAACC-GG---GGGTG-CCCGTGC-TAAG-CACGGTCCCGGCCCT---ACTGCGTTGTCGG--TTGCTGGTGTCCTCGCACTGGATCG-ATACTCCCGTCTGCG---ACGCCC-ACCTTCGGATGGTCTCCCGATTTCACATATCATTGCACATGAAAGAGGAAAAAAGGAAGTATTTGGTAACATAGGAATAATTTTCGCAATGGCTGCTATCGGATTACTAGGATTTATTGTTTGAGCTCATCATATATTTACAGTAGGAATAGATGTAGATACACGAGCATACTTTACATCTGCAACAATAATTATTGCCGTACCTACAGGAATCAAAGTTTTTAGATGATTAACTACCATGTATGGGTCTAAAATAACTTTTAGACCATCATGCATATGAAGATTAGGATTTATTTTCCTATTTACACTAGGTGGGTTAACAGGAATCGTACTATCAAATTCATCAATTGATATTACACTTCATGACACATATTATGTAGTAGCACACTTTCATTATGTATTATCTATAGGAGCAGTATTTGCAATTATATCAGGATTCATTCAATGGTACCCATTAATAACAGGAATAACAATAAATCCAACATGATTAAAAATACAATTCTCCACAATATTTATTGGAGTTAATTTAACTTTCTTCCCACAACACTTTCTAGGGTTAGCAGGAATACCGCGACGATACATTGACTACCCAGATATATTTCTAATATGAAATATTATATCATCAATAGGAGCTATAATTTCAGCCATTAGAATAATAATATTCATCATAATTATTTGAGAAAGTATAACATCAATACGACAAACATTAAATAGTTCCCATACAAGAAGATCAAATGAATGAAATCAAAATTTACCTCCAAATGAACATTCATATAAAGAATTACCAGTCCTAATCATA----TTCTAATATGGCAGAT?????????????????????????CAATAATACAAGATTGTATTACTCCCACTATAGAACAATTAATATTCTTCCATGATCATATCATAATAATTTTAACAATAATTATAATAGTAGTGAGATATCTATTAAATAATGTAATAATTAATAAAAAAATAAATAATAATCTATTGGACGGACAAATAATTGAATTAATTTGGACAATTGTACCCACAATAACACTATTTTTTATTGCAGCACCATCATTACGGCTGCTATACTTAATAGATGAAATAAATAAACCAATAATAACAATAAAAATTATTGGAAACCAATGATACTGAACTTATGAATACTCTGACTTTAAAGAATCGGAATTCAACTCATATATAGAAACCTACAA------TAAAAACTACCGATTATTAGACACTGACACGCGAATAATACTCCCAACAAATACATTTGTCCGATTAATAGTAACATCATCAGATGTAATCCACTCATGAACACTACCTTCAACAGGAATTAAAATTGATGGAACACCAGGTCGACTTAACCAAGCTAGAACATTAATAAACCGAACGGGAATTATTTATGGACAATGTTCAGAAATTTGTGGGGCAAACCACAGATTTATACCAATTGTCGTAGAAATAATACCAATCAATAATTTCATTAAATGAATAACAAAATCATCAGATGACTGAAAGCA????????GCCACAAAAGCGGCTCGTAAGAGCGCCCCTGCAACTGGTGGAGTGAAGAAGCCTCACCGCTACCGTCCTGGAACAGTTGCTCTGAGAGAAATCAGGCGTTACCAGAAGAGCACCGAGCTGCTGATTCGAAAGTTGCCTTTCCAGCGCCTTGTGCGTGAGATCGCCCAAGACTTCAAGACGGACCTCCGCTTCCAGAGCTCTGCAGTAATGGCACTGCAGGAGGCGAGCGAGGCCTACCTGGTGGGTCTGTTTGAGGACACCAACCTGTGTGCCATTCACGCCAAGAGGGTCACCATCATGCCC0012102003042211010-1112144110000
Pulchriphyllium_bioculatum       TTATTTAATGGCCGCGGTATTTTGACTGTGCAAAGGTAGCATAATCATTAGCTTATTAATTGTAGGATAGTATGAATGGTTGGACGAGATATTAACTGTCTTCATGTTTA--TTTATGGAAGTTAATTTTTGAGTTAAAAAGCTTAAATTTTTTTAAAGGACGAGAAGACCCTATAGATCTTTATTTATATT-GTTTT---AT--TTATTTTT---GGTTTAT---TTTTT-TTTTGTGAAATT-TTATTTTTTTTGTTGGGGTGACATTTA-ATA-TAATTAACTCTTTTGG-TTT-T--TT--TTCATTGATTTTTG-TTTATATGATTTTTTATTATTT-CTTTAA-ACATAGATACCTTAGGGATAACAGCGTAATTTTTTTTGA-AGTTCATATTGACATTA-AGATTGCGACCTCGATGTTGAATTAA-ATTATATTTT---GGTGTAGTAGCTTT-T-TA-TATAGGTCTGTTCGACCTTTAAATTCTTACATGATCTGAGT??TCATTAAATCAGTTATGGTTCCTTAGATCGTACCACA-TGACTTGGATAACTGTGGTAATTCTAGAGCTAATACATGCAAACAGAGTCCCGACCAGAAATGGAAGGGATGCTTTTATTAGATCAAAACCAATCGG-CCGGCTCGCCCGGTCCGTTTGCTTTGGTGACTCTGGATAACTTTGAGCTGATCGCACGGTCCTCGTACCGGCGACGCATCTTTCAAATGTCTGCCTTATCAACTGTCGATGGTAGGTTCTGCGCCTACCATGGTTGTAACGGGTAACGGGGAATCAGGGTTCGATTCCGGAGAGGGAGCCTGAGAAACGGCTACCACATCCAAGGAAGGCAGCAGGCGCGCAAATTACCCACTCCCGGCACGGGGAGGTAGTGACGAAAAATAACGATACGGGACTCATCCGAGGCCCCGTAATCGGAATGAGCACACTTTAAACGCTTTAACGAGTATCCATTGGAGGGCAAGTCTGGTGCCAGCAGCCGCGGTAATTCCAGCTCCAATAGCGTATATTAAAGTTGTTGCGGTTAAAAAGCTCGTAGTTGGACTTGTGTCCCACGCTGTCGGTTCACCGTTCGTCGGTGTTTAACTGGCATGCCCGTGTGGACGTCCTGCCGGTGGATGCGGTCGGCCGTGGGCCT-CT--GGTCTGCGCGTCGGCGGTCCGATGGAATCCTACCGCGGTGCTCTTCACCGAGTGTCGAGGTGGGCCGGCACGTTTACTTTGAACAAATTAGAGTGCTCAAAGCAGGCAGTGGTTCGCCTGAATATTGTGTGCATGGAATAATGGAATAGGACCTCGGTTCTATTTTGTTGGTTTTCGGAACTTGAGGTAATGATTAATAGGGACAGACGGGGGCATTCGTATTGCGACGTTAGAGGTGAAATTCTTGGATCGTCGCAAGACGAACCTAAGCGAAAGCATTTGCCATGAGTGTTTTCATTAATCAAGAACGAAAGTTAGAGGTTCGAAGGCGATCAGATACCGCCCTAGTTCTAACCATAAACGATGCCAGCTAGCGATCCGCCGAAGTTCCTCCGATGACTCGGCGGGCAGCTTCCGGGAAACCAAAGCTTTTGGGTTCCGGGGGAAGTATGGTTGCAAAGCTGAAACTTAAAGGAATTGACGGAAGGGCACCACCAGGAGTGGAGCCTGCGGCTTAATTTGACTCAACACGGGAAACCTCACCAGGCCCGGACACCGGAAGGATTGACAGATTGAGAGCTCTTTCTTGATTCGGTGGGTGGTGGTGCATGGCCGTTCTTAGTTGGTGGAGCGATTTGTCTGGTTAATTCCGATAACGAACGAGACTCTGGCCTGCTAACTAGTCGCTTCCGGTATCCCTTCGTGCTACCGGCGAC--AAATGATCTTCTTAGAGGGACAGGCGGCTTCTAGCCGCACGAGATTGAGCAATAACAGGTCTGTGATGCCCTTAGATGTTCTGGGCCGCACGCGCGCTACACTGAAGGAATCAGCGTGTCCTCCTAGCCCGAAAGGGCCGGGTAACCCGTTGAACCTCCTTCGTGCTAGGGATTGGGGCTTGCAATTGTTCCCCATGAACGAGGAATTCCCAGTAAGCGCGAGTCATAAGCTCGCGTTGATTACGTCCCTGCCCTTTGTACACACCGCCCGTCGCTACTACCGATTGAATGATTTAGTGAGGTCTTCGGACCGGTGCGCGACGGCT--CTTCGCGAGCCGTTGATGTTGCTGGAAAGATGACCAAACTTGATCATTTAGAGGAAGTAAAAGTCGTAACAAGGTTTCCGTAGGTGAACCTCCTGAATTCGAAAGGGG---------------------------TTGGATTCATGTCTC--TCC-GG-C-G---TAA-ATGGA-CGGTCACACCAT-GATGGTGCTGGTCGCCCGC----GGCGATTAATTTCGTTTGCGGTGTCGTTTCTGGCATCCACTTGGCAG-CT-GGC------ATGTCAC-TTC-GCGGAGGACTGCACTTCT-CCCCT-AGTAGAAACGTCGCGACCCGTTGGG-TGCCGGTC-AAAGGCCTGGGTAGGAAGACCGCG--TGTCCTGTGGT--------GGTTG---CCACGGGCATGCGGACTCCTGGTG-ACCCGGCCGGCTGCCCGACGGTATGACCCGAGGAGTCGATCCGCTAAA---TGGGAAACACTATGG--TTGTGAAGCGTGCGG-CCTGGCACCGATGCGTGTGGGGAT-TGTGG--TGTAAACC-GG---GGGTG-CCCGTGC-GAAG-CACGGTCCCGGCCCT---ACTGCGTTGTCGG--TTGCTGGTGTCCTCGCACTGGATCG-ATACTCCCGTCTGCG---ACGCCC-ACCTTCGGATGGTCTCCCGATCTCACATATTATTGCTCATGAGAGAGGTAAAAAAGAAGTATTTGGTAATATAGGAATAATTTTTGCAATAGCAGCAATTGGATTATTAGGATTTATTGTATGGGCTCACCATATATTTACAGTAGGAATAGATGTAGATACACGAGCCTATTTTACATCAGCTACAATAATTATTGCTGTTCCAACCGGAATTAAAGTATTTAGATGATTAACAACTATATACGGATCTAAAATAACCTTTAGACCTTCATGCCTATGAAGATTAGGATTTGTGTTCCTATTCACCCTAGGGGGATTAACAGGAATTGTACTTTCAAACTCATCTATTGACATTACACTTCATGATACATATTATGTAGTAGCACATTTTCACTACGTATTATCAATAGGGGCAGTATTTGCCATCATATCAGGATTTATCCAATGATACCCTATATTAACAGGAATAACTATAAACCCCACATGATTAAAAATTCAATTCTTCACAATATTTGTGGGGGTAAACCTAACATTTTTCCCACAACATTTCCTAGGTCTTGCTGGTATACCACGTCGATATATTGATTATCCAGATATATTTTTATTATGAAATATTTTATCATCAATAGGGGCAATAATCTCAGCTTTAAGAATAATAGCATTCTTTACTATAATCTGAGAAAGCATAATATCTATACGACAAGTAATAAGAGGGTCTAATACAAGAAGAGAAAACGAATGAAACCAAAACTTTCCACCAAATGAACACACCTATAATGAATTACCCATCCTAATTAAA----TTCTAATATGGCAGATTTAGAAATAATAAACTTACCTATATCAATAATACAAGACAGAATTACCCCAACAATAGAACAACTCATATTTTTTCATGATCATATTATATTAATCCTCATAATAATTATGACAGTAGTAAGATATATAATAATTAACGTAATAATTAATAAAAAAACAAACAAAAACCTATTAGACGGACAAATAATTGAACTAATCTGAACAGTAACACCTACAATAACATTATTTTTCATTGCAGCACCATCACTACGATTATTATACTTAATAGATGAAATTAATAGACCAATAATAACAATAAAAATCATCGGAAATCAATGATATTGAACATATGAATATTCAGACTTTAAAGAATCCGAATTTAACTCATATATAAATACATATGAAGA---ACAAAGATTACGACTATTAGATTCAGATTCACGAATAACACTACCAATAAGAGTATTTACTCGAATAATAGTAACATCAGCAGATGTTATTCATTCTTGAACTTTACCATCAACAGGAATTAAAATTGACGGAACACCAGGGCGATTAAATCAAGCAAGAATAATAATTAATCGAACTGGTATTATTTATGGACAATGTTCAGAAATCTGCGGAACAAATCACAGATTCATACCTATTGTAGTAGAATCTGTACCTATTAACGCATTTATAAAATGAATTATGAAATCATCAGATGACTGAAAGCAAGCAGCTTGCCACAAAAGCGGCCCGTAAGAGCGCCCCTGCAACTGGTGGAGTGAAGAAGCCTCACCGCTACCGTCCTGGGACAGTTGCCCTGAGAGAAATCAGGCGTTACCAGAAGAGCACCGAGCTGCTGATTCGAAAGTTGCCTTTCCAGCGCCTTGTGCGTGAGATCGCCCAAGACTTCAAGACAGACCTCCGCTTCCAGAGCTCTGCAGTAATGGCACTGCAGGAGGCGAGCGAGGCCTACCTGGTGGGTCTGTTTGAGGACACCAACCTGTGTGCCATTCACGCCAAGAGGGTCACCATCATGCCC0012002003002211010-1112141010020
Phyllium_gantungense             ???????ATGGCCGCGGTATTTTGACCGTGCGAAGGTAGCATAATCATTTGTTCATTAATTGTGGAATGGTATGAATGGTTGGACGAGATATTTTCTGTCTTGT-ATTTA--TTTTTTGAATTTAATTTTTGAGTTAAAAAGCTTAAATTTTATTAAAGGACGAGAAGACCCTATAGATCTTTATTTTTATT-AATTA------TTAATTTTT---AGTTTATAT-TTATT----------TTA-TTAAATCTTTGGTTGGGGTGACTTTTGGATA-TAATTAACTCTTTATT-TTT-T--TT--TTCATTTATTTATG-TTTAGATGACCTTTTAATATTGTTAACAAGATTAAGATACCTTAGGGATAACAGCGTAATTTTGTTTGCGAGTTCATATTTACAATAAAGATTGCGACCTCGATGTTGAATTAAGATTATTTTTG---GGTGTAGAAGCTTA-A-TT-AATAGGTCTGTTCGACCTTTAAAATCTTACATGATCTGAGTTCTCATTAAATCAGTTATGGTTCCTTAGATCGTACCACA-TGACTTGGATAACTGTGGTAATTCTAGAGCTAATACATGCAAACAGAGTCCCGACCAGAAATGGAAGGGATGCTTTTATTAGATCAAAACCAATCGG-CCGGCTCGCCCGGTCCGTTTGCTTTGGTGACTCTGGATAACTTTGAGCTGATCGCACGGTCCTCGTACCGGCGACGCATCTTTCAAATGTCTGCCTTATCAACTGTCGATGGTAGATTCTGCGCCTACCATGGTTGTAACGGGTAACGGGGAATCAGGGTTCGATTCCGGAGAGGGAGCCTGAGAAACGGCTACCACATCCAAGGAAGGCAGCAGGCGCGCAAATTACCCACTCCCGGCACGGGGAGGTAGTGACGAAAAATAACGATACGGGACTCATCCGAGGCCCCGTAATCGGAATGAGCACACTTTAAACGCTTTAACGAGTATCCATTGGAGGGCAAGTCTGGTGCCAGCAGCCGCGGTAATTCCAGCTCCAATAGCGTATATTAAAGTTGTTGCGGTTAAAAAGCTCGTAGTTGGACTTGTGTCCCACGCTGTCGGTTCACCGTTCGTCGGTGTTTAACTGGCATGCCCGTGTGGACGTCCTGCCGGTGGATGCGGTCGGCCGTGGGCCT-CT--GGTCTGCGCGTCGGCGGTCCGATGGAATCCTACCGCGGTGCTCTTCACCGAGTGTCGAGGTGGGCCGGCACGTTTACTTTGAACAAATTAGAGTGCTCAAAGCAGGCAGTGGTTCGCCTGAATATTGTGTGCATGGAATAATGGAATTGGACCTCGGTTCTATTTTGTTGGTTTTCGGAACTTGAGGTAATGATTAATAGGGACAGACGGGGGCATTCGTATTGCGACGTTAGAGGTGAAATTCTTGGATCGTCGCAAGACGAACCTAAGCGAAAGCATTTGCCATGAGTGTTTTCATTAATCAAGAACGAAAGTTAGAGGTTCGAAGGCGATCAGATACCGCCCTAGTTCTAACCATAAACGATGCCAGCTAGCGATCCGCCGAAGTTCCTCCGATGACTCGGCGGGCAGCTTCCGGGAAACCAAAGCTTTTGGGTTCCGGGGGAAGTATGGTTGCAAAGCTGAAACTTAAAGGAATTGACGGAAGGGCACCACCAGGAGTGGAGCCTGCGGCTTAATTTGACTCAACACGGGAAACCTCACCAGGCCCGGACACCGGAAGGATTGACAGATTGAGAGCTCTTTCTTGATTCGGTGGGTGGTGGTGCATGGCCGTTCTTAGTTGGTGGAGCGATTTGTCTGGTTAATTCCGATAACGAACGAGACTCTGGCCTGCTAACTAGTCGCTTCCGGTATCCCTTCGTGCTACCGGCGAC--AAATGATCTTCTTAGAGGGACAGGCGGCTTCTAGCCGCACGAGATTGAGCAATAACAGGTCTGTGATGCCCTTAGATGTTCTGGGCCGCACGCGCGCTACACTGAAGGAATCAGCGTGTCCTCCTAGCCCGAAAGGGCCGGGTAACCCGTTGAACCTCCTTCGTGCTAGGGATTGGGGCTTGCAATTGTTCCCCATGAACGAGGAATTCCCAGTAAGCGCGAGTCATAAGCTCGCGTTGATTACGTCCCTGCCCTTTGTACACACCGCCCGTCGCTACTACCGATTGAATGATTTAGTGAGGTCTTCGGACCGGTGCGCGACGGCT--CCTCGCGAGCCGTTGATGTTGCTGGAAAGATGACCAAACTTGATCATTTAGAGGAAGTAAAAGTCGTAACAAGGTTTCCGTAGGTGAACCTCCTGAATTCGAAAGGGG---------------------------TTGGATTCAGAACTT--ACC-GTTC-G---AAAACTAGG-CAGCCCCACTGCAGATGGTGCCGGTCGCCCGC----GACGATTAATTTCGTTTGCGGTGTCGTTTCTGGCGTCCACTCGGTGG-TG-GCT------GGCCACC-TTC-ACGGAGGTTCGCACTTCT-CCCCT-AGTAGAAACGTCGCGACCCGTTGGG-TGCCCGCC-GAAGGCCTGGGAAGGAAGACTGCG--CGTCCTGTGGT--------GGTTG---CCACAGGCGTGCGGACTCCCGGTG-ACCCGGCGGGCTGCCCGACGGTATGACCAGAGGAGTCGATCCGCTGAA---TGGGAAACACTGTGGT-TTGTGAAGCGTGCGG-CCTGGCGCCGATACGTGCGGGGAT-TGAGG--TGTAAACC-GG---GGGTG-CCCGTGC-GAAG-CACGGTCCCGGCCCC---GCTGCGTTGTCGG--TTGCTGGTGTCCTCGCACTGGATCG-ATACTCCCGTCTGCG---ACGCCC-ACCTTCGGATGGTCTCCCGATTTCACATATTATATCTCATGAAAGTGGAAAAAAAGAAGTGTTCGGTAACCTTGGAATAATTTTTGCAATAGCCGCAATTGGTTTATTAGGGTTTGTAGTGTGGGCTCATCATATATTTACTGTAGGAATAGATGTTGATACTCGGGCTTATTTCACTTCTGCAACAATAATTATTGCTGTACCAACAGGAATTAAAGTATTCAGATGAATAACAACAATATATGGGTCAAAAATAACTTTTAGTCCATCATGCTTATGGGCTCTAGGATTTGTATTTCTATTCACATTAGGGGGGCTAACAGGGATCGTATTATCAAATTCATCCATTGACATTACCTTACACGACACATATTATGTGGTTGCTCATTTTCATTATGTATTATCCATAGGAGCGGTATTTGCAATCATGGCCGGATTTATCCAATGATATCCACTTTTTACGGGAATAGTAATAAATCCCAAATGACTAAAAATACAATTCTTCACAATATTTATTGGAGTAAATATAACTTTCTTCCCCCAACACTTCTTGGGACTTTCTGGGATACCACGACGATACTCCGATTACCCCGATATGTTCACCTCATGAAACATTATTTCATCTATAGGGGCACTAATTTCAACATTAAGAATAATAATAATAATTATAATCATTTGAGAAAGAATAATATCAATACGGCAAACAATCTTTAGATCTCAAATAACAAGATCATTAGAATGAAGTCATAATATACCACCAAATGAACACACTTATAGAGAATTACCAATCTTAATTAAA----TTCTAATATGGCAGATTTAGAAATATCAGCCTGACCAAACTTAACATTACAAGACAGAATTTCCCCTATAATAGAGCAAATGGTATTCTTCCATGATCATATTATAATAATTTTAAGAATAATTCTAACAATAATTAGATATATAATAATTAATATTATAATAAGAAATAAAATAAATCGAAACTTATTAGAAGGGCAGATAATTGAGCTAATCTGAACAATAACACCAGCAATAACTTTATTCTTTATTGCCGCACCCTCGTTACGATTACTTTATCTAATAGATGAAATCAATAAGCCAATAATAACTACAAAATCAGTGGGGCACCAATGATATTGATCCTACGAATATTCAGATTTTATAGAAACAGAGTTCGACTCATATATAGAAAACTATGAAAAAAATTCAAGTACACGACTATTAGATTCTGATAGACGATTAACACTACCATCAAATACATTTATTCGAATAATAGTTACATCAACTGATGTAATTCATTCATGAGCTATGCCCTCAATAGGAATCAAAATTGATGGAACACCAGGACGACTAAATCAGTCAAGAATAATATTTAACCGAAGAGGGTTAGTATATGGACAATGCTCAGAAATCTGTGGAACAAACCACAGATTCATGCCCATTGTTGTTGAAAGAATCCCAATTAATATATTTATTAAATGAATAGCAAAATCATCAGATGACTGAAAGCAAGCAGCTTGCCACAAAAGCGGCTCGTAAGAGCGCCCCTGCAACTGGCGGAGTGAAGAAGCCTCACCGCTACCGTCCTGGAACAGTTGCCCTGAGAGAAATCAGGCGTTACCAGAAGAGCACCGAGCTGCTGATTCGAAAGTTGCCGTTCCAGCGCCTTGTGCGTGAGATTGCCCAGGACTTCAAGACGGACCTCCGCTTCCAGAGCTCTGCAGTAATGGCACTGCAGGAGGCGAGCGAGGCCTACCTGGTCGGTCTTTTTGAGGACACCAACCTGTGTGCCATTCACGCCAAGAGGGTCACCATCATGCC?0013001110011211110-0102100000100
Phyllium_letiranti               ???????????????????????????????????????????????????????????????????????????????????????????????????????????????????????????????????????????????????????????????????????????????????????????????????????????????????????????????????????????????????????????????????????????????????????????????????????????????????????????????????????????????????????????????????????????????????????????????????????????????????????????????????????????????????????????????????????????????????????????????????????????????????????????????TCATTAAATCAGTTATGGTTCCTTAGATCGTACCACA-TGACTTGGATAACTGTGGTAATTCTAGAGCTAATACATGCAAACAGAGTCCCGACCAGAAATGGAAGGGATGCTTTTATTAGATCAAAACCAATCGG-CCGGCTCGCCCGGTCCGTTTGCTTTGGTGACTCTGGATAACTTTGAGCTGATCGCACGGTCCTCGTACCGGCGACGCATCTTTCAAATGTCTGCCTTATCAACTGTCGATGGTAGATTCTGCGCCTACCATGGTTGTAACGGGTAACGGGGAATCAGGGTTCGATTCCGGAGAGGGAGCCTGAGAAACGGCTACCACATCCAAGGAAGGCAGCAGGCGCGCAAATTACCCACTCCCGGCACGGGGAGGTAGTGACGAAAAATAACGATACGGGACTCATCCGAGGCCCCGTAATCGGAATGAGCACACTTTAAACGCTTTAACGAGTATCCATTGGAGGGCAAGTCTGGTGCCAGCAGCCGCGGTAATTCCAGCTCCAATAGCGTATATTAAAGTTGTTGCGGTTAAAAAGCTCGTAGTTGGACTTGTGTCCCACGCTGTCGGTTCACCGTTCGTCGGTGTTTAACTGGCATGCCTGTGTGGACGTCCTGCTGGTGGATGCGGTCGGCCGTGGGCCT-CT--GGTCTGCGCGTCGGCGGTCCGATGGAATCCTACCGCGGTGCTCTTCACCGAGTGTCGAGGTGGGCCGGCACGTTTACTTTGAACAAATTAGAGTGCTCAAAGCAGGCAGTGGTTCGCCTGAATATTGTGTGCATGGAATAATGGAATAGGACCTCGGTTCTATTTTGTTGGTTTTCGGAACTTGAGGTAATGATTAATAGGGACAGACGGGGGCATTCGTATTGCGACGTTAGAGGTGAAATTCTTGGATCGTCGCAAGACGAACCTAAGCGAAAGCATTTGCCATGAGTGTTTTCATTAATCAAGAACGAAAGTTAGAGGTTCGAAGGCGATCAGATACCGCCCTAGTTCTAACCATAAACGATGCCAGCTAGCGATCCGCCGAAGTTCCTCCGATGACTCGGCGGGCAGCTTCCGGGAAACCAAAGCTTTTGGGTTCCGGGGGAAGTATGGTTGCAAAGCTGAAACTTAAAGGAATTGACGGAAGGGCACCACCAGGAGTGGAGCCTGCGGCTTAATTTGACTCAACACGGGAAACCTCACCAGGCCCGGACACCGGAAGGATTGACAGATTGAGAGCTCTTTCTTGATTCGGTGGGTGGTGGTGCATGGCCGTTCTTAGTTGGTGGAGCGATTTGTCTGGTTAATTCCGATAACGAACGAGACTCTGGCCTGCTAACTAGTCGCTTCCGGTATCCCTTCGTGCTACCGGCGAC--AAATGATCTTCTTAGAGGGACAGGCGGCTTCTAGCCGCACGAGATTGAGCAATAACAGGTCTGTGATGCCCTTAGATGTTCTGGGCCGCACGCGCGCTACACTGAAGGAATCAGCGTGTCCTCCTAGCCCGAAAGGGCCGGGTAACCCGTTGAACCTCCTTCGTGCTAGGGATTGGGGCTTGCAATTGTTCCCCATGAACGAGGAATTCCCAGTAAGCGCGAGTCATAAGCTCGCGTTGATTACGTCCCTGCCCTTTGTACACACCGCCCGTCGCTACTACCGATTGAATGATTTAGTGAGGTCTTCGGACCGGTGCGCGACGGCT--CCTCGCGAGCCGTTGATGTTGCTGGAAAGATGACCAAACTTGATCATTTAGAGGAAGTAAAAGTCGTAACAAGGTTTCCGTAGGTGAACCTCCTGAATTCGAAAGGGG---------------------------TTGGATTCAGATCCT--ACC-GATT-G---CATACTAGG-CAGCCCCACTGCGGATGGTGCCGGTCGCCCGC----GGCGATTAATTTCGTTTGCGGTGTCGTTACTGGCGTCCACCCGGTGG-TTAGCT------GACCACC-ATC-TCGGAGGTTCGCACTTCT-CCCCT-AGTAGAAACGTCGCGACCCGTTGGG-TGCCGGCC-AAAGGCCTGGGAAGGAAGCCCGCG--CGTCCTGTGGT--------GGTTG---CCACAGGCGTGCGGACTCCCGGTG-ACCCGGCCGGCTGCCCGACGGTATGACCAGAGGAGCCGATCCGCTGAA---TGGGAAACACTGTGGT-TTGTGAAGCGTGCGG-CCTGGCGCCGATACGTGCGGGGAT-TGAGG--TGTAAACC-GG---GGGTG-CCCGTGC-GAAG-CACGGTCCCGGCCCT---GCCGCGTCGTCGG--TTGCTGGTGTCCTCGCACTGGATCG-ATACTCCCGTCTGCG---ACGCCC-ATCTTCGGATGGTCTCCCGATTTCACATATTATTTCACATGAAAGAGGAAAAAAAGAAGTATTTGGTAATTTAGGTATAATTTTTGCAATAGCAGCAATTGGTTTATTAGGATTTGTAGTATGGGCTCATCACATATTTACAGTAGGAATAGATGTAGATACACGAGCTTACTTTACATCAGCAACTATAATTATTGCAGTTCCTACGGGAATTAAAGTATTCAGATGATTAACAACAATATATGGATCAAAATTAACCTTTAGACCAAGATGTCTATGAGCTATAGGTTTTGTATTCTTATTTACATTAGGGGGATTAACAGGTATTGTATTATCAAATTCATCAATTGATATTACCCTACATGACACATACTATGTAGTAGCACACTTTCATTATGTATTATCAATAGGAGCAGTATTTGCAATCATAGCAGGATTTATTCAATGATATCCTTTATTTACAGGAATATCAATAAATCCTAAATGATTAAAAATTCAATTCTTCACAATATTTGTTGGAGTAAACATAACTTTTTTTCCACAACATTTTCTTGGGTTAGCTGGGATACCACGACGATATTCAGACTACCCAGATATATTTACATCATGAAATATTATCTCATCAATAGGAGCATTAATTTCAACAATAAGAATAATAATATTTATTATAATTATTTGAGAAAGAATATCATCAACGCGAAAAACTATCTTCAGATCACATATAATTAGATCATTAGAATGATCTCATAATATACCACCTAATGAACATACTTATAGAGAATTACCTATACTAATTAAA----TTCTAATATGGCAGATTTAGAAATATCAACTTGACCTAACTTATCCTTACAAGATAGAGTTTCCCCTATAATAGAACAATTAACATTCTTCCATGATCATATTATAATAATTTTAATAATTATTATTACAATAGTAAGATATATAATGATTAATATTATAATAAGAAATAAAATAAACCGAAATCTATTAGAAGGACAAATAATTGAAATAATCTGAACAGTAACACCAGCAATAACGCTATTTTTTATTGCAGCACCTTCACTTCGATTACTCTATTTAATAGATGAAATTAATAAACCAATAATAACTACAAAAGCAGTTGGACATCAATGATATTGATCATATGAATATTCAGATTTTATTGAAACAGAATTTGATTCATATATAGAAAATTTTGAAAAAAATACAAATTTACGACTTCTAGATTCAGATAATCGACTTACATTACCTTGTAACATCTTTATTCGAATAATAGTTACATCTAATGATGTAATTCATTCATGAACATTACCATCCACTGGAATTAAAATTGATGGTACCCCAGGACGATTAAACCAATCAAGAATAATAATTAACCGAAGAGGTTTAATATATGGTCAATGCTCAGAAATTTGTGGGATAAACCATAGATTTATACCTATTGTTATTGAAAGAGTACCTATTAATAAATTTATTAAATGAATAATAAAATCATCAGATGACTGAAAGCAAGCAGCTTGCCACAAAAGCGGCTCGTAAGAGCGCCCCTGCAACTGGTGGAGTGAAGAAGCCTCACCGCTACCGTCCTGGAACAGTTGCCCTGAGAGAAATCAGGCGTTACCAGAAAAGCACCGAGCTGCTGATTCGAAAGTTGCCGTTCCAGCGTCTTGTGCGTGAGATTGCGCAGGACTTCAAGACGGACCTCCGCTTCCAGAGCTCTGCAGTAATGGCACTGCAGGAGGCAAGCGAGGCCTACCTGGTGGGTCTTTTTGAGGACACCAACCTGTGTGCCATTCACGCCAAGAGGGTCACCATCATGCC?1013001110001211110-0102110000200
Phyllium_philippinicum           ???????ATGGCCGCGGTATTTTGACCGTGCAAAGGTAGCATAATCATTAGCTTATTAATTGTAAGATTGTATGAATGGTTGGACGAAATATTAACTGTCTCAT-AATTA-TTATTTA-AATTTAATTTTTGAGTTAAAAAGCTTAAATTTTTTTAATGGACGA-AA-ACCCTATAGATCTTTATTTTAAAA-TTTTA---AT--TGTTTTTG---TATTATT---TAAT-----------TTT-TTTAAAATTTTATTGGGGTGATATTGAGATA-TGTTTAACTCTTTTTCTTTT-T--TT--TTCATTAATATATG-TTTGATTGACCTTTTATTATTGTCTATAAAATTAAAATACCTTAGGGATAACAGCGTAATTCCTCTTGA-AGTTCATATTGACAGCGGAAATTGCGACCTCGATGTTGAATTAAAATTAGTATTA---GGTGTAAAATTTTA-A-TG-ACTAGGTCTGTTCGACCTTTAAAATCTTACATGATCTGAGT?????????????????????????????????????????????????????????????????????????????????????????????????????????????????????????????????????????????????????????????????????????????????????????????????????????????????????????????????????????????????????????????????TGCGCCTACCATGGTTGTAACGGGTAACGGGGAATCAGGGTTCGATTCCGGAGAGGGAGCCTGAGAAACGGCTACCACATCCAAGGAAGGCAGCAGGCGCGCAAATTACCCACTCCCGGCACGGGGAGGTAGTGACGAAAAATAACGATACGGGACTCATCCGAGGCCCCGTAATCGGAATGAGTACACTTTAAACCCTTTAACGAGTATCCATTGGAGGGCAAGTCTGGTGCCAGCAGCCGCGGTAATTCCAGCTCCAATAGCGTATATTAAAGTTGTTGCGGTTAAAAAGCTCGTAGTTGGACTTGTGTCCCACGCTGTCGGTTCACCGTTCGTCGGTGTTTAACTGGCATGCCCGTGTGGACGTCCTGCCGGTGGATGCGGTCGGCCGTGGGCCT-CT--GGTCTGCGCGTCGGCGGTCCGATGGAATCCTACCGCGGTGCTCTTCACCGAGTGTCGAGGTGGGCCGGCACGTTTACTTTGAACAAATTAGAGTGCTCAAAGCAGGCAGTGGTTCGCCTGAATATTGTGTGCATGGAATAATGGAATAGGACCTCGGTTCTATTTTGTTGGTTTTCGGAACTTGAGGTAATGATTAATAGGGACAGACGGGGGCATTCGTATTGCGACGTTAGAGGTGAAATTCTTGGATCGTCGCAAGACGAACCTAAGCGAAAGCATTTGCCATGAGTGTTTTCATTAATCAAGAACGAAAGTTAGAGGTTCGAAGGCGATCAGATACCGCCCTAGTTCTAACCATAAACGATGCCAGCTAGCGATCCGCCGAAGTTCCTCCGATGACTCGGCGGGCAGCTTCCGGGAAACCAAAGCTTTTGGGTTCCGGGGGAAGTATGGTTGCAAAGCTGAAACTTAAAGGAATTGACGGAAGGGCACCACCAGGAGTGGAGCCTGCGGCTTAATTTGACTCAACACGGGAAACCTCACCAGGCCCGGACACCGGAAGGATTGACAGATTGAGAGCTCTTTCTTGATTCGGTGGGTGGTGGTGCATGGCCGTTCTTAGTTGGTGGAGCGATTTGTCTGGTTAATTCCGATAACGAACGAGACTCTGGCCTGCTAACTAGTCGCTTCCGGTATCCCTTCGTGCTACCGGCGAC--AAATGATCTTCTTAGAGGGACAGGCGGCTTCTAGCCGCACGAGATTGAGCAATAACAGGTCTGTGATGCCCTTAGATGTTCTGGGCCGCACGCGCGCTACACTGAAGGAATCAGCGTGTCCTCCTAGCCCGAAAGGGCCGGGTAACCCGTTGAACCTCCTTCGTGCTAGGGATTGGGGCTTGCAATTGTTCCCCATGAACGAGGAATTCCCAGTAAGCGCGAGTCATAAGCTCGCGTTGATTACGTCCCTGCCCTTTGTACACACCGCCCGTCGCTACTACCGATTGAATGATTTAGTGAGGTCTTCGGACCGGTGCGCGACGGCT--CTTCGCGAGCCGTTGATGTTGCTGGAAAGATGACCAAACTTGATCATTTAGAGGAAGTAAAAGTCGTAACAAGGTTTCCGTAGGTGAACCTCCTGAATTCGAAAGGGG---------------------------TTGGATTCAGATCTT--ACC-GTTC-G---TATACTAGG-CGGCCCCGCTGCAGATGGTGCCGGTCGCCCGC----GGCGATTAATTTCGCTTGCGGTGTCGTTTCTGGCGTCCACTCGGTGG-TGTGCT------GGCCATC-TTC-ACGGAGGGTCGCACTTCT-CCCCT-AGTAGAAACGTCGCGACCCGTTGGG-TGCCGGCC-GAAGGCCTGGGAAGGTAGCCCGCG--CGTCCTGTGGT--------GTTCG---CCACAGGCGCGCGGACTCCCGGTG-ACCCGGCCGGCTGCCCGACGGTATGACCAGAGGAGCCGATCCGCTGAA---TGGGAAACACTGTGGT-TTGTGAAGCGTGCGG-CCTGGCGCCGATACGTGCGGGGAT-TGAGG--TGTAAACC-GG---GGGTA-CCCGTGC-GAAG-CACGGTCCCGGCCCC---GCTGCGTCTTCGG--TTGCCGGTGTCCTCGCACTGGATCG-ATACTCCCGTCTGCG---ACGCCC-ATCTTCGGATGGTCTCCCG??????CATATTATTTCACATGAAAGAGGAAAAAAGGAAGTTTTCGGTAACCTAGGAATAATTTTTGCCATAGCAGCAATTGGTTTACTTGGTTTTGTAGTTTGAGCACACCATATATTCACGGTAGGAATAGATGTTGACACACGAGCTTATTTTACTTCAGCTACAATAATTATTGCAGTACCTACTGGTATTAAAGTATTTAGATGATTAACAACTATATATGGATCCAAAATAACATTTAGACCATCTTGCTTATGGGCTTTAGGATTTGTATTCTTATTTACACTAGGAGGGCTCACTGGGATTGTATTATCAAATTCATCAATTGATATTACACTTCATGATACATATTATGTAGTGGCCCACTTCCATTATGTATTATCCATAGGAGCAGTATTTGCAATCATAGCCGGGTTTATTCAATGATACCCCTTATTTACAGGAATATCAATAAATCCAAAATGATTAAAAATTCAATTTATTACTATATTTATTGGAGTAAATATAACTTTTTTCCCACAACATTTTCTAGGGTTAGCAGGAATACCACGACGATACTCTGATTATCCAGATATATTTACATCTTGAAACATCATTTCATCAATAGGAGCATTAATATCAACATTAAGAATAATAATATTTATTATAATTATCTGAGAAAGAATATCATCTACACGAAAAACAATCTTAAGATCACATATAATTAGATCTTTAGAATGAACACATAATATACCACCAAATGAACATACCTACAGAGAACTGCCTGTATTAATTAAA----TTCTAATATGGCAGAT??CGAAATAACAACTTGACCTAACTCATTCCTTCAAGACAGAATCTCGCCTATAATAGAACAATTAGTATATTTCCATGATCACATTATAATAATTTTAATAATAATTGTAACAATAGTAAGATACATAATAATTAATATTATGATCAATAATAAATTAAATCGAAATTTATTAGAGGGGCAAATAATTGAATTAATTTGAACAGTAACCCCCGCCTTAACATTATTCTTTATTGCAGCCCCATCCCTACGACTATTATATCTAATAGATGAAATTAATAAACCAATAATAACTACAAAAGCAGTAGGACATCAATGATACTGATCATATGAGTACTCAGACTTTATTGAAACAGAATTCGATTCATATATAGAAAATAATGGAGAAAATATAAGACTACGACTACTAGATTCAGATAACCGATTAACACTCCCATATAATATATTTATCCGAATAATAGTAACTTCAACAGACGTAATTCATTCATGAACCTTACCCTCAACAGGTATTAAAATTGATGGAACCCCAGGGCGACTAAATCAATCAAGAATAATATTAAACCGAACGGGATTAATTTATGGTCAATGTTCAGAAATTTGCGGAACAAATCATAGATTTATACCAATTGTTATTGAAAGAATTCCTATTAATACTTTCATTAAATGAATAATAAAATCATCAGATGACTGAAAGCAAGCAGCTTGCCACAAAAGCTGCTCGTAAGAGCGCCCCTGCAACTGGTGGAGTGAAGAAGCCTCACCGCTACCGTCCTGGAACAGTTGCCCTGAGAGAAATCAGGCGTTACCAGAAGAGCACCGAGCTGCTGATTCGAAAGTTGCCTTTCCAGCGCCTTGTGCGTGAAATTGCCCAGGACTTCAAGACGGACCTCCGCTTCCAGAGCTCTGCAGTAATGGCACTGCAGGAGGCGAGCGAGGCCTACCTGGTGGGTCTTTTTGAGGACACCAACCTGTGTGCCATTCACGCCAAGAGGGTCACCATCATGCC?0013001110011211110-0102110000200
Phyllium_ericoriai               ???????????????????????????????????????????????TAGACTTATTAATTATAAGCTTGTATGAATGGTTGGACGAAATATTAACTGTCTCAT-ATTTA-TTA-TTAGAATTTAATTTTTGAGTTAAAAAGCTTAAATTTTATTAAAGGACGAGAAGACCCTATAGATCTTTATTTTCAAG-ATTTA--TTT--TTTTTTAG---TATTTAT---TTATA----------ATA-TTGAATTTTTAGTTGGGGTGACTTTGGGATA-TAATTAACTCTTTATT-TTT-T--TT--TTCATTTATTTATG-TTTATTTGACCTTTTATTATTGTTTATAAAATTAAAATACCTTAGGGATAACAGCGTAATTCTTTTTAAAAGTTCTTATTGAC-AAGGAAATTGCGACCTCGATGTTGAATTAAAATTAATATTA---GGTGAAAAAGCTTA-A-TT-ATTAGGTCTGTTCGACCTTTAAAATCTTACATGATCTGAGT??????????????????????????????????????????????????????????????????????????????????????????????????????????????????????????????????????????????????????????????????????????????????????????????????????????????????????????????????????????????????????????????????????????????????????????????????????????????????????????????????????????????????????????????????????????????????????????????????????????????????????????????????????????????????????????????????????CTTTAACGAGTATCCATTGGAGGGCAAGTCTGGTGCCAGCAGCCGCGGTAATTCCAGCTCCAATAGCGTATATTAAAGTTGTTGCGGTTAAAAAGCTCGTAGTTGGACTTGTGTCCCACGCTGTCGGTTCACCGTTCGTCGGTGTTTAACTGGCATGCCCGTGTGGACGTCCTGCCGGTGGATGCGGTCGGCCGTGGGCCT-CT--GGTCTGCGCGTCGGCGGTCCGATGACGTACTACAGTCATGCTCTTCACCGAGTGTCGAGGTGGGCCGGCACGTTTACTTTGAACAAATTAGAGTGCTCAAAGCAGGCAGTGGTTCGCCTGAATATTGTGTGCATGGAATAATGGAATAGGACCTCGGTTCTATTTTGTTGGTTTTCGGAACTTGAGGTAATGATTAATAGGGACAGACGGGGGCATTCGTATTGCGACGTTAGAGGTGAAATTCTTGGATCGTCGCAAGACGAACCTAAGCGAAAGCATTTGCCATGAGTGTTTTCATTAATCAAGAACGAAAGTTAGAGGTTCGAAGGCGATCAGATACCGCCCTAGTTCTAACCATAAACGATGCCAGCTAGCGATCCGCCGAAGTTCCTCCGATGACTCGGCGGGCAGCTTCCGGGAAACCAAAGCTTTTGGGTTCCGGGGGAAGTATGGTTGCAAAGCTGAAACTTAAAGGAATTGACGGAAGGGCACCACCAGGAGTGGAGCCTGCGGCTTAATTTGACTCAACACGGGAAACCTCACCAGGCCCGGACACCGGAAGGATTGACAGATTGAGAGCTCTTTCTTGATTCGGTGGGTGGTGGTGCATGGCCGTTCTTAGTTGGTGGAGCGATTTGTCTGGTTAATTCCGATAACGAACGAGACTCTGGCCTGCTAACTAGTCGCTTCCGGTATCCCTTCGTGCTACCGGCGAC--AAATGATCTTCTTAGAGGGACAGGCGGCTTCTAGCCGCACGAGATTGAGCAATAACAGGTCTGTGATGCCCTTAGATGTTCTGGGCCGCACGCGCGCTACACTGAAGGAATCAGCGTGTCCTCCTAGCCCGAAAGGGCCGGGTAACCCGTTGAACCTCCTTCGTGCTAGGGATTGGGGCTTGCAATTGTTCCCCATGAACGAGGAATTCCCAGTAAGCGCGAGTCATAAGCTCGCGTTGATTACGTCCCTGCCCTTTGTACACACCGCCCGTCGCTACTACCGATTGAATGATTTAGTGAGGTCTTCGGACCGGTGCGCGACGGCT--CCTCGCGAGCCGTTGATGTTGCTGGAAAGATGACCAAACTTGATCATTTAGAGGAAGTAAAAGTCGTAACAAGGTTTCCGTAGGTGAACCTCCTGAATTCGAAAGGGG---------------------------TTGGATTCAAATCCT--ACC-GATT-G---CATACTAGG-CAGCCCCACTGCGGATGGTGCCGGTCGCCCGC----GGCGATTAATTTCGTTTGCGGTGTCGTTTCTGGCGTCCACTCGGTGG-TCCGCT------GACCAAA-ATC-TCGGAGGGTCGCACTTCT-CCCCT-AGTAGAAACGTCGCGACCCGTTGGG-TGCCGGCC-AAAGGCCTGGGAAGGAAGCCCGCG--CGTCCTGTGGT--------GGTTG---CCACAGGCGTGCGGACTCCCGGTG-ACCCGGCCGGCTGCCCGACGGTATGACCAGAGGAGCCGATCCGCTGAA---TGGGAAACACTGTGGT-TTGTGAAGCGTGCGG-CCTGGCGCCGATACGTGCGGGGAT-TGAGG--TGTAAACC-GG---GGGTT-CCCGTGC-GAAG-CACGGTCCCGGCCCC---GCTGCGTTGTCGG--TTGCCGGTGTCCTCGCACTGGATCG-ATACTCCCGTCTGCG---ACGCCC-ATCTTCGGATGGTCTCCCGATCTCACATATCATCTCACATGAAAGAGGGAAAAAAGAAGTTTTCGGTAATCTAGGAATAATTTTTGCCATAGCTGCAATTGGTTTATTAGGCTTTGTAGTATGAGCACATCATATATTTACAGTAGGAATAGATGTAGATACACGGGCTTACTTCACCTCAGCAACTATAATCATTGCTGTACCTACAGGTATTAAAGTGTTTAGATGACTAACAACCATATATGGATCAAAAATAACATTTAGACCAACTTGTCTGTGAGCTTTAGGATTTGTATTTTTATTTACATTAGGGGGTTTAACAGGTATTGTATTATCAAATTCTTCAATTGATATTACCCTTCACGATACATATTATGTAGTTGCCCATTTTCACTATGTACTATCTATAGGTGCAGTATTTACAATTATAGCAAGATTTATTCAATGATATCCACTATTTACGGGGCTATCAATAAACCCTAAATGACTAAAAATTCAATTTTACACTATATTTATAGGGGTAAATATAACATTCTTCCCACAACACTTTCTTGGACTTTCAGGAATACCACGACGATATTCAGATTATCCTGATATGTACACAACATGAAATATTATTTCATCAATAGGCGCACTGATTTCAACATTAAGAATAATAATATTCATTATAATTATCTGAGAAAGATTATCTTCAACACGAAAGACAATTTTTGGGTCACATATAGTAAGATCATTAGAATGAATCCAAAATATACCTCCTAATGAACATTCTTATAATGAACTACCTTTACTAATTAAA----TTCTAATATGGCAGATTTAGAAATAACAACGTGACCTAACTTATATTTCCAAGATAGAATATCACCTTTAATAGAACACTTAATATTATTCCATGATCATATCATAATAATTTTAATAATAATTGTAACAATAGTAAGATATGTAATAATTAATATTATAACAAGAAATAAATTAAATCGAAATATATTAGAAGGACAAACAATTGAATTAATTTGAACAGTAACTCCTGCTATAACGTTATTTTTCATTGCAGCACCCTCACTACGACTACTATATCTAATAGATGAAATTAATAAACCAATAATAACAATAAAAGCAGTAGGTCATCAGTGATATTGATCATATGAATATTCAGATTTTGTTGAAACTGAATTTGACTCATATATAGAAAATTATGAAAGAAACAAAAATCTACGGTTATTAGAATCTGATAATCGATTAACACTACCATCTAATACCTTTATTCGGATAATAGTAACATCTACTGATGTTATCCATTCTTGAACATTACCCTCTTCAGGGGTTAAAATTGATGGGACTCCCGGACGATTGAATCAATCAAGAATAATAATTAACCGAACAGGACTAATATATGGTCAATGCTCAGAAATTTGTGGAACAAACCACAGATTCATGCCCATTGTTATTGAAAGAATTCCTATTAATATATTCATTAAATGAATAATAAAATCATCAGATGACTGAAAGCA????????????????????????????????????????????????GAGTGAAGAAGCCTCACCGCTACCGTCCTGGAACAGTTGCCCTGAGAGAAATCAGGCGGTACCAGAAGAGCACCGAGCTGCTGATTCGGAAGTTGCCGTTCCAGCGCCTTGTGCGTGAGATTGCGCAGGACTTCAAGACGGACCTCCGCTTCCAGAGCTCTGCAGTAATGGCACTGCAGGAGGCGAGCGAGGCCTACCTGGTGGGTCTTTTTGAGGACACCAACCTGTGTGCCATTCACGCCAAGAGGGTCACCATCATGCCC001200111000121111200102120000200
Rakaphyllium_schultzei           ??????????????????????????????????????????????????????????????????????????????????????????????????????????????????????????????????????????????????????????????????????????????????????????????????????????????????????????????????????????????????????????????????????????????????????????????????????????????????????????????????????????????????????????????????????????????????????????????????????????????????????????????????????????????????????????????????????????????????????????????????????????????????????????????????????????????????????????????????????????????????????????????????????????????????????????????????????????????????????????????????????????????????????????????????????????????????????????????????????????????????????????????????????????????????????????????????????????????????????????????????????????????????????????????????????????????????????????????????????????????????????????????????????????????????????????????????????????????????????????????????????????????????????????????????????????????????????????????????????????????????????????????????????????????????????????????????????????????????????????????????????????????????????????????????????????????????????????????????????????????????????????????????????????????????????????????????????????????????????????????????????????????????????????????????????????????????????????????????????????????????????????????????????????????????????????????????????????????????????????????????????????????????????????????????????????????????????????????????????????????????????????????????????????????????????????????????????????????????????????????????????????????????????????????????????????????????????????????????????????????????????????????????????????????????????????????????????????????????????????????????????????????????????????????????????????????????????????????????????????????????????????????????????????????????????????????????????????????????????????????????????????????????????????????????????????????????????????????????????????????????????????????????????????????????????????????????????????????????????????????????????????????????????????????????????????????????????????????????????????????????????????????????????????????????????????????????????????????????????????????????????????????????????????????????????????????????????????????????????????????????????????????????????????????????????????????????????????????????????????????????????????????????????????????????????????????????????????????????????????????????????????????????????????????????????????????????????????????????????????????????????????????????????????????????????????????????????????????????????????????????????????????????????????????????????????????????????????????????????????????????????????????????????????????????????????????????????????????????????????????????????????????????????????????????????????????????????????????????????????????????????????????????????????????????????????????????????????????????????????????????????????????????????????????????????????????????????????????????????????????????????????????????????????????????????????????????????????????????????????????????????????????????????????????????????????????????????????????????????????????????????????????????????????????????????????????????????????????????????????????????????????????????????????????????????????????????????????????????????????????????????????????????????????????????????????????????????????????????????????????????????????????????????????????????????????????????????????????????????????????????????????????????????????????????????????????????????????????????????????????????????????????????????????????????????????????????????????????????????????????????????????????????????????????????????????????????????????????????????????????????????????????????????????????????????????????????????????????????????????????????????????????????????????????????????????????????????????????????????????????????????????????????????????????????????????????????????????????????????????????????????????????????????????????????????????????????????????????????????????????????????????????????????????????????????????????????????????????????????????????????????????????????????????????????????????????????????????????????????????????????????????????????????????????????????????????????????????????????????????????????????????????????????????????????????????????????????????????????????????????????????????????????????????????????????????????????????????????????????????????????????????????????????????????????????????????????????????????????????????????????????????????????????????????????????????????????????????????????????????????????????????????????????????????????????????????????????001?001100032111010-1?31134000110
Rakaphyllium_exsectum            ??????????????????????????????????????????????????????????????????????????????????????????????????????????????????????????????????????????????????????????????????????????????????????????????????????????????????????????????????????????????????????????????????????????????????????????????????????????????????????????????????????????????????????????????????????????????????????????????????????????????????????????????????????????????????????????????????????????????????????????????????????????????????????????????????????????????????????????????????????????????????????????????????????????????????????????????????????????????????????????????????????????????????????????????????????????????????????????????????????????????????????????????????????????????????????????????????????????????????????????????????????????????????????????????????????????????????????????????????????????????????????????????????????????????????????????????????????????????????????????????????????????????????????????????????????????????????????????????????????????????????????????????????????????????????????????????????????????????????????????????????????????????????????????????????????????????????????????????????????????????????????????????????????????????????????????????????????????????????????????????????????????????????????????????????????????????????????????????????????????????????????????????????????????????????????????????????????????????????????????????????????????????????????????????????????????????????????????????????????????????????????????????????????????????????????????????????????????????????????????????????????????????????????????????????????????????????????????????????????????????????????????????????????????????????????????????????????????????????????????????????????????????????????????????????????????????????????????????????????????????????????????????????????????????????????????????????????????????????????????????????????????????????????????????????????????????????????????????????????????????????????????????????????????????????????????????????????????????????????????????????????????????????????????????????????????????????????????????????????????????????????????????????????????????????????????????????????????????????????????????????????????????????????????????????????????????????????????????????????????????????????????????????????????????????????????????????????????????????????????????????????????????????????????????????????????????????????????????????????????????????????????????????????????????????????????????????????????????????????????????????????????????????????????????????????????????????????????????????????????????????????????????????????????????????????????????????????????????????????????????????????????????????????????????????????????????????????????????????????????????????????????????????????????????????????????????????????????????????????????????????????????????????????????????????????????????????????????????????????????????????????????????????????????????????????????????????????????????????????????????????????????????????????????????????????????????????????????????????????????????????????????????????????????????????????????????????????????????????????????????????????????????????????????????????????????????????????????????????????????????????????????????????????????????????????????????????????????????????????????????????????????????????????????????????????????????????????????????????????????????????????????????????????????????????????????????????????????????????????????????????????????????????????????????????????????????????????????????????????????????????????????????????????????????????????????????????????????????????????????????????????????????????????????????????????????????????????????????????????????????????????????????????????????????????????????????????????????????????????????????????????????????????????????????????????????????????????????????????????????????????????????????????????????????????????????????????????????????????????????????????????????????????????????????????????????????????????????????????????????????????????????????????????????????????????????????????????????????????????????????????????????????????????????????????????????????????????????????????????????????????????????????????????????????????????????????????????????????????????????????????????????????????????????????????????????????????????????????????????????????????????????????????????????????????????????????????????????????????????????????????????????????????????????????????????????????????????????????????????????????????????????????????????????????????????????????????????????????????????????????????????????????????????????????????????????????????????001?001100032111010--?3112??00110
Vaabonbonphyllium_groesseri      ??????????????????????????????????????????????????????????????????????????????????????????????????????????????????????????????????????????????????????????????????????????????????????????????????????????????????????????????????????????????????????????????????????????????????????????????????????????????????????????????????????????????????????????????????????????????????????????????????????????????????????????????????????????????????????????????????????????????????????????????????????????????????????????????????????????????????????????????????????????????????????????????????????????????????????????????????????????????????????????????????????????????????????????????????????????????????????????????????????????????????????????????????????????????????????????????????????????????????????????????????????????????????????????????????????????????????????????????????????????????????????????????????????????????????????????????????????????????????????????????????????????????????????????????????????????????????????????????????????????????????????????????????????????????????????????????????????????????????????????????????????????????????????????????????????????????????????????????????????????????????????????????????????????????????????????????????????????????????????????????????????????????????????????????????????????????????????????????????????????????????????????????????????????????????????????????????????????????????????????????????????????????????????????????????????????????????????????????????????????????????????????????????????????????????????????????????????????????????????????????????????????????????????????????????????????????????????????????????????????????????????????????????????????????????????????????????????????????????????????????????????????????????????????????????????????????????????????????????????????????????????????????????????????????????????????????????????????????????????????????????????????????????????????????????????????????????????????????????????????????????????????????????????????????????????????????????????????????????????????????????????????????????????????????????????????????????????????????????????????????????????????????????????????????????????????????????????????????????????????????????????????????????????????????????????????????????????????????????????????????????????????????????????????????????????????????????????????????????????????????????????????????????????????????????????????????????????????????????????????????????????????????????????????????????????????????????????????????????????????????????????????????????????????????????????????????????????????????????????????????????????????????????????????????????????????????????????????????????????????????????????????????????????????????????????????????????????????????????????????????????????????????????????????????????????????????????????????????????????????????????????????????????????????????????????????????????????????????????????????????????????????????????????????????????????????????????????????????????????????????????????????????????????????????????????????????????????????????????????????????????????????????????????????????????????????????????????????????????????????????????????????????????????????????????????????????????????????????????????????????????????????????????????????????????????????????????????????????????????????????????????????????????????????????????????????????????????????????????????????????????????????????????????????????????????????????????????????????????????????????????????????????????????????????????????????????????????????????????????????????????????????????????????????????????????????????????????????????????????????????????????????????????????????????????????????????????????????????????????????????????????????????????????????????????????????????????????????????????????????????????????????????????????????????????????????????????????????????????????????????????????????????????????????????????????????????????????????????????????????????????????????????????????????????????????????????????????????????????????????????????????????????????????????????????????????????????????????????????????????????????????????????????????????????????????????????????????????????????????????????????????????????????????????????????????????????????????????????????????????????????????????????????????????????????????????????????????????????????????????????????????????????????????????????????????????????????????????????????????????????????????????????????????????????????????????????????????????????????????????????????????????????????????????????????????????????????????????????????????????????????????????????????????????????????????????????????????011?00?110132200010-1?31100000101

;


END;

	begin mrbayes;

	outgroup Orthomeria_kangi;
	
	charset p1 = 1-511;
	charset p2 = 512-2306;
	charset p3 = 2307-2888;
	charset p4 = 2889-3688\3  3689-4383\3;
	charset p5 = 2890-3688\3;
	charset p6 = 2891-3688\3;
	charset p7 = 3690-4383\3;
	charset p8 = 3691-4383\3;
	charset p9 = 4384-4694\3;
	charset p10 = 4385-4694\3;
	charset p11 = 4386-4694\3;
	charset morpho = 4695-4727;

	partition partoches = 12: p1,p2,p3,p4,p5,p6,p7,p8,p9,p10,p11,morpho;
	
	set partition = partoches;
	
	lset applyto = (1,2,3,4,5,6,7,8,9,10,11) nst=6 rates=invgamma;
	lset applyto=(12) rates=gamma;
	
	prset applyto = (1,2,3,4,5,6,7,8,9,10,11,12) ratepr=variable;

	unlink statefreq=(all) revmat=(all) shape=(all) pinvar=(all); 
    
	mcmc ngen=30000000 printfreq=5000  samplefreq=5000 nchains=8 savebrlens=yes;
	sump burnin=2500;
	sumt burnin=2500;
	
end;


#Above is the female half of the matrix
#Below is the male half of the matrix


#NEXUS

BEGIN DATA;
	DIMENSIONS  NTAX=29 NCHAR=4719;
	FORMAT DATATYPE = mixed (DNA:1-4694, Standard:4695-4719) GAP = - MISSING = ?;
	MATRIX
	Orthomeria_kangi                 TTATTTAATGGCTGCGGTATTTTGACCGTGCAAAGGTAGCATAATTATTAGTTTATTAATTGTTAACTTGTATGAATGGTTTAATGAAATAAGGACTGTCTTCATTAATA--TAATTAGAATTTAATTTTTTGGTTAAAAAGCCTAGCTTTAATTAAGGGACGAGAAGACCCTATAGATCTTTATTTTTTAT-TATTT-------TATTTATT---AATTTATA---------TTTTGAATTTT-TATTAAATTTGGTTGGGGCGACATGGAGAAA-TAATAAACTCTTCTTT-TTT----TT--TTCATTTATTTTTG-TTATTTTAAATTTTTATTATTT-ATTTTAGAATTAGATACCTTAGGGATAACAGCGTAATTTAATTTGAGAGCTCTTATTGACAATTAATATTGCGACCTCGATGTTGGATTAAGAATATTTTTT---GGTGTATAGGTTAA-A-AG-ATTAGGTCTGTTCGACCTTTAAATTCTTACATGATCTGAGTTCTCATTAAATCAGTTATGGTTCCTTAGATCGTACCACA-AGACTTGGATAACTGTGGTAATTCTAGAGCTAATACATGCAAACAGAGTCCCGACCAGAAATGGAAGGGATGCTTTTATTAGATCAAAACCAATCGG-CCGGCTTGTCCGGTCCGTTTGCTTTGGTGACTCTGGATAACTTTGAGCTGATCGCACGGTCCTCGTACCGGCGACGCATCTTTCAAATGTCTGCCTTATCAACTGTCGATGGTAGGTTCTGCGCCTACCATGGTTGTAACGGGTAACGGGGAATCAGGGTTCGATTCCGGAGAGGGAGCCTGAGAAACGGCTACCACATCCAAGGAAGGCAGCAGGCGCGCAAATTACCCACTCCCGGCACGGGGAGGTAGTGACGAAAAATAACGATACGGGACTCATCCGAGGCCCCGTAATCGGAATGAGCACACTTTAAACCCTTTAACGAGTATCCATTGGAGGGCAAGTCTGGTGCCAGCAGCCGCGGTAATTCCAGCTCCAATAGCGTATATTAAAGTTGTTGCGGTTAAAAAGCTCGTAGTTGGATTTGTGTCCCACGCTGTCGGTTCACCGTTCGTCGGTGTTTAACTGGCATGCCCGTGTGGACGTCCTGCCGGTGGATGCGGTCGGCCGTAGGCTT-C---GGTCTGCGTGTCGGCGGTCCGATGCAATCCTACCACGGTGCTCTTTACCGAGTGTCGAGGTGGGCCGGCACGTTTACTTTGAACAAATTAGAGTGCTCAAAGCAGGCAGTGGTTCGCCTGAATATTGTGTGCATGGAATAATGGAATAGGACCTCGGTTCTATTTTGTTGGTTTTCGGAACTTGAGGTAATGATTAATAGGGACAAACGGGGGCATTCGTATTGCGACGTTAGAGGTGAAATTCTTGGATCGTCGCAAGACGAACCTAAGCGAAAGCATTTGCCATGAGTGTTTTCATTAATCAAGAACGAAAGTTAGAGGTTCGAAGGCGATCAGATACCGCCCTAGTTCTAACCATAAACGATGCCAGCTAGCGATCCGCCGAAGTTCCTCCGATGACTCGGCGGGCAGCTTCCGGGAAACCAAAGCTTTTGGGTTCCGGGGGAAGTATGGTTGCAAAGCTGAAACTTAAAGGAATTGACGGAAGGGCACCACCAGGAGTGGAGCCTGCGGCTTAATTTGACTCAACACGGGAAACCTCACCAGGCCCGGACACCGGAAGGATTGACAGATTGACAGCTCTTTCTTGATTCGGTGGGTGGTGGTGCATGGCCGTTCTTAGTTGGTGGAGCGATTTGTCTGGTTAATTCCGATAACGAACGAGACTCTAGCCTGCTAACTAGTCGT-TCCGGTATCCCTTCGTGCTACCGGCGAC--ACATGATCTTCTTAGAGGGACAGGCGGCTTCTAGCCGCACGAGATTGAGCAATAACAGGTCTGTGATGCCCTTAGATGTTCTGGGCCGCACGCGCGCTACACTGAAGGAATCAGCGTGTCCTCCTGGCTCGAAAGAGCCGGGTAACCCGTTGAACCTCCTTCGTGCTGGGGATTGGGGCTTGCAATTGTTCCCCATGAACGAGGAATTCCCAGTAAGCGCGAGTCATAAGCTCGCGTTGATTACGTCCCTGCCCTTTGTACACACCGCCCGTCGCTACTACCGATTGAATGATTTAGTGAGGTCTTCGGACCGGGGCGCGACGGCT--CTTCGCGAGCCGTTGATGTTTCTGGAAAGATGACCAAACTTGATCATTTAGAGGAAGTAAAAGTCGTAACAAGGTTTCCGTAGGTGAACCTCCTGAATTCGAATGGGACTG------------------------AGGATTCAGGGGTGG--TCC-GGTT-GT--GTCAGGCTT-GCTTGCCCTGCCAGATGTTGCTGGTCGCCCGC----TACGATTCGCGTCGTGTGCGGTGTCGTTCCCGGCGATCACTCGGTGG-GGTGCT------TGCTCTG-CCTTCTGGGGTCCTGCACTTCC-TCCCT-AGTAGAAACGTCGCGACCCGTTGGG-TGTCGGTC-TAAGGCCTGGGAAGGCAGACCGTG--CATCCTGCGT---------TGTGC---ACGCAGGTGTGCGGACTCCCAGTG-TCCTGGCCGGCTGCTCGACGGTATGATCAGAGGAGTCGATCCGCTAAA---TTGGAAGCATTATGA--TTGTGTAGCGTCCGG-CCCGGCGCCGACACGTGC-GGGAT-GGAGG--ACTTGTCT-GC---GGGTA-TCCGTGC-TCTG-CACGGTCCCGGCCCT---GCTGCGTTGTCGGA-TAGCTGGTGTCCTTGGACTGGATCG-CCACTCCCGTCAGCG---ACGCCCAATCTTCGGATGGTCTCCCGATTTCTCATATTATTTCACAAGAAAGAGGAAAAAAAGAAGTATTCGGTAATTTAGGTATAATTTTTGCTATAAGTGCAATTGGATTATTAGGATTTGTTGTATGAGCACATCATATATTTACAGTAGGAATAGACGTTGATACGCGGGCTTACTTTACTTCTGCCACAATAATTATTGCAGTACCTACAGGAATTAAAGTATTTAGTTGATTAGCCACTATTTATGGATCAAAATTAACATTCAGTCCATCATGTATATGAGCAATAGGATTTGTATTTCTATTCACTTTAGGTGGATTAACAGGAATTATTTTATCTAATTCATCAATTGATATTACATTACATGATACATATTATGTAGTTGCACATTTTCATTATGTATTATCAATAGGAGCTGTCTTTGCTATTATAGCAGGATTTATTCAATGATATCCACTATTTACAGGAATAACAATAAAACCCCTCTGATTAAAAATTCAATTTATTGCAATGTTCTTAGGTGTAAACTTAACATTTTTCCCACAACATTTTTTAGGGTTGGCAGGCATACCCCGACGATATTCAGATTATCCAGATATATTTTTAACATGAAATATTATATCATCAATTGGATCAATCATTTCAATATTAAGAATATTCATATTCATTATAATTATTTGAGAAAGAATAACTTCAATTCGACAATCTATTTTCAGATCACATATAAATAGATCCATTGAATGAAATCATAATTTACCACCAACTGAACACACTTACCTTGAATTACCTATTT???????????????????????????????????TCACAACATGACCAAATTTATTATTACAAGATAGAACATCGCCATTAATAGAACAATTAATTTTCTTACATGATCACATTATAATAATTTTAAGAATAATTGTGGTAATAGTTATATATATCATAATAAGATTAATTAGTAATAAAATAACAGACCGAAACATTTTAGAGGGACAAATAATTGAATTAATTTGAACACTTATCCCAGCTTTAACTTTAATTTTTATCGCAATACCATCATTAAGATTATTATATTTAATAGATGAAATTAATAAACCAATAATAACAAATAAAATTATTGGACATCAATGATATTGATCATATGAATACTCAGATTTCAAAAATATAGAATTTGATTCATATATAATAAATAATAAAAC---TAATAATTTACGACTATTAGACGTAGATAATCGACTTATTTTACCAATAAACACTTTCATTCGAATAATTGTAACATCAGAGGATGTTATTCATTCATGGACCCTGCCATCATCAGGATTAAAAATTGACGGAACACCCGGACGATTAAATCAAAATAGAATTTTTTTATATAAAACAGGATTAATCTTTGGGCAATGTTCAGAAATTTGTGGAATAAATCATAGTTTTATACCAATTGTCGTAGAAAGAATCCCAATTAATAAATTTATCAAATTTATAATAAAATCATCAGATGACTGAAAGC???????????????????????????AAGAGTGCGCCTGCTAC-GGAGGAGTGAAGAAGCCCCATCGTTATCGTCCAGGAACTGTGGCCTTGCGAGAGATCAGGCGTTATCAGAAGAG-ACCGAGTTGCT-ATTCGCAAGCTGCCCTTCCA-CGCCTGGTGCG-GAGATAGCTCAGGACTTCAAGACAGACTTGCGATTCCAGAGCTCAGCTGTGATGGCCCTGCAGGAAGCGAGTGAAGCCTACTTGGTGGGTCTCTTTGAGGACACCAACCTGTGTGCCATCCATGCCAAGAGGGTCACCATCATGCCC0111-26004--2084005000101
Chitoniscus_sp_suva              ???????ATGGCCGCGGTATTTTGACCGTGCGAAGGTAGCATAATCATTAGCTTATTAATTGTGAGATGGTATGAATGGTTTGATGAAATATTTACTGTCTCAT-ATGTA--TTTATTTAATTTAATTTTTGAGTTAAAAAGCTTAAATTTATTTATAGGACGAGAAGACCCTATAGATCTTTATTTAATTT-A-TTG---AA--TAATTTTT---AGTTAT----TTTTT--TTATTTATTTG-GGTTATTTTTGGTTGGGGTGACATTGAGATT-TAATTAACTCTTATTT-TTT-T--TT--TTCATTTATTT-TG-TTTAAATGATATTTTATTATTT-TTTAAAGA-TTAAATACCTTAGGGATAACAGCGTAATTCTTATTGAGAGTTCTTATTGCC-TAAGAATTTCCGACCTCGATGTTGAATTAA-ATAATTTTTA---GGTGGGGTTGCTAA-A-TA-TTTGGGTCTGTTCGACCTTTAAATTCTTCCATGACCTGAGTTC????????????????????????????????????????????????????????????????????????????????????????????????????????????????????????????????????????????????????????????????????????????????????????????????????????????????????????????????????????????????????????????????????????????????????????????????????????????????????????????????????????????????????????????????????????????????????????????????????????????????????????????????????????????????????????????????????CTTTAACGAGTATCCATTGGAGGGCAAGTCTGGTGCCAGCAGCCGCGGTAATTCCAGCTCCAATAGCGTATATTAAAGTTGTTGCGGTTAAAAAGCTCGTAGTTGGACTTGTGTCCCACGCTGTCGGTTCACCGTTCGTCGGTGTTTAACTGGCATGCCCGTGTGGACGTCCTGCCGGTGGATGCGGTCGGCCGTGGGCCT-CT--GGTCTGCGCGTCGGCGGTCCGATGGAATCCTACCGCGGTGCTCTTCACCGAGTGTCGAGGTGGGCCGGCACGTTTACTTTGAACAAATTAGAGTGCTCAAAGCAGGCAGTGGTTCGCCTGAATATTGTGTGCATGGAATAATGGAATAGGACCTCGGTTCTATTTTGTTGGTTTTCGGAACTTGAGGTAATGATTAATAGGGACAGACGGGGGCATTCGTATTGCGACGTTAGAGGTGAAATTCTTGGATCGTCGCAAGACGAACCTAAGCGAAAGCATTTGCCATGAGTGTTTTCATTAATCAAGAACGAAAGTTAGAGGTTCGAAGGCGATCAGATACCGCCCTAGTTCTAACCATAAACGATGCCAGCTAGCGATCCGCCGAAGTTCCTCCGATGACTCGGCGGGCAGCTTCCGGGAAACCAAAGCTTTTGGGTTCCGGGGGAAGTATGGTTGCAAAGCTGAAACTTAAAGGAATTGACGGAAGGGCACCACCAGGAGTGGAGCCTGCGGCTTAATTTGACTCAACACGGGAAACCTCACCAGGCCCGGACACCGGAAGGATTGACAGATTGAGAGCTCTTTCTTGATTCGGTGGGTGGTGGTGCATGGCCGTTCTTAGTTGGTGGAGCGATTTGTCTGGTTAATTCCGATAACGAACGAGACTCTGGCCTGCTAACTAGTCGCTTCCGGTATCCCTTCGTGCTACCGGCGAC--AAATGATCTTCTTAGAGGGACAGGCGGCTTCTAGCCGCACGAGATTGAGCAATAACAGGTCTGTGATGCCCTTAGATGTTCTGGGCCGCACGCGCGCTACACTGAAGGAATCAGCGTGTCCTCCTAGCCCGAAAGGGCCGGGTAACCCGTTGAACCTCCTTCGTGCTAGGGATTGGGGCTTGCAATTGTTCCCCATGAACGAGGAATTCCCAGTAAGCGCGAGTCATAAGCTCGCGTTGATTACGTCCCTGCCCTTTGTACACACCGCCCGTCGCTACTACCGATTGAATGATTTAGTGAGGTCTTCGGACCGGTGCGCGACGGCT--CTTCGCGAGCCGTTGATGTTGCTGGAAAGATGACCAAACTTGATCATTTAGAGGAAGTAAAAGTCGTAACAAGGTTTCCGTAGGTGAACCT???????????????????????????????????????????????????????????????????????????????????????????????????????????????????????????????????????????????????????????????????????????????????????????????????????????????????????????????????????????????????????????????????????????????????????????????????????????????????????????????????????????????????????????????????????????????????????????????????????????????????????????????????????????????????????????????????????????????????????????????????????????????????????????????????????????????????????????????????????????????????????????????????????????CCATATTATTTCAACTGAAAGAGGTAAAAAAGAAGTCTTTGGAAATCTAGGAATAATCTTCGCAATATCAGCTATTGGGTTATTAGGCTTTGTAGTGTGGGCACATCATATATTCACAGTTGGAATAGATGTAGACACACGGGCCTATTTCACCTCAGCCACAATAATTATTGCTGTACCTACAGGAATTAAAGTATTTAGATGACTAACAACTATATATGGATCTAAACTAACTTTTAGCCCACCTTGCCTGTGAAGTTTAGGATTCGTATTTCTATTCACTTTAGGAGGATTAACCGGAATTGTTTTATCTAATTCATCAATTGATATTACCTTACATGATACATACTATGTAGTAGCACATTTCCATTATGTATTATCTATAGGGGCTGTATTTGCCATTATAGCAGGCTTTATCCAATGATATCCAGTTTTTACTGGAATAACTATAAATCCAACTTGATTAAAAATTCAATTCTTAGTTATATTTACAGGAGTAAATATAACTTTCTTTCCACAACATTTCCTTGGATTAGCAGGTATGCCCCGACGATACTCTGACTATCCAGATATATTTACAATATGAAATATTATTTCATCAATAGGAGCATTAATCTCAACATTAAGAATAATAATATTTATTAAAATTATATGAGAAAGAATCACATCAATACGACAAGCAATTAATAGATCACAAATAAATAGATCTATTGAATGAATTCACAATATACCTCCTACAGAACATAGTTATAACGAATTACCTATACTAATTAAA----TTCTAATATGGCAGAT?TAGTAATAACAACATGACCAAATATTAATTTACAGGATAGAAATTCACCATTAATAGAACAATTAATAATATTTAATGACCACATATTATTTATCTTAATAATTATTATAACAATAGTAAGCTATCTTATAATAACCATTATTATTAACAAAATAATAAATCGAAATTTATTAGAAGGGCAAGCAATTGAATTAATATGAACTGTAACACCTGCAATAACTCTATTCTTTATCGCAACACCTTCATTACGACTCCTATACTTAATAGATGAAATTAATAAACCAATAATAACAATAAAAACTATTGGCCATCAATGATACTGAACTTATGAATACTCTGATTTCATAAAAAATGAATTTGATTCATATATATCAAATTATGAAAAATCAATAAAT---CGATTATTAGAAGTAGATAATCGAATTACTTTACCAGCAAATACATTTATCCGAATAATAGTAACATCAACTGACGTAATTCATTCATGGGCTCTACCATCATCTGGTATTAAAATTGACGCAACCCCTGGACGATTAAATCAGACAAGATTAATATTAAATCGAATAGGAATCATTTACGGACAATGTTCAGAAATTTGCGGAGCAAATCACAGATTTATACCAATTATAGTAGAAAGAATCCCCATTAATTCATTTATTAAATGAATGACAAAATCATCAGATGACTGAAAGCA????????????????????????????????????????????????????????AAGCCTCACCGCTACCGTCCTGGAAC-GTTGCTCTGAGAGAAATCAGGCGTTACCAGAAGAGCACCGAGCTGCTGATTCGAAAGTTGCCTTTCCAGCGCCTTGTGCGTGAGATTGCGCAGGACTTCAAGACGGACCTCCGCTTCCAGAGCTCTGC-GT-ATGGCACTGCAGGAGGC-AGCGAGGCCTACCTGGTGGGTCTGTTTGAGGACACCAACCTGTGTGCCATTCACGCCAAGAGGGTCACCATCATGCC?0011013121011160010300000
Chitoniscus_feejeeanus           ??????????????????????????????????????????????????????????????????????????????????????????????????????????????????????????????????????????????????????????????????????????????????????????????????????????????????????????????????????????????????????????????????????????????????????????????????????????????????????????????????????????????????????????????????????????????????????????????????????????????????????????????????????????????????????????????????????????????????????????????????????????????????????????????????????????????????????????????????????????????????????????????????????????????????????????????????????????????????????????????????????????????????????????????????????????????????????????????????????????????????????????????????????????????????????????????????????????????????????????????????????????????????????????????????????????????????????????????????????????????????????????????????????????????????????????????????????????????????????????????????????????????????????????????????????????????????????????????????????????????????????????????????????????????????????????????????????????????????????????????????????????????????????????????????????????????????????????????????????????????????????????????????????????????????????????????????????????????????????????????????????????????????????????????????????????????????????????????????????????????????????????????????????????????????????????????????????????????????????????????????????????????????????????????????????????????????????????????????????????????????????????????????????????????????????????????????????????????????????????????????????????????????????????????????????????????????????????????????????????????????????????????????????????????????????????????????????????????????????????????????????????????????????????????????????????????????????????????????????????????????????????????????????????????????????????????????????????????????????????????????????????????????????????????????????????????????????????????????????????????????????????????????????????????????????????????????????????????????????????????????????????????????????????????????????????????????????????????????????????????????????????????????????????????????????????????????????????????????????????????????????????????????????????????????????????????????????????????????CCTGAATTCGAAAGGGGA--------------------------CGGGATTCACGTTCC--TCC-GTGC-A---GACAGCGTC-GTGCCCTGGCCGTGATGGTGCCGGTCCGCCGC----GGCGACGTGTATCGCTTGCGGTGTAGTACT--GGCGCCACTCGGTTT-TGCGGC------TGACCGC-ATC-ACGGAGGACGGCACTTCA-CCCCT-AGTAGAAACGTCGCGACCCGTTGGG-TGCCGGCC-AAAGGCCTGGGAAGGCAGACCGCG--CGTTCTGTGGG--------TGGTA---CCACGAGCGTGCGGACTCCCGGTG-ACCCGGCCGGCTGCCCGACGGTATGATCAGAGGAGCCGGTCCGCTACA---CTGGAAACACTGTAG--TTGTGAAGCGTGCGG-CCCGGTTAAGTAGCGTGTGGGGTC-TTTG---TGAAAACC-GG---GATAT-ACCGTGT-GTCT-ACGGGCCCGTACCCT---GCTGCGTTTGCGG---CGCCGGTGTTCTCGCACGTGATCG-ATACTCCCGTCTGCG---ACGCAC-ACCGTCGGATTG???????ATCTCTCATATTATTTCAACAGAAAGAGGTAAAAAGGAAGTATTTGGAAACTTAGGGATAATTTTCGCAATATCAGCCATTGGATTATTAGGCTTTGTAGTATGGGCACATCATATATTTACAGTAGGAATAGATGTAGATACACGAGCTTACTTCACTTCAGCTACAATAATTATTGCTGTGCCAACAGGAATCAAAGTATTTAGTTGATTAACAACAATATATGGATCCAAATTAACTTTCAGCCCTTCTTGCCTATGAAGATTAGGGTTTGTATTCCTATTCACCTTAGGGGGTTTAACAGGAATCGTTTTATCAAACTCATCAATTGATATTACCCTACATGACACATACTACGTAGTAGCACACTTCCACTATGTATTATCAATAGGGGCTGTGTTTGCAATTATAGCAGGATTTATCCAGTGATACCCTGTTTTCACAGGAATAACTATAAACCCAACCTGATTAAAAATTCAATTTTTAACAATATTTACAGGAGTAAATTTAACATTCTTCCCTCAACATTTCCTAGGATTAGCCGGTATACCTCGACGATACTCTGATTATCCAGATATATTTACAATATGAAATATTGTCTCATCAATAGGTGCATTAATCTCAACATTAAGAATAATGATATTTATTAAAATTATATGAGAAAGAATTACATCAATACGACAAGCAATAAATAGATCACAAATAAACAGATCAATTGAATGAAGACATAATATACCACCAACAGAACAT??????????????????????????????????????????????????TTAGAAATAATAACGTGACCTACACTTTATCTACAAGATAGATCCTCACCTCTAATAGAACAATTAATCTTCTTCCACGATCATATTATAATAATTTTAATAATAATTGTTACAACAGTAACATATACAATAATTATATTAATTGTTAATAAATATACAGATCGAAATTTATTAGAAGGTCAAATAATTGAATTAATATGAACTGTAACACCAGCAATAACACTATTTTTTATTGCTACACCATCATTACGATTATTATATTTAATAGACGAAATTAATAATCCAGCAATAACTACTAAAGCAGTAGGACATCAATGATATTGAACCTATGAATATTCAAACTTCAATAAAGAAGAAATTGAATCATATATAAATAACCAAGAAAATAATAATGATTTTCGATTACTAGATGTTGATAATCGAATAACATTACCATCAAATACATTTATTCGAATAATTGTAACATCTAGAGACGTTATCCATTCATGAACATTACCATCAACTGGCATAAAAATTGATGGAACCCCAGGACGATTAAATCAAGCAAGATTATTATTAAATCGAAATGGATTAATGTATGGTCAATGTTCAGAAATTTGTGGAACAAATCACAGATTTATACCTATTGTGGTTGAAAGTATCCCAATCAATAGATTTATTAAGTGAATAACAAAATC??????????????????AGCAGCTTGCCACAAAAGCGGCTCGTAAGAGCGCCCCTGCGACCGGCGGAGTGAAGAAGCCTCACCGCTACCGTCCCGGGACTGTGGCCCTGAGAGAAATCAGGCGTTACCAGAAGAGCACCGAGCTGCTGATTCGAAAGTTACCATTCCAGCGCCTAGTGCGCGAGATTGCCCAGGACTTCAAGACGGACCTCCGCTTCCAGAGCTCCGCGGTGATGGCGCTGCAGGAGGCGAGCGAGGCGTACCTGGTGGGCCTGTTTGAGGACACCAAC???????????????????????????????????????0011013121011160000300000
Comptaphyllium_riedeli           ??????????????????????????????????????????????????????????????????????????????????????????????????????????????????????????????????????????????????????????????????????????????????????????????????????????????????????????????????????????????????????????????????????????????????????????????????????????????????????????????????????????????????????????????????????????????????????????????????????????????????????????????????????????????????????????????????????????????????????????????????????????????????????????????????????????????????????????????????????????????????????????????????????????????????????????????????????????????????????????????????????????????????????????????????????????????????????????????????????????????????????????????????????????????????????????????????????????????????????????????????????????????????????????????????????????????????????????????????????????????????????????????????????????????????????????????????????????????????????????????????????????????????????????????????????????????????????????????????????????????????????????????????????????????????????????????????????????????????????????????????????????????????????????????????????????????????????????????????????????????????????????????????????????????????????????????????????????????????????????????????????????????????????????????????????????????????????????????????????????????????????????????????????????????????????????????????????????????????????????????????????????????????????????????????????????????????????????????????????????????????????????????????????????????????????????????????????????????????????????????????????????????????????????????????????????????????????????????????????????????????????????????????????????????????????????????????????????????????????????????????????????????????????????????????????????????????????????????????????????????????????????????????????????????????????????????????????????????????????????????????????????????????????????????????????????????????????????????????????????????????????????????????????????????????????????????????????????????????????????????????????????????????????????????????????????????????????????????????????????????????????????????????????????????????????????????????????????????????????????????????????????????????????????????????????????????????????????????????????????????????????????????????????????????????????????????????????????????????????????????????????????????????????????????????????????????????????????????????????????????????????????????????????????????????????????????????????????????????????????????????????????????????????????????????????????????????????????????????????????????????????????????????????????????????????????????????????????????????????????????????????????????????????????????????????????????????????????????????????????????????????????????????????????????????????????????????????????????????????????????????????????????????????????????????????????????????????????????????????????????????????????????????????????????????????????????????????????????????????????????????????????????????????????????????????????????????????????????????????????????????????????????????????????????????????????????????????????????????????????????????????????????????????????????????????????????????????????????????????????????????????????????????????????????????????????????????????????????????????????????????????????????????????????????????????????????????????????????????????????????????????????????????????????????????????????????????????????????????????????????????????????????????????????????????????????????????????????????????????????????????????????????????????????????????????????????????????????????????????????????????????????????????????????????????????????????????????????????????????????????????????????????????????????????????????????????????????????????????????????????????????????????????????????????????????????????????????????????????????????????????????????????????????????????????????????????????????????????????????????????????????????????????????????????????????????????????????????????????????????????????????????????????????????????????????????????????????????????????????????????????????????????????????????????????????????????????????????????????????????????????????????????????????????????????????????????????????????????????????????????????????????????????????????????????????????????????????????????????????????????????????????????????????????????????????????????????????????????????????????????????????????????????????????????????????????????????????????????????????????????????????????????????????????????????????????????????????????????????????????????????????????????????????????????????????????????????????2011000111001110020300002
Comptaphyllium_caudatum          ATTTTTAATGGCCGCGGTATTTTAACTGTGCAAAGGTAGCATAATCATTAGTCTATTAATTGTAGAATTGTATGAATGGTTTGACGAAATTTATTCTGTCTCTT-TTTTA--TTATTAGAATTTAATTTTTGAGTTAAAAAGCTTAAATTCGTTTATAGGACGAGAAGACCCTGTAGATCTTGATTATTATT-ATTAT---TT--TAATTTTT---TGGTCATA--TTTTTGATTTTATTTTTT-ATTATTTTTTTGTTGGGGTGACATTTAGATA-TTATTAACTCTTTTT--TTT-T--TC--TTCATTTATTTTTG-TTTAATTGACCTTTTATTATTGTTTATAA-AATTA-ATACCTTAGGGATAACAGCGTGATTCTTTTTGAGAGTTCTTATTAACAAGGGAGATTGCGACCTCGATGTTGAATTAAGATAATTATTA---GGTGTAGAAGCTTA-A-TT-TTTTGGTCTGTTCGACCATTAAATTCTTACATGA?????????TCATTAAATCAGTTATGGTTCCTTAGATCGTACCACA-TGACTTGGATAACTGTGGTAATTCTAGAGCTAATACATGCAAACAGAGTCCCGACCAGAAATGGAAGGGATGCTTTTATTAGATCAAAACCAATCGG-CCGGCTCGCCCGGTCCGTTTGCTTTGGTGACTCTGGATAACTTTGAGCTGATCGCACGGTCCTCGTACCGGCGACGCATCTTTCAAATGTCTGCCTTATCAACTGTCGATGGTAGGTTCTGCGCCTACCATGGTTGTAACGGGTAACGGGGAATCAGGGTTCGATTCCGGAGAGGGAGCCTGAGAAACGGCTACCACATCCAAGGAAGGCAGCAGGCGCGCAAATTACCCACTCCCGGCACGGGGAGGTAGTGACGAAAAATAACGATACGGGACTCATCCGAGGCCCCGTAATCGGAATGAGCACACTTTAAACCCTTTAACGAGTATCCATTGGAGGGCAAGTCTGGTGCCAGCAGCCGCGGTAATTCCAGCTCCAATAGCGTATATTAAAGTTGTTGCGGTTAAAAAGCTCGTAGTTGGACTTGTGTCCCACGCTGTCGGTTCACCGTTCGTCGGTGTTTAACTGGCATGCCCGTGTGGACGTCCTGCCGGTGGATGCGGTCGGCCGCGGGCCT-CT--GGTCTGCGCGTCGGCGGTCCGATTGAATCCTACCGCGGTGCTCTTCACCGAGTGTCGAGGTGGGCCGGCACGTTTACTTTGAACAAATTAGAGTGCTCAAAGCAGGCAGTGGTTCGCCTGAATATTGTGTGCATGGAATAATGGAATAGGACCTCGGTTCTATTTTGTTGGTTTTCGGAACTTGAGGTAATGATTAATAGGGACAGACGGGGGCATTCGTATTGCGACGTTAGAGGTGAAATTCTTGGATCGTCGCAAGACGAACCTAAGCGAAAGCATTTGCCATGAGTGTTTTCATTAATCAAGAACGAAAGTTAGAGGTTCGAAGGCGATCAGATACCGCCCTAGTTCTAACCATAAACGATGCCAGCTAGCGATCCGCCGAAGTTCCTCCGATGACTCGGCGGGCAGCTTCCGGGAAACCAAAGCTTTTGGGTTCCGGGGGAAGTATGGTTGCAAAGCTGAAACTTAAAGGAATTGACGGAAGGGCACCACCAGGAGTGGAGCCTGCGGCTTAATTTGACTCAACACGGGAAACCTCACCAGGCCCGGACACCGGAAGGATTGACAGATTGAGAGCTCTTTCTTGATTCGGTGGGTGGTGGTGCATGGCCGTTCTTAGTTGGTGGAGCGATTTGTCTGGTTAATTCCGATAACGAACGAGACTCTGGCCTGCTAACTAGTCGCTTCCGGTATCCCTTCGTGCTACCGGCGAC--AAATGATCTTCTTAGAGGGACAGGCGGCTTCTAGCCGCACGAGATTGAGCAATAACAGGTCTGTGATGCCCTTAGATGTTCTGGGCCGCACGCGCGCTACACTGAAGGAATCAGCGTGTCCTCCTAGCCCGAAAGGGCCGGGTAACCCGTTGAACCTCCTTCGTGCTAGGGATTGGGGCTTGCAATTGTTCCCCATGAACGAGGAATTCCCAGTAAGCGCGAGTCATAAGCTCGCGTTGATTACGTCCCTGCCCTTTGTACACACCGCCCGTCGCTACTACCGATTGAATGATTTAGTGAGGTCTTCGGACCGGTGCGCGACGGCT--CTTCGCGAGCCGTTGATGTTGCTGGAAAGATGACCAAACTTGATCATTTAGAGGAAGTAAAAGTCGTAACAAGGTTTCCGTAGGTGAACCT?????????????????????????????????????????????TGGATTCATGTCCT-TACC-GTTA-G---TAAACCGGG-T-GCCTCGCTACGGATGGTGCCGGTCGCCCGC----GGCGATTCATTTCGCTTGCGGTGTCGTTTCTGGCGTCCACCTGGCGT-GG-GCT------GACCGCC-CTC-GCGGAGGACTGCACTTCT-CCCCT-AGTAGAAACGTCGCGACCCGTTGGG-TGCCGGCC-AAAGGCCCGGGTGGGCAGACCGCA--CGTCCCGTGGT--------GTTCG---CCACGGGCGTGCGGACCCCCGTTG-ACCCGGCCGGCTGCCCGACGGTATGACCAGAGGAGTCGATCCGCTGAA---TGGGAAACACTGTGG--TTGTGAAGCGTGCGG-CCTGGCGCCGATACGTGTGGGGAT-TGAGG--TGTAAACC-GG---GGGTG-CCCGTGC-GAAG-CACGGTCCCGGCCCT---GCTGCGTTGTCGG--TCGCCGGTGTCCTCGCACAGGATCG-ATACTCCCGTCTGCG---ACGCCC-ACCTTCGGATGGTCTCCCGATTTCACATATCATTTCAAATGAAAGAGGAAAAAAAGAAGTATTTGGAAACTTAGGAATAATCTTCGCAATAGGGGCTATCGGATTACTAGGATTCGTTGTATGGGCACATCACATATTTACAGTAGGTATAGATGTAGATACACGAGCATATTTTACATCAGCAACTATAATTATTGCCGTGCCCACTGGAATTAAAGTATTTAGATGATTAACAACAATATACGGATCCAAAATTACATTCAGACCATCATGTCAATGAGCTCTAGGATTCGTATTTTTATTTACAATTGGTGGACTAACAGGAATTATTTTATCTAACTCATCAATTGATATTACTCTCCATGATACTTATTATGTAGTTGCACATTTCCATTATGTTCTATCAATAGGTGCATTGTTTGCTATTATATCTGGATTTATTCAATGATATCCTCTAATATCAGGAATAACTATAAACCCAACATGACTAAAAGTACAATTTATAACAACCTTTATTGGAGTTAATATAACATTTTTTCCACAACATTTTTTAGGTCTTTCAGGCATACCACGACGTTATTCAGACTTCCCTGATATATTTATCAGATGAAATATTATTTCATCTATAGGAGCCCTTGTTTCATTAATAAGAACAATAATATTTATAATAATCATATGGGAAAGAATATCTTCAATACGACAAACAATTTTTAGATCTAATATAAGAAGATCAATTGAATGAAGTCATAACTTACCCCCATCTGAACATTCATATAATGAATTACCAATAATAATTATA----TTCTAATATGGCAGAT????????????????????????????????????????????????????????AGAACAATTAATATACTTTCACGATCATATAATAATAATTATTATAATAATTATTACAATAGTGAGTTATTTAATAATTAATATTATAATTAATAATAAAACTAATTTAAACTTATTAGAAGGTCAAACAATTGAATTAATCTGAACTATCGCCCCAGCAATAACACTCTTATTTATTGCAACACCATCGCTGCGTCTACTATATTTAATAGATGAAATCAATAAACCAGTATTAACAATTAAAGTTATTGGACATCAATGATACTGAACATATGAATATTCAGATTTTAAAGAAAAAGAACTCGATTCATACATAATAAACTATGAAAA---AACCAACATACGATTATTAGATTCAGATAATAAATTAATTCTCCCAACAAATAACTTAATCCGATTAATAATAACATCAACAGATGTTATTCATTCATGAACCCTACCATCAACAGGGGTAAAAATTGATGCAACACCTGGACGATTAAATCAGGCTAGATTAATATTATACCGAAGAGGTGTGATTTATGGTCAATGCTCAGAAATCTGTGGTTTGAACCACAGATTCATACCTATTTCTGTAGAAAGTATACCTATCAATATATTTATTATAAAAATATTATAAACATCAGATGACTGAAAGCA????????GCCACAAAAGCAGCTCGTAAGAGCGCCCCTGCAACTGGTGGAGTGAAGAAGCCTCACCGCTACCGTCCTGGAACGGTTGCCCTGAGAGAAATCAGGCGTTACCAGAAGAGCACCGAGCTGCTGATTCGAAAGTTGCCTTTCCAGCGACTTGTGCGTGAGATTGCCCAGGACTTCAAGACCGACCTCCGCTTCCAGAGCTCTGCAGTAATGGCACTGCAGGAGGCGAGCGAGGCCTACCTGGTGGGTCTGTTTGAGGACACCAACCTGTGTGCCATTCATGCCAAGAGGGTCACCATCATGCC?2011000111001110010300001
Trolicaphyllium_sarrameaense     TAATTTAATGGCCGCGGTATTTTGACCGTGCAAAGGTAGCATAATCATTAGCCTATTTATTGTAGGATTGTATGAATGGTTAGACGAAATATTGACTGTCTCAA-TAGAA--TTTATATAATTTAATTTTTGAGTTAAAAAGCTTAAATTTTTTTAAAGGACGAGAAGACCCTATAGATCTTTATTATTTTT-TTTTA---TT--AATCTTTA---GAT--------------TTTTAATATTA-TTATTTTTTTTGTTGGGGTGACATTTAGATA-TAACTAACTCTTTATTATTT-T--TT--TTCATTAATTTATG-TTTATTTGACCTTTTATTATTG-TTATAAGA-ATAGATACCTTAGGGATAACAGCGTAATTCTTTTTGAGAGTTCTTATTGACGAATGAGATTGCGACCTCGATGTTGAATTAAGATTATTATTT---GGTGTAGTCGCTTA-A-TT-AATTGGTCTGTTCGACCATTAAATTCTTACATGATCTGAGTTC????????????????????????????????????????????????????????????????????????????????????????????????????????????????????????????????????????????????????????????????????????????????????????????????????????????????????????????????????????????????????????????????????????????????????????????????????????????????????????????????????????????????????????????????????????????????????????????????????????????????????????????????????????????????????????????????????CTTTAACGAGTATCCATTGGAGGGCAAGTCTGGTGCCAGCAGCCGCGGTAATTCCAGCTCCAATAGCGTATATTAAAGTTGTTGCGGTTAAAAAGCTCGTAGTTGGACTTGTGTCCCACGCTGTCGGTTCACCGTTCGTCGGTGTCTAACTGGCATGCCCGTGTGGACGTCCTGCCGGTGGATGCGGTCGGCCGTGGGCCT-CT--GGTCTGCGCGTCGGCGGTCCGATGACGAACTACACTCATGCTCTTCACCGAGTGTCGAGGTGGGCCGGCACGTTTACTTTGAACAAATTAGAGTGCTCAAAGCAGGCAGTGGTTCGCCTGAATATTGTGTGCATGGAATAATGGAATAGGACCTCGGTTCTATTTTGTTGGTTTTCGGAACTTGAGGTAATGATTAATAGGGACAGACGGGGGCATTCGTATTGCGACGTTAGAGGTGAAATTCTTGGATCGTCGCAAGACGAACCTAAGCGAAAGCATTTGCCATGAGTGTTTTCATTAATCAAGAACGAAAGTTAGAGGTTCGAAGGCGATCAGATACCGCCCTAGTTCTAACCATAAACGATGCCAGCTAGCGATCCGCCGAAGTTCCTCCGATGACTCGGCGGGCAGCTTCCGGGAAACCAAAGCTTTTGGGTTCCGGGGGAAGTATGGTTGCAAAGCTGAAACTTAAAGGAATTGACGGAAGGGCACCACCAGGAGTGGAGCCTGCGGCTTAATTTGACTCAACACGGGAAACCTCACCAGGCCCGGACACCGGAAGGATTGACAGATTGAGAGCTCTTTCTTGATTCGGTGGGTGGTGGTGCATGGCCGTTCTTAGTTGGTGGAGCGATTTGTCTGGTTAATTCCGATAACGAACGAGACTCTGGCCTGCTAACTAGTCGCTTCCGGTATCCCTTCGTGCTACCGGCGAC--AAATGATCTTCTTAGAGGGACAGGCGGCTTCTAGCCGCACGAGATTGAGCAATAACAGGTCTGTGATGCCCTTAGATGTTCTGGGCCGCACGCGCGCTACACTGAAGGAATCAGCGTGTCCTCCTAGCCCGAAAGGGCCGGGTAACCCGTTGAACCTCCTTCGTGCTAGGGATTGGGGCTTGCAATTGTTCCCCATGAACGAGGAATTCCCAGTAAGCGCGAGTCATAAGCTCGCGTTGATTACGTCCCTGCCCTTTGTACACACCGCCCGTCGCTACTACCGATTGAATGATTTAGTGAGGTCTTCGGACCGGTGCGCGACGGCT--CTTCTCGAGCCGTTGATGTTGCTGGAAAGATGACCAAACTTGATCATTTAGAGGAAGTAAAAGTCGTAACAAGGTTTCCGTAGGTGAACCTCCTGAATTCGAAAGGGG---------------------------TTGGATTCATGTCCT--ACC-GTCT-G---AAAACTTGG-TCGCCCCACTATAGATGGTGCTGGTCGCCCGC----GGCGATTAATTTCGTTTGCGGTGTCGTTTCTGGCGTCCACATGGTGG-TG-GCT------GTCCG-C-CTC-GTGGAGGACTGCACTTCT-CCCCT-AGTAGAAACGTCGCGACCCGTTGGG-TGCCGGCC-AAAGGCCCGGGTAGGCAGACCGCG--TGTCCTGTGGC--------GGTTG---TCACAGGCGTGCGGACTCCTGGTG-ACCCGGCCGGCTGCCCGACGGTATGACCAGAGGAGTCGATCCGCTGAA---TGGGAAACACTGTGG--TTGTGAAGCGTGCGG-CCTGGCGCCGATACGTGTGGGGAT-TGAGG--TGTAAACC-GG---GGGTG-TCCGTGC-GAAG-CACGGTCCCGGCCCT---GCTGCGTTGTCGG--TTGCTGGTGTCCTCGCACTGGATCG-ATACTCCCGTCTGCG---ACGCCC-ACCTTCGGATGGTCTCCCGATTTCACATATTATTTCAAATGAAAGAGGGAAGAAAGAAGTCTTTGGAAATTTAGGAATAATTTTTGCAATAGCTGCAATTGGATTACTAGGTTTTGTAGTATGGGCTCATCACATATTTACCGTAGGTATAGACGTAGATACTCGTGCATACTTTACATCAGCTACCATAATTATTGCCGTACCAACAGGTATTAAAGTATTCAGTTGACTAACAACTATATATGGATCTAAAATAACATTCAGACCATCATGCTTATGATCATTAGGGTTTGTATTTCTATTCACTTTAGGGGGATTAACAGGAATTGTTTTATCTAACTCATCAATTGATATTACACTACATGACACATATTATGTTGTAGCTCATTTTCATTACGTGTTATCTATAGGAGCAGTATTTGCAATTATAGCAGGATTTATTCAATGATTTCCTTTATTTTCAGGAACTTCAATAAATGAAAAATGATTAAAAATCCAATTCTCAACCATATTCATTGGGGTAAATTTAACATTTTTCCCACAGCACTTCTTAGGACTAGCCGGAATACCCCGACGATATTCAGATTACCCCGATATATTTTACACTTGAAACATTATCTCATCAATGGGATCAATGATGTCAACAATAAGAATAATAATATTTATTATAATTTTATGGGAAAGAATTCAATCGATGCGAATAACAATTTTCAGATCCCACATAAACAGATCACTTGAATGAAATCAAGATCTACCACCTAGTGAACATACCTACAGAGAACTACCTATATTAATTAAA----TTCTAATATGGCAGAT???GAAATAACAACATGGCCTAACATTTCATTACAAGATAGAATTTCACCTTTAATAGAACAATTAACATTCTTCCATGACCATATCATAATAATTATTATAATAATCGTAACCATTGTAAGATATATATTGATTAAAATTTCTTTCAATAAAAAGGTAAACTTAAATTTACTAGAAGGACAAATAATCGAATTAATCTGAACAGTAACACCAGCAATAACACTATTTTTCATTGCAACACCATCATTACGAATTTTATACTTAATAGATGAAATTAATAAACCAATAATAACTGTAAAAGCTGTAGGACATCAATGATACTGAACTTATGAATACTCTGATTTTAAAGAATCAGAATTTGATTCATATATATCAAATTATGAAAACAACCAAAATATTCGATTACTAGATACAGATAATAAAATAATTATACCAATAAATATATTTATTCGAATAATAGTTACATCAACTGATGTAATTCACTCATGAACATTACCATCAACAGGAATTAAAATTGACGGAACCCCGGGACGTCTAAATCAATCCAGACTAATATTTAACCGAACAGGAATTATTTATGGACAGTGTTCAGAGATTTGCGGAACAAATCACAGATTCATGCCCATTTCAGTGGAAAGAGTACCCATTAATGTATTTATCAAATCGATAATAAAATCATCAGATGACTGAAAGCAAGCAGCTTGCCACAAAAGCAGCCCGTAAGAGCGCCCCTGCAACTGGTGGAGTGAAGAAGCCTCACCGCTACCGTCCTGGAACGGTTGCCCTGAGAGAAATCAGGCGTTACCAGAAGAGCACCGAGCTGCTGATTCGAAAGTTGCCTTTCCAGCGCCTTGTGCGTGAGATTGCCCAGGACTTCAAGACGGACCTCCGCTTCCAGAGCTCTGCAGTAATGGCACTGCAGGAGGCGAGCGAGGCCTACCTGGTGGGTCTGTTTGAGGACACCAACCTGTGTGCCATTCATGCCAAGAGGGTCACCATCATGCCC2011013121021132020300000
Trolicaphyllium_brachysoma       ??????????????????????????????????????????????????????????????????????????????????????????????????????????????????????????????????????????????????????????????????????????????????????????????????????????????????????????????????????????????????????????????????????????????????????????????????????????????????????????????????????????????????????????????????????????????????????????????????????????????????????????????????????????????????????????????????????????????????????????????????????????????????????????????????????????????????????????????????????????????????????????????????????????????????????????????????????????????????????????????????????????????????????????????????????????????????????????????????????????????????????????????????????????????????????????????????????????????????????????????????????????????????????????????????????????????????????????????????????????????????????????????????????????????????????????????????????????????????????????????????????????????????????????????????????????????????????????????????????????????????????????????????????????????????????????????????????????????????????????????????????????????????????????????????????????????????????????????????????????????????????????????????????????????????????????????????????????????????????????????????????????????????????????????????????????????????????????????????????????????????????????????????????????????????????????????????????????????????????????????????????????????????????????????????????????????????????????????????????????????????????????????????????????????????????????????????????????????????????????????????????????????????????????????????????????????????????????????????????????????????????????????????????????????????????????????????????????????????????????????????????????????????????????????????????????????????????????????????????????????????????????????????????????????????????????????????????????????????????????????????????????????????????????????????????????????????????????????????????????????????????????????????????????????????????????????????????????????????????????????????????????????????????????????????????????????????????????????????????????????????????????????????????????????????????????????????????????????????????????????????????????????????????????????????????????????????????????????????CCTGAATTCGAAAGGGG---------------------------TTGGATTCATGTCCT--ACC-GTCT-G---AAAACTTGG-TCGCCCCACTATAGATGGTGCTGGTCGCCCGC----GGCGATTAATTTCGTTTGCGGTGTCGTTTCTGGCGTCCACATGGTGG-TG-GCT------GTCCG-C-CTC-GTGGAGGACTGCACTTCT-CCCCT-AGTAGAAACGTCGCGACCCGTTGGG-TGCCGGCC-AAAGGCCCGGGTAGGCAGACCGCG--TGTCCTGTGGC--------GGTCG---TCACAGGCGTGCGGACTCCTGGTG-ACCCGGCCGGCTGCCCGACGGTATGACCAGAGGAGTCGATCCGCTGAA---TGGGAAACACTGTGG--TTGTGAAGCGTGCGG-CCTGGCGCCGATACGTGTGGGGAT-TGAGG--TGTAAACC-GG---GGGTG-TCCGTGC-GAAG-CACGGTCCCGGCCCT---GCTGCGTTGTCGG--TTGCCGGTGTCCTCGCACTGGATCG-ATACTCCCGTCTGCG---ACGCCC-ACCTTCGGATGG???????ATTTCACACATTATTTCTCATGAAAGAGGAAAGAAAGAAGTCTTTGGAAATTTAGGAATAATTTTTGCAATAGCTGCGATTGGGTTACTAGGATTTGTAGTATGAGCTCACCACATATTTACTGTAGGTATAGACGTGGACACTCGTGCGTACTTTACATCAGCTACCATAATTATTGCCGTACCAACAGGTATTAAAGTATTCAGTTGACTAACAACCATATATGGATCTAAAATAACATTCAGACCATCGTGCTTATGATCATTAGGATTTGTATTTCTATTCACTTTAGGGGGATTAACAGGTATTGTTTTATCTAACTCATCAATTGATATTACACTACATGATACATATTATGTTGTAGCCCATTTTCATTACGTATTATCTATAGGAGCAGTATTTGCTATTATAGCAGGATTTATTCAATGATTTCCCTTATTTTCAGGAACTTCAATAAATCAAAAATGATTAAAAATCCAATTCTCAACTATATTTATCGGAGTAAATTTAACATTTTTTCCACAACACTTCCTAGGCCTAGCCGGAATACCCCGACGATATTCAGATTACCCCGATATATTCTACACTTGAAACATTATCTCATCAATAGGATCAATAATATCAACAATAAGAATAATAATATTCGTTATAATTTTATGGGAAAGAATTCAATCAATGCGAATAACAATTTTCAGATCTCACATAAATAGATCACTTGAATGAAATCAAAATATACCACCTAATGAGCAT?????????????????????????????????????????????????????????????????????????????????????????????????????????????????????????????????????????????????????????????????????????????????????????????????????????????????????????????????????????????????????????????????????????????????????????????????????????????????????????????????????????????????????????????????????????????????????????????????????????????????????????????????????????????????????????????????????????????????????????????????????????????????????????????????????????????????????????????????????????????????????????????????????????????????????????????????????????????????????????????????????????????????????????????????????????????????????????????????????????????????????????????????????????AGCAGCTTGCCACAAAAGCAGCCCGTAAGAGCGCCCCTGCAACTGGTGGAGTGAAGAAGCCTCACCGCTACCGTCCTGGAACGGTTGCCCTGAGAGAAATCAGGCGTTACCAGAAGAGCACCGAGCTGCTGATTCGAAAGTTGCCTTTCCAGCGCCTTGTGCGTGAGATTGCCCAGGACTTCAAGACGGACCTCCGCTTCCAGAGCTCTGCAGTAATGGCACTGCAGGAGGCGAGCGAGGCCTACCTGGTGGGTCTGTTTGAAGACACCAACCTGTGTGCCATTCATGCCAAGAGG???????????????2011013121121132020300000
Walaphyllium_zomproi             TTTTTTAATGGCCGCGGTATTTTGACCGTGCAAAGGTAGCATAATCATTAGTTCATTAATTGTGGGATGGTATGAATGGCTGGACGAAATATTGGCTGTCTCTT-ATTAA--TTTTTAGAATTTAATTTTTGAGTGAAAAAGCTTAAATTTTTTTATAGGACGAGAAGACCCTATAGATCTTTATTTTTATT-TTTAT---TA--ATTTATTT---AGTTTA----TTTTA--TATTGATTTAT-TTATTTATTTTGTTGGGGTGACATTAAGATA-TTTTTAACTCTTAATT-TTT-T--TT--TTCATTAATTTATG-TTTATATGATCTTTTATTATTGTTCATAAGAAACAGATACCTTAGGGATAACAGCGTAATTTCTATTAAGAGTTCATATTGACATAGAAGATTGCGACCTCGATGTTGAATTAAGATTATTATTA---GGTGAAGATGCTTA-A-TT-ATTTGGTCTGTTCGACCATTAAATTCTTACATGATCTGAGTCA????????????????????????????????????????????????????????????????????????????????????????????????????????????????????????????????????????????????????????????????????????????????????????????????????????????????????????????????????????????????????????????????????????????????????????????????????????????????????????????????????????????????????????????????????????????????????????????????????????????????????????????????????????????????????????????????????CTTTAACGAGTATCCATTGGAGGGCAAGTCTGGTGCCAGCAGCCGCGGTAATTCCAGCTCCAATAGCGTATATTAAAGTTGTTGCGGTTAAAAAGCTCGTAGTTGGACTTGTGTCCCACGCTGTCGGTTCACCGTTCGTCGGTGTTTAACTGGCATGCCCGTGTGGACGTCCTGCCGGTGGATGCGGCCGGCCGTGGGCCT-CT--GGTCTGCGCGTCGGCGGTCCGATGGAATCCTACAGTCATGCTCTTCACCGAGTGTCGAGGTGGGCCGGCACGTTTACTTTGAACAAATTAGAGTGCTCAAAGCAGGCAGTGGTTCGCCTGAATATTGTGTGCATGGAATAATGGAATAGGACCTCGGTTCTATTTTGTTGGTTTTCGGAACTTGAGGTAATGATTAATAGGGACAGACGGGGGCATTCGTATTGCGACGTTAGAGGTGAAATTCTTGGATCGTCGCAAGACGAACCTAAGCGAAAGCATTTGCCATGAGTGTTTTCATTAATCAAGAACGAAAGTTAGAGGTTCGAAGGCGATCAGATACCGCCCTAGTTCTAACCATAAACGATGCCAGCTAGCGATCCGCCGAAGTTCCTCCGATGACTCGGCGGGCAGCTTCCGGGAAACCAAAGCTTTTGGGTTCCGGGGGAAGTATGGTTGCAAAGCTGAAACTTAAAGGAATTGACGGAAGGGCACCACCAGGAGTGGAGCCTGCGGCTTAATTTGACTCAACACGGGAAACCTCACCAGGCCCGGACACCGGAAGGATTGACAGATTGAGAGCTCTTTCTTGATTCGGTGGGTGGTGGTGCATGGCCGTTCTTAGTTGGTGGAGCGATTTGTCTGGTTAATTCCGATAACGAACGAGACTCTGGCCTGCTAACTAGTCGCTTCCGGTATCCCTTCGTGCTACCGGCGAC--AAATGATCTTCTTAGAGGGACAGGCGGCTTCTAGCCGCACGAGATTGAGCAATAACAGGTCTGTGATGCCCTTAGATGTTCTGGGCCGCACGCGCGCTACACTGAAGGAATCAGCGTGTCCTCCTAGCCCGAAAGGGCCGGGTAACCCGTTGAACCTCCTTCGTGCTAGGGATTGGGGCTTGCAATTGTTCCCCATGAACGAGGAATTCCCAGTAAGCGCGAGTCATAAGCTCGCGTTGATTACGTCCCTGCCCTTTGTACACACCGCCCGTCGCTACTACCGATTGAATGATTTAGTGAGGTCTTCGGACCGGTGCGCGACGGCT--CTTCGCGAGCCGTTGATGTTGCTGGAAAGATGACCAAACTTGATCATTTAGAGGAAGTAAAAGTCGTAACAAGGTTTCCGTAGGTGAACCTCCTGAATTCGAAAGGGG---------------------------TTGGATTCAAGTCCT--GCC-GTTT-G---TAAACTGTG-CCGTCCCATCGTAGATGGTGCCGGTCGCCCGC----GGCGATTAATTTCGTTTGCGGTGTCGTTTCTGGCGTCCACTCGGTGG-TG-GCT------GGCCGCC-CTC--CGGAGGATTGCACTTCTCCCCCT-AGTAGAAACGTCGCGACCCGTTGGG-TGCCGGCC-AAAGGCCCGGGTAGGAAGACCGCG--TGTCCTGTGGT--------TGTCG---CCACAGGCGTGCGGACTCCTGGCG-ACCCGGCCGGCTGCCCGACGGTATGACCAGAGGAGACGATCCGCTGAA---TGGGAAACACTGTGG--TTGTGAAGCGTGCGG-CCTGGTGCCGATACGTGCGGGGAT-TGAGG--TGTAAACC-GG---GGGTT-CCCGTGC-GAAG-CACGGTCCCGGCCCC---GCTGCGTTGTCGG--TCGCCGGTGTCCTCGCACTGGATCG-ATACTCCCGTCTGCG---ACGCCC-ACCTTCGGATGGTCTCCCG???TCTCATATTATTTCAAACGAAAGAGGAAAAAAAGAAGTATTTGGTAACATAGGAATAATTTTAGCAATAGCTGCAATTGGTTTATTAGGATTTATAGTTTGAGCACATCATATATTCACAGTAGGAATAGATGTTGATACACGAGCATACTTTACATCTGCAACAATAATTATTGCTGTACCAACAGGTATTAAAGTATTTAGATGATTAACAACCATATATGGATCAAAATTAACTTTCAGCCCTTCTTGCTTATGAGCACTAGGATTTGTATTTCTATTTACATTAGGAGGATTAACTGGAATTGTTTTATCAAACTCATCAATTGACATTACCCTCCATGACACTTACTACGTAGTAGCACATTTTCATTATGTATTATCAATAGGAGCCGTATTTGCTATTATAGCAAGATTTATCCAATGGTACCCATTATTTACAGGATTAACAATAAATACCAAATGATTAAAAATTCAATTTATTACAATATTCATTGGTGTTAATTTAACTTTCTTCCCACAACATTTCTTAGGATTAGCCGGTATACCTCGACGTTATTCTGATTATCCAGACATATTCACAATATGAAATATATTATCCTCTATAGGAGCCTTAATATCAATATTAAGAATAATAATATTTATTATAATTATATGAGAAAGAGCAATTTCAATACGTCAAACAATCTTTAGATCTCACATAAATAGCTCAATTGAATGAAACCATAAATTACCTCCTACTGAACACACTTATAGAGAAACTCCTATTTTAATTATA----TTCTAATATGGCAGATTTAGAAATAACAACTTGACCTAATATAATACTTCAAGATAGAATATCACCTTTAATGGAACAATTAATGATATTTCACGATCACATTATAATAGTTTTAATAATAATTATTACTTTAGTAAGATACATAATAATTAATATTATTTTTAATAAAAAAATAAATCTAAATTTATTAGATGGACAAATAATTGAATTAATCTGAACAGTAACCCCAACATTAACATTATTCATCATCGCAACCCCATCCTTACAACTACTATATCTAATAGATGAAATCAATAAACCAATAATAACAATAAAAGTAATTGGTAATCAATGATTTTGAACATACGAATACTCAGATTTTAATAATAATCAATTTGACTCATATATACTACCCTATAAAAA---TAACAACCTACGACTACTAGAGACAGATAATCGAACAACACTACCAATAAATATTTTCATTCGAATAATAGTAACATCAAATGATGTTATTCACTCATGAGCACTCCCATCTACAGGAATTAAAATTGATGGTACACCAGGACGATTAAATCAAACAAGAATAATATTAAATCGAAGAGGATTAATTTATGGACAATGTTCAGAAATTTGTGGATTAAATCACAGATTTATACCCATTCTTATTGAAAGAATTCCAGTAAAAACATTTATTAAACACATAATAAATTCATCAGATGACTGAAAGCA????????GCCACGAAAGCTGCTCGTAAGAGTGCCCCTGCAACTGGTGGAGTGAAGAAGCCTCACCGCTACCGCCCTGGAACAGTTGCCCTGAGAGAAATCAGGCGTTACCAGAAGAGCACCGAGCTGCTGATTCGGAAGTTGCCTTTCCAGCGCCTCGTGCGTGAAATTGCCCAGGACTTCAAGACGGACCTCCGCTTCCAGAGCTCTGCAGTAATGGCACTGCAGGAGGCGAGCGAGGCCTACCTGGTGGGCCTGTTTGAGGACACCAACCTGTGTGCCATTCATGCCAAGAGGGTCACCATCATGCCC2011003111121150021300000
Walaphyllium_monteithi           TTTTTTAATGGCCGCGGTATTTTGACCGTGCAAAGGTAGCATAATCATTAGTTTATTAATTGTGGAATGGTATGAATGGCTGGACGAAATATTATCTGTCTCTTGTTTAA--TTTTTAGAATTTAATTTTTGAGTTAAAAAGCTTAAATTTTTTTATAGGACGAGAAGACCCTATAGATCTTTATTTTTAAT-TTTAT---TA--ATTTATTT---AGTTTA----TTTTA--TTTTGATATAA-TTTTTTATTTTGTTGGGGTGACATTAAGATA-TTTATAATTCTTAATT-TTA-T--TT--TTCATTAATTTATG-TTTATATGATCTTTTATTATTGCTTATAAGAAATAGATACCTTAGGGATAACAGCGTAATTCCTATTTAGAGTTCATATTGACATAGGAGATTGCGACCTCGATGTTGAATTAAGATTATTATTA---GGTGTAGATGCTTA-A-TT-ATTTGGTCTGTTCGACCATTAAATTCTTACATGATCTGAGTTC???????????????????????????????????????????????????????????????????????????????????????????????????????????????????????????????????????????????????????????????????????????????????????????????????????????????????????????????????????????????????????????????TGCGCCTACCATGGTTGTAACGGGTAACGGGGAATCAGGGTTCGATTCCGGAGAGGGAGCCTGAGAAACGGCTACCACATCCAAGGAAGGCAGCAGGCGCGCAAATTACCCACTCCCGGCACGGGGAGGTAGTGACGAAAAATAACGATACGGGACTCATCCGAGGCCCCGTAATCGGAATGAGTACACTTTAAACCCTTTAACGAGTATCCATTGGAGGGCAAGTCTGGTGCCAGCAGCCGCGGTAATTCCAGCTCCAATAGCGTATATTAAAGTTGTTGCGGTTAAAAAGCTCGTAGTTGGACTTGTGTCCCACGCTGTCGGTTCACCGTTCGTCGGTGTTTAACTGGCATGCCCGTGTGGACGTCCTGCCGGTGGATGCGGTCGGCCGTGGGCCT-CT--GGTCTGCGTGTCGGCGGTCCGATGGAATCCTACCGCGGTGCTCTTCACCGAGTGTCGAGGTGGGCCGGCACGTTTACTTTGAACAAATTAGAGTGCTCAAAGCAGGCAGTGGTTCGCCTGAATATTGTGTGCATGGAATAATGGAATAGGACCTCGGTTCTATTTTGTTGGTTTTCGGAACTTGAGGTAATGATTAATAGGGACAGACGGGGGCATTCGTATTGCGACGTTAGAGGTGAAATTCTTGGATCGTCGCAAGACGAACCTAAGCGAAAGCATTTGCCATGAGTGTTTTCATTAATCAAGAACGAAAGTTAGAGGTTCGAAGGCGATCAGATACCGCCCTAGTTCTAACCATAAACGATGCCAGCTAGCGATCCGCCGAAGTTCCTCCGATGACTCGGCGGGCAGCTTCCGGGAAACCAAAGCTTTTGGGTTCCGGGGGAAGTATGGTTGCAAAGCTGAAACTTAAAGGAATTGACGGAAGGGCACCACCAGGAGTGGAGCCTGCGGCTTAATTTGACTCAACACGGGAAACCTCACCAGGCCCGGACACCGGAAGGATTGACAGATTGAGAGCTCTTTCTTGATTCGGTGGGTGGTGGTGCATGGCCGTTCTTAGTTGGTGGAGCGATTTGTCTGGTTAATTCCGATAACGAACGAGACTCTGGCCTGCTAACTAGTCGCTTCCGGTATCCCTTCGTGCTACCGGCGAC--AAATGATCTTCTTAGAGGGACAGGCGGCTTCTAGCCGCACGAGATTGAGCAATAACAGGTCTGTGATGCCCTTAGATGTTCTGGGCCGCACGCGCGCTACACTGAAGGAATCAGCGTGTCCTCCTAGCCCGAAAGGGCCGGGTAACCCGTTGAACCTCCTTCGTGCTAGGGATTGGGGCTTGCAATTGTTCCCCATGAACGAGGAATTCCCAGTAAGCGCGAGTCATAAGCTCGCGTTGATTACGTCCCTGCCCTTTGTACACACCGCCCGTCGCTACTACCGATTGAATGATTTAGTGAGGTCTTCGGACCGGTGCGCGACGGCT--CTTCGCGAGCCGTTGATGTTGCTGGAAAGATGACCAAACTTGATCATTTAAAGGAAGTAAAAGTCGTAACAAGGTTTCCGTAGGTGAACCT???????????????????????????????????????????????????????????????????????????????????????????????????????????????????????????????????????????????????????????????????????????????????????????????????????????????????????????????????????????????????????????????????????????????????????????????????????????????????????????????????????????????????????????????????????????????????????????????????????????????????????????????????????????????????????????????????????????????????????????????????????????????????????????????????????????????????????????????????????????????????????????????????????????ACACATCATTTCAAATGAAAGAGGAAAAAAAGAGGTATTTGGAAATTTAGGAATAATTATTGCAATAGCAGCAATCGGTCTTCTAGGATTTATAGTTTGAGCTCATCATATATTTACAGTAGGAATAGATGTTGATACACGAGCCTACTTTACATCAGCAACAATAATTATTGCTGTGCCAACAGGCATTAAAGTATTTAGTTGATTAACAACTATATATGGGTCAAAATTAACTTTTAGTCCTTCATGTTTATGGGCACTTGGGTTCGTCTTTCTATTTACCTTAGGAGGACTAACTGGGATTGTTCTTTCCAACTCATCAATTGATATTACTTTACACGATACATACTATGTAGTAGCTCATTTCCACTATGTATTATCAATAGGGGCTGTATTTGCTATTATAGCAGGATTTATCCAATGATATCCGTTATTTACTGGATTAACAATAAACCCTAAATGATTAAAAATCCAATTTATTACAATATTTATTGGAGTAAACCTAACCTTCTTTCCCCAACATTTCTTAGGGCTAGCCGGTATACCTCGACGTTATTCAGATTACCCTGACATATTCACAATATGAAACATAATATCATCTATAGGGGCTCTAATATCAATATTAAGAATAATAATATTTATTATAATTATATGAGAAAGAACAATCTCCATACGTAAAACAATTTTTAGATCCCATATAAATAGATCATTAGAATGAAATCATAAATTACCCCCTACAGAACATACTTATAGTGAAACTCCTATTCTAATTATA----TTCTAATATGGCAGATTTAGAAATAACGACTTGACCTAACATATACCTTCAAGATAGAATATCCCCTTTAATGGAACAATTAATAATATTCCATGACCACATTATAATAGTTTTGATAGTAATCATCACATTAGTAAGATACATAATAATCAATATTTTCTTTAATAAAAAATTAAATCTAAATTTGTTAGATGGGCAAATAATTGAATTAATTTGAACAGTAACACCGACATTAACTCTATTTATTATTGCAACACCATCCCTACAATTGCTATATTTAATAGATGAAATTAATAAACCAATAATAACAATAAAAGTAATTGGTAACCAATGATTTTGAACATATGAATATTCAGATTTTAATAATAATCAATTTGATTCATACATATCTTCTTATGAAAA---TAATAACTTACGACTATTAGATACAGATAACCGAACAATATTACCAGTAAATACCTTTATTCGAATAATAGTAACATCAAATGATGTAATTCATTCGTGAACATTACCTTCCACAGGAATTAAAATTGATGGAACACCAGGACGAATTAATCAAACAAGACTAATATTAAATCGAAGAGGCTTAATCTATGGTCAATGTTCAGAAATTTGTGGACTAAATCATAGATTCATACCTATTCTTATCGAAAGAATCCCAGTAAAATCATTTATTGAATCAATAATAAAATCATCAGATGACTGAAAGCA??????????????????????????????????????????????????GTGAAGAAGCCTCATCGCTACCGTCCTGGAACAGTTGCCCTGAGAGAAATCAGGCGTTACCAGAAGAGCACCGAACTGCTGATTCGGAAGTTGCCCTTCCAGCGCCTGGTGCGTGAGATTGCCCAGGACTTCAAGACGGACCTGCGCTTCCAGAGCTCTGCGGTGATGGCACTGCAGGAGGCGAGCGAGGCCTACCTGGTGGGCCTGTTTGAGGACACCAACCTGTGTGCCATTCACGCCAAGAGGGTCACCATCATGCC?2011003122121150020300000
Acentetaphyllium_miyashitai      ??????????????????????????????????????????????????????????????????????????????????????????????????????????????????????????????????????????????????????????????????????????????????????????????????????????????????????????????????????????????????????????????????????????????????????????????????????????????????????????????????????????????????????????????????????????????????????????????????????????????????????????????????????????????????????????????????????????????????????????????????????????????????????????????????????????????????????????????????????????????????????????????????????????????????????????????????????????????????????????????????????????????????????????????????????????????????????????????????????????????????????????????????????????????????????????????????????????????????????????????????????????????????????????????????????????????????????????????????????????????????????????????????????????????????????????????????????????????????????????????????????????????????????????????????????????????????????????????????????????????????????????????????????????????????????????????????????????????????????????????????????????????????????????????????????????????????????????????????????????????????????????????????????????????????????????????????????????????????????????????????????????????????????????????????????????????????????????????????????????????????????????????????????????????????????????????????????????????????????????????????????????????????????????????????????????????????????????????????????????????????????????????????????????????????????????????????????????????????????????????????????????????????????????????????????????????????????????????????????????????????????????????????????????????????????????????????????????????????????????????????????????????????????????????????????????????????????????????????????????????????????????????????????????????????????????????????????????????????????????????????????????????????????????????????????????????????????????????????????????????????????????????????????????????????????????????????????????????????????????????????????????????????????????????????????????????????????????????????????????????????????????????????????????????????????????????????????????????????????????????????????????????????????????????????????????????????????????????????????????????????????????????????????????????????????????????????????????????????????????????????????????????????????????????????????????????????????????????????????????????????????????????????????????????????????????????????????????????????????????????????????????????????????????????????????????????????????????????????????????????????????????????????????????????????????????????????????????????????????????????????????????????????????????????????????????????????????????????????????????????????????????????????????????????????????????????????????????????????????????????????????????????????????????????????????????????????????????????????????????????????????????????????????????????????????????????????????????????????????????????????????????????????????????????????????????????????????????????????????????????????????????????????????????????????????????????????????????????????????????????????????????????????????????????????????????????????????????????????????????????????????????????????????????????????????????????????????????????????????????????????????????????????????????????????????????????????????????????????????????????????????????????????????????????????????????????????????????????????????????????????????????????????????????????????????????????????????????????????????????????????????????????????????????????????????????????????????????????????????????????????????????????????????????????????????????????????????????????????????????????????????????????????????????????????????????????????????????????????????????????????????????????????????????????????????????????????????????????????????????????????????????????????????????????????????????????????????????????????????????????????????????????????????????????????????????????????????????????????????????????????????????????????????????????????????????????????????????????????????????????????????????????????????????????????????????????????????????????????????????????????????????????????????????????????????????????????????????????????????????????????????????????????????????????????????????????????????????????????????????????????????????????????????????????????????????????????????????????????????????????????????????????????????????????????????????????????????????????????????????????????????????????????????????????????????????????????????????????????????????????????????????????????????????????????????????????????????2011103020231221023300001
Acentetaphyllium_larssoni      ??????????????????????????????????????????????????????????????????????????????????????????????????????????????????????????????????????????????????????????????????????????????????????????????????????????????????????????????????????????????????????????????????????????????????????????????????????????????????????????????????????????????????????????????????????????????????????????????????????????????????????????????????????????????????????????????????????????????????????????????????????????????????????????????????????????????????????????????????????????????????????????????????????????????????????????????????????????????????????????????????????????????????????????????????????????????????????????????????????????????????????????????????????????????????????????????????????????????????????????????????????????????????????????????????????????????????????????????????????????????????????????????????????????????????????????????????????????????????????????????????????????????????????????????????????????????????????????????????????????????????????????????????????????????????????????????????????????????????????????????????????????????????????????????????????????????????????????????????????????????????????????????????????????????????????????????????????????????????????????????????????????????????????????????????????????????????????????????????????????????????????????????????????????????????????????????????????????????????????????????????????????????????????????????????????????????????????????????????????????????????????????????????????????????????????????????????????????????????????????????????????????????????????????????????????????????????????????????????????????????????????????????????????????????????????????????????????????????????????????????????????????????????????????????????????????????????????????????????????????????????????????????????????????????????????????????????????????????????????????????????????????????????????????????????????????????????????????????????????????????????????????????????????????????????????????????????????????????????????????????????????????????????????????????????????????????????????????????????????????????????????????????????????????????????????????????????????????????????????????????????????????????????????????????????????????????????????????????????????????????????????????????????????????????????????????????????????????????????????????????????????????????????????????????????????????????????????????????????????????????????????????????????????????????????????????????????????????????????????????????????????????????????????????????????????????????????????????????????????????????????????????????????????????????????????????????????????????????????????????????????????????????????????????????????????????????????????????????????????????????????????????????????????????????????????????????????????????????????????????????????????????????????????????????????????????????????????????????????????????????????????????????????????????????????????????????????????????????????????????????????????????????????????????????????????????????????????????????????????????????????????????????????????????????????????????????????????????????????????????????????????????????????????????????????????????????????????????????????????????????????????????????????????????????????????????????????????????????????????????????????????????????????????????????????????????????????????????????????????????????????????????????????????????????????????????????????????????????????????????????????????????????????????????????????????????????????????????????????????????????????????????????????????????????????????????????????????????????????????????????????????????????????????????????????????????????????????????????????????????????????????????????????????????????????????????????????????????????????????????????????????????????????????????????????????????????????????????????????????????????????????????????????????????????????????????????????????????????????????????????????????????????????????????????????????????????????????????????????????????????????????????????????????????????????????????????????????????????????????????????????????????????????????????????????????????????????????????????????????????????????????????????????????????????????????????????????????????????????????????????????????????????????????????????????????????????????????????????????????????????????????????????????????????????????????????????????????????????????????????????????????????????????????????????????????????????????????????????????????????????????????????????????????????????????????????????????????????????????????????????????????????????????????????????????????????????????????2011103020231221023300001
Acentetaphyllium_stellae      ??????????????????????????????????????????????????????????????????????????????????????????????????????????????????????????????????????????????????????????????????????????????????????????????????????????????????????????????????????????????????????????????????????????????????????????????????????????????????????????????????????????????????????????????????????????????????????????????????????????????????????????????????????????????????????????????????????????????????????????????????????????????????????????????????????????????????????????????????????????????????????????????????????????????????????????????????????????????????????????????????????????????????????????????????????????????????????????????????????????????????????????????????????????????????????????????????????????????????????????????????????????????????????????????????????????????????????????????????????????????????????????????????????????????????????????????????????????????????????????????????????????????????????????????????????????????????????????????????????????????????????????????????????????????????????????????????????????????????????????????????????????????????????????????????????????????????????????????????????????????????????????????????????????????????????????????????????????????????????????????????????????????????????????????????????????????????????????????????????????????????????????????????????????????????????????????????????????????????????????????????????????????????????????????????????????????????????????????????????????????????????????????????????????????????????????????????????????????????????????????????????????????????????????????????????????????????????????????????????????????????????????????????????????????????????????????????????????????????????????????????????????????????????????????????????????????????????????????????????????????????????????????????????????????????????????????????????????????????????????????????????????????????????????????????????????????????????????????????????????????????????????????????????????????????????????????????????????????????????????????????????????????????????????????????????????????????????????????????????????????????????????????????????????????????????????????????????????????????????????????????????????????????????????????????????????????????????????????????????????????????????????????????????????????????????????????????????????????????????????????????????????????????????????????????????????????????????????????????????????????????????????????????????????????????????????????????????????????????????????????????????????????????????????????????????????????????????????????????????????????????????????????????????????????????????????????????????????????????????????????????????????????????????????????????????????????????????????????????????????????????????????????????????????????????????????????????????????????????????????????????????????????????????????????????????????????????????????????????????????????????????????????????????????????????????????????????????????????????????????????????????????????????????????????????????????????????????????????????????????????????????????????????????????????????????????????????????????????????????????????????????????????????????????????????????????????????????????????????????????????????????????????????????????????????????????????????????????????????????????????????????????????????????????????????????????????????????????????????????????????????????????????????????????????????????????????????????????????????????????????????????????????????????????????????????????????????????????????????????????????????????????????????????????????????????????????????????????????????????????????????????????????????????????????????????????????????????????????????????????????????????????????????????????????????????????????????????????????????????????????????????????????????????????????????????????????????????????????????????????????????????????????????????????????????????????????????????????????????????????????????????????????????????????????????????????????????????????????????????????????????????????????????????????????????????????????????????????????????????????????????????????????????????????????????????????????????????????????????????????????????????????????????????????????????????????????????????????????????????????????????????????????????????????????????????????????????????????????????????????????????????????????????????????????????????????????????????????????????????????????????????????????????????????????????????????????????????????????????????????????????????????????????????????????????????????????????????????????????????????????????????????????????????????????????????????????????????2011103020231221023300001
Nanophyllium_asekiense           ATCTTTAATGGCCGCGGTATTTTGACCGTGCAAAGGTAGCATAATCATTAGTCTATTAATTATGGAATAGTATGAATGGTTGAACGAGATATTGGCTGTCTCAT-ACATA-TTTATTTGAATTTAATATTTGAGTTAAAAAACTTAAATTTTTTTATAGGACGAGAAGACCCTATAGATCTTTATTTATTTG-TTATT---TTG-AGTTATTT---AGTTTA----TTTTT--AATAAATTGAC-TTATTTGTTTCATTGGGGTGATGTTGAGATA-TGATTAACTCTTTTT--TTT-T--TC--TTCATTAATTTTTG-TTTATTTGACCTTTTATTATTGTTTACAAGAATTAGATACCTTAGGGATAACAGCGTGATTCTTTTTGAGAGTTCATATTGACATTAGAGATTGCGACCTCGATGTTGAATTAAGGTTATTGTTG---GGTGTAGTTGTTCA-A-TT-AATTGGTCTGTTCGACCATTAAAATCTTACATGATC???????TCATTAAATCAGTTATGGTTCCTTAGATCGTACCACA-TGACTTGGATAACTGTGGTAATTCTAGAGCTAATACATGCAAACAGAGTCCCGACCAGAAATGGAAGGGATGCTTTTATTAGATCAAAACCAATCGG-CCGGCTCGCCCGGTCCGTTTGCTTTGGTGACTCTGGATAACTTTGAGCTGATCGCACGGTCCTCGTACCGGCGACGCATCTTTCAAATGTCTGCCTTATCAACTGTCGATGGTAGGTTCTGCGCCTACCATGGTTGTAACGGGTAACGGGGAATCAGGGTTCGATTCCGGAGAGGGAGCCTGAGAAACGGCTACCACATCCAAGGAAGGCAGCAGGCGCGCAAATTACCCACTCCCGGCACGGGGAGGTAGTGACGAAAAATAACGATACGGGACTCATCCGAGGCCCCGTAATCGGAATGAGCACACTTTAAACCCTTTAACGAGTATCCATTGGAGGGCAAGTCTGGTGCCAGCAGCCGCGGTAATTCCAGCTCCAATAGCGTATATTAAAGTTGTTGCGGTTAAAAAGCTCGTAGTTGGACTTGTGTCCCACGCTGTCGGTTCACCGTTCGTCGGTGTTTAACTGGCATGCCCGTGTGGACGTCCTGCCGGTGGATGCGGTCGGCCGTGGGCCT-CT--GGTCTGCGCGTCGGCGGTCCGATGGAATCCTACCGCGGTGCTCTTCACCGAGTGTCGAGGTGGGCCGGCACGTTTACTTTGAACAAATTAGAGTGCTCAAAGCAGGCAGTGGTTCGCCTGAATATTGTGTGCATGGAATAATGGAATAGGACCTCGGTTCTATTTTGTTGGTTTTCGGAACTTGAGGTAATGATTAATAGGGACAGACGGGGGCATTCGTATTGCGACGTTAGAGGTGAAATTCTTGGATCGTCGCAAGACGAACCTAAGCGAAAGCATTTGCCATGAGTGTTTTCATTAATCAAGAACGAAAGTTAGAGGTTCGAAGGCGATCAGATACCGCCCTAGTTCTAACCATAAACGATGCCAGCCAGCGATCCGCCGAAGTTCCTCCGATGACTCGGCGGGCAGCTTCCGGGAAACCAAAGCTTTTGGGTTCCGGGGGAAGTATGGTTGCAAAGCTGAAACTTAAAGGAATTGACGGAAGGGCACCACCAGGAGTGGAGCCTGCGGCTTAATTTGACTCAACACGGGAAACCTCACCAGGCCCGGACACCGGAAGGATTGACAGATTGAGAGCTCTTTCTTGATTCGGTGGGTGGTGGTGCATGGCCGTTCTTAGTTGGTGGAGCGATTTGTCTGGTTAATTCCGATAACGAACGAGACTCTGGCCTGCTAACTAGTCGCTTCCGGTATCCCTTCGTGCTACCGGCGAC--AAATGATCTTCTTAGAGGGACAGGCGGCTTCTAGCCGCACGAGATTGAGCAATAACAGGTCTGTGATGCCCTTAGATGTTCTGGGCCGCACGCGCGCTACACTGAAGGAATCAGCGTGTCCTCCTAGCCCGAAAGGGCCGGGTAACCCGTTGAACCTCCTTCGTGCTAGGGATTGGGGCTTGCAATTGTTCCCCATGAACGAGGAATTCCCAGTAAGCGCGAGTCATAAGCTCGCGTTGATTACGTCCCTGCCCTTTGTACACACCGCCCGTCGCTACTACCGATTGAATGATTTAGTGAGGTCTTCGGACCGGTGCGCGACGGCT--CCTCGCGAGCCGTTGATGTTGCTGGAAAGATGACCAAACTTGATCATTTAGAGGAAGTAAAAGTCGTAACAAGGTTTCCGTAGGTGAACCTCCTGAATTCGAAAGGGG---------------------------TTGGATTCATGTCCT--TCC-GTTT-G---TAAACAGTG-TCGTCCCGCCACAGATGGTGCTGGTCGCCCGC----GGCGATTAATTTCGTTTGCGGTGTCGTTTCTGGCTTCCACTTGGTTG-AG-GGC------GTCCG-C-CTC-GCGGAGGACTGCACTTCT-CCCCT-AGTAGAAACGTCGCGACCCGTTGGG-TGCCGGCC-GAAGGCCTGGGTAGGCAGACCGCG--TGTCCTGTGGC--------GATCG---TCACAGGCGTGCGGACTCCTGGTG-ACCCGGCAGGCTGCCCGACGGTATGACCAGAGGAGTCGATCCGCTGAA---TGGGAAACACTGTGG--TTGTGAAGCGTGCGG-CCCGGCGCCGATACGTGCGGGGAT-TGAGG--TGTAAACC-GG---GGGTG-CCCGTGC-GAAG-CACGGTCCCGGCCCT---GCTGCGTTGTCGG--TTGTTGGTGTCCTCGCACTGGATCG-ATACTCCCGTCTGCG---ACGCCC-ATCTTCGGATGGTCTCCCGATCTCACATATTATTTCAAATGAAAGAGGGAAAAAGGAGGTATTTGGAAATCTAGGAATAATCTTTGCAATAGCAGCCATTGGGTTATTAGGATTTGTCGTATGGGCTCATCACATATTCACAGTAGGGATAGATGTAGATACACGAGCATACTTTACATCAGCTACAATAATTATTGCAGTTCCAACAGGAATTAAAGTATTTAGATGACTAACAACAATATATGGAGCTAAATTAACATTTAGACCTTCATGCCTGTGGGCATTAGGATTTGTATTTTTATTCACATTGGGTGGATTGACTGGAATTATTCTATCAAACTCATCAATTGATGTCACCTTACATGACACATACTACGTCGTAGCACATTTTCACTATGTATTATCAATAGGAGCAGTGTTTGCTATTATAGCTGGATTCATTCAATGGTACCCTTTAATTTCAGGAATAACTTTAAATACAAAATGAATAAAAATTCAATTCACCTCAATATTCATTGGGGTAAATATAACTTTCTTCCCACAACACTTTTTAGGGTTAGCTGGAATACCCCGACGATATTCTGATTATCCAGATATATTCACTACATGGAATATCATTTCATCCATAGGATCATTAATCACAAACCTAAGAATAATAACATTTATTATAATTATTTGAGAAAGAATAATATCAAATCGCCAAACAATATTCAGACCAAATTTAATAATAACTATTGAGTGAAACCATGATATACCACCAACTGAACATTCTTATATAGAACTACCCCTACTAATTAAA----TTCTAATATGGCAGATTTAGAAATATCAACTTGACCAAATATAGCCCTCCAAGACAGCTTCTCTCCCATAATAGAACAACTAACTTTCTTTCATGATCACATTATAATAATTCTAATAATTATTGTAGTAATGGTAACATATATAATAATTATTATTATTAATAATAACAAAAAAAATCTAAATTTATTAGAAGGACAAGTAATTGAATTAATTTGAACATTAACACCAACAATAACATTATTTTTTATTGCAACACCATCACTACGATTATTATATTTAATAGATGAAATTAATAAACCCATAATAACTATCAAAACATTAGGTCATCAGTGGTATTGAACCTATGAATATTCAGATTTCAAGGAAATAGAATTTGATTCATACATGATAAATTATAACAATAAAAGTAATGTACGATTGGTAGAAGTAGATAATCGTACAACCTTACCATTATATACCTTTATTCGAATGATAGTAACATCTACAGATGTTATTCATTCATGAACTCTACCATCAACAGGGGTAAAAATCGACGGTACTCCAGGTCGCATTAATCAATCAAGACTAATATTAACTCGACCTGGAATAATTTTTGGACAATGTTCAGAGATTTGTGGGGCAAATCACAGCTTTATACCAATTACTGTAGAAAGAGTACCTATTAATTTATTTATCGAGTGAATAAAAAAATCATCAGATGACTGAAAGCAAGCAGCTGGCCACGAAAGCTGCTCGTAAGAGCGCCCCTGCGACTGGCGGTGTGAAGAAGCCTCACCGCTACCGTCCTGGAACCGTAGCCCTGAGAGAAATCAGGCGTTACCAGAAGAGCACCGAGCTGCTTATTCGGAAGTTGCCTTTCCAGCGCCTCGTGCGAGAGATTGCCCAGGACTTCAAGACCGACCTTCGCTTCCAGAGCTCTGCAGTAATGGCACTGCAGGAGGCGAGCGAGGCCTACCTGGTGGGTCTGTTCGAGGACACCAACCTGTGTGCCATTCACGCCAAGAGGGTCACCATCATGCC?2011103020231210210350001
Nanophyllium_rentzi      ??????????????????????????????????????????????????????????????????????????????????????????????????????????????????????????????????????????????????????????????????????????????????????????????????????????????????????????????????????????????????????????????????????????????????????????????????????????????????????????????????????????????????????????????????????????????????????????????????????????????????????????????????????????????????????????????????????????????????????????????????????????????????????????????????????????????????????????????????????????????????????????????????????????????????????????????????????????????????????????????????????????????????????????????????????????????????????????????????????????????????????????????????????????????????????????????????????????????????????????????????????????????????????????????????????????????????????????????????????????????????????????????????????????????????????????????????????????????????????????????????????????????????????????????????????????????????????????????????????????????????????????????????????????????????????????????????????????????????????????????????????????????????????????????????????????????????????????????????????????????????????????????????????????????????????????????????????????????????????????????????????????????????????????????????????????????????????????????????????????????????????????????????????????????????????????????????????????????????????????????????????????????????????????????????????????????????????????????????????????????????????????????????????????????????????????????????????????????????????????????????????????????????????????????????????????????????????????????????????????????????????????????????????????????????????????????????????????????????????????????????????????????????????????????????????????????????????????????????????????????????????????????????????????????????????????????????????????????????????????????????????????????????????????????????????????????????????????????????????????????????????????????????????????????????????????????????????????????????????????????????????????????????????????????????????????????????????????????????????????????????????????????????????????????????????????????????????????????????????????????????????????????????????????????????????????????????????????????????????????????????????????????????????????????????????????????????????????????????????????????????????????????????????????????????????????????????????????????????????????????????????????????????????????????????????????????????????????????????????????????????????????????????????????????????????????????????????????????????????????????????????????????????????????????????????????????????????????????????????????????????????????????????????????????????????????????????????????????????????????????????????????????????????????????????????????????????????????????????????????????????????????????????????????????????????????????????????????????????????????????????????????????????????????????????????????????????????????????????????????????????????????????????????????????????????????????????????????????????????????????????????????????????????????????????????????????????????????????????????????????????????????????????????????????????????????????????????????????????????????????????????????????????????????????????????????????????????????????????????????????????????????????????????????????????????????????????????????????????????????????????????????????????????????????????????????????????????????????????????????????????????????????????????????????????????????????????????????????????????????????????????????????????????????????????????????????????????????????????????????????????????????????????????????????????????????????????????????????????????????????????????????????????????????????????????????????????????????????????????????????????????????????????????????????????????????????????????????????????????????????????????????????????????????????????????????????????????????????????????????????????????????????????????????????????????????????????????????????????????????????????????????????????????????????????????????????????????????????????????????????????????????????????????????????????????????????????????????????????????????????????????????????????????????????????????????????????????????????????????????????????????????????????????????????????????????????????????????????????????????????????????????????????????????????????????????????????????????????????????????????????????????????????????????????????????????????????????????????????????????????????????????????????????????????????????????????????????????????????????????????????????????????????????????????????????????????????????2011103020231210414350001
Cryptophyllium_oyae              TAATTTAATGGCCGCGGTATTTTGACCGTGCGAAGGTAGCATAATCATTAGCCCATTAATTATGGGATTGTATGAATGGTTCGACGAAATATTAACTGTCTCTA-GTTAA-TTATTTATAATTTAATTTTTTAGTTAAAAAGCTTAAATTTTTTTAAAGGACGAGAAGACCCTATAGATCTTTATTTTTTTT-ATTAA--TGT--TTTTTTTT---TGTTTAT---TTTTT--AAATATTTATA-TATATTATTTTGTTGGGGTGATATTGGGATT-TAATTAACTCTTTTT--TTT-T--TT?????????????????????????????????????????????????????????????????????????????????????????????????????????????????????????????????????????????????????????????????????????????????????????????????????????????????????????????????????????????????????????????????????????????????????????????????????????????????????????????????????????????????????????????????????????????????????????????????????????????????????????????????????????????????????????????????????????????????????????????????????????????????????????????????????????????????????????????????????????????????????????????????????????????????????????????????????????????????????????????????????????????????????????????????????????????????????????????????????????????????????????????????????????????????????????????????????????????????????????????????????????????????????????????????????????????????????????????????????????????????????????????????????????????????????????????????????????????????????????????????????????????????????????????????????????????????????????????????????????????????????????????????????????????????????????????????????????????????????????????????????????????????????????????????????????????????????????????????????????????????????????????????????????????????????????????????????????????????????????????????????????????????????????????????????????????????????????????????????????????????????????????????????????????????????????????????????????????????????????????????????????????????????????????????????????????????????????????????????????????????????????????????????????????????????????????????????????????????????????????????????????????????????????????????????????????????????????????????????????????????????????????????????????????????????????????????????????????????????????????????????????????????????????????????????????????????????????????????????????????????????????????????????????????????????????????????????????????????????????????????????????????????????????????????????????????????????????????????????????????????????????????????????????????????????????????????????????????????????????????????????????????????????????????????????????????????????????????????????????????????????????????????????????????????????????????????????????????????????????????????????????????????????????????????????????????????????????????????????????????????????????????????????????????????????????????????????????????????????????????????????????????????????????????????????????????????????????????????????????????????????????????????????????????????????????????????????????????????????????????????????????????????????????ATTTCACATATTATCTCAAATGAAAGAGGAAAAAAAGAAGTATTCGGAAACCTAGGAATAATCTTCGCTATAGCAGCAATTGGTTTACTAGGATTTTTAGTATGAGCACATCATATGTTCACCGTAGGAATAGATGTTGATACACGAGCATACTTTACATCAGCTACAATAATTATTGCTGTACCTACAGGTATTAAAGTATTCAGATGATTAACAACAATATATGGATCAAAAATAACATTTAGACCATCATGCCTATGATCACTAGGATTTGTATTTCTATTTACATTAGGGGGATTAACAGGAATTATCCTATCAAATTCATCAATCGACATTACTCTTCACGACACCTATTATGTAGTAGCACACTTTCATTATGTTCTATCTATAGGTGCAGTATTTGCAATCATAGCAGGATTCATCCAATGATACCCTCTTATATCAAGAATAAGAATAAACCCAAAATGATTAAAGGTACAATTTACATCAATATTTATCGGAGTAAACATAACATTCTTCCCTCAACACTTCCTAGGACTTGCAGGCATGCCCCGACGATATTCAGATTATCCAGACATATTTACAATATGAAATACTATTTCATCAATAGGGGCCACAATCTCCACTTTAAGAATAATAATATTCATTATAATCATTTGAGAAAGAATATCAACAATACGACAAACAATCTTCAGATCAAATATAAGAAGATCAATTGAATGAACACACGACTTACCCCCAAATGAACACACTTATAGAGAATTACCTACATTAATTAAA----TTCTAATATGGCAGATTTAGAAATAACAACATGACCCAATTTATCATTACAAGATAGAAGATCCCCTTTAATAGAACAATTAATATATTTCCATGATCACATCATAATAATTTTAATAATAATCATAACAATAGTAAGATACATAATAATCAATATTAGAATTAATAAAAAAACAAATCAAAACTTATTAGAAGGACAAATAATTGAGCTAATCTGAACAGTAACACCAACAATAACATTACTATTTATTGCAACTCCTTCATTACGACTTCTTTATTTAATAGATGAAATCAATAAACCAATAATAACTATAAAAGCAATTGGACATCAATGGTACTGAACTTATGAATATTCAGACTTTAAAGAAACAGAAATAGAATCCTATATAATAGGGTATGAAATAAAAAATAACTTACGTTTATTAGAAGTAGATAATCGAATAACATTACCATCAAATATATTCATTCGTATAATAGTAACATCATCAGATGTAATTCATTCATGAACTATCCCATCAACAGGTATTAAAATTGATGCTACCCCAGGGCGATTAAATCAATCAAGAATAATAATTAATCGAAGAGGAATAATATATGGACAATGTTCAGAAATTTGCGGAACAAATCACAGATTTATACCAATTGTTGTAGAAAGAATCCCTATTAATGAATTTATTAAATT---AATAAAATCATCAGATGACTGAAAGCA???????????????????????????????????????????????????????????????????????????????????????????????????????????????????????????????????????????????????????????????????????????????????????????????????????????????????????????????????????????????????????????????????????????????????????????????????????????????????????2011000012121160021300010
Cryptophyllium_westwoodii        ATATTTAATGGCCGCGGTATTTTGACCGTGCGAAGGTAGCGTAATCATTAGCCTATTTATTGTGGGATAGTATGAATGGTTTGACGAAATATTGACTGTCTCAT-TTTAA-TTATTTAAAATTTAATTTTTGAGTTAAAAAGCTTAAGTTTTTTTAAAGGACGAGAAGACCCTATAGATCTTTATTATTTAT-TTTTT---AA--TATTTTTT---AGTTTA----TTTTA--TTATTTTTTTA-TTTATTATTTTGTTGGGGTGATGTTAGGATA-TATTTAACTCCTTTT--TTT-T--TT--ATCATTTATTTTTG-TTTTTTTGATCTTTTATTATTGCTTATAAGAATAAGATACCTTAGGGATAACAGCGTAATTCTCTTTGAGAGTTCATATTGACAATGGAGTTTGCGACCTCGATGTTGAATTAAGATTATTTTTA---GGTGAAGTAGCTTA-A-TT-ATTAAGTCTGTTCGACTTTTAATATCTTACATGATCTGAGT??????????????????????????????????????????????????????????????????????????????????????????????????????????????????????????????????????????????????????????????????????????????????????????????????????????????????????????????????????????????????????????????????????????????????????????????????????????????????????????????????????????????????????????????????????????????????????????????????????????????????????????????????????????????????????????????????????CTTTAACGAGTATCCATTGGAGGGCAAGTCTGGTGCCAGCAGCCGCGGTAATTCCAGCTCCAATAGCGTATATTAAAGTTGTTGCGGTTAAAAAGCTCGTAGTTGGACTTGTGTCCCACGCTGTCGGTTCACCGTTCGTCGGTGTTTAACTGGCATGCCCGTGCGGACGTCCTGCCGGTGGATGCGGTCGGCCGTGGGCCT-CT--GGTCTGCGCGTCGGCGGTCCGATGGAATCCTACCGCGGTGCTCTTCACCGAGTGTCGAGGTGGGCCGGCACGTTTACTTTGAACAAATTAGAGTGCTCAAAGCAGGCAGTGGTTCGCCTGAATATTGTGTGCATGGAATAATGGAATAGGACCTCGGTTCTATTTTGTTGGTTTTCGGAACTTGAGGTAATGATTAATAGGGACAGACGGGGGCATTCGTATTGCGACGTTAGAGGTGAAATTCTTGGATCGTCGCAAGACGAACCTAAGCGAAAGCATTTGCCATGAGTGTTTTCATTAATCAAGAACGAAAGTTAGAGGTTCGAAGGCGATCAGATACCGCCCTAGTTCTAACCATAAACGATGCCAGCTAGCGATCCGCCGAAGTTCCTCCGATGACTCGGCGGGCAGCTTCCGGGAAACCAAAGCTTTTGGGTTCCGGGGGAAGTATGGTTGCAAAGCTGAAACTTAAAGGAATTGACGGAAGGGCACCACCAGGAGTGGAGCCTGCGGCTTAATTTGACTCAACACGGGAAACCTCACCAGGCCCGGACACCGGAAGGATTGACAGATTGAGAGCTCTTTCTTGATTCGGTGGGTGGTGGTGCATGGCCGTTCTTAGTTGGTGGAGCGATTTGTCTGGTTAATTCCGATAACGAACGAGACTCTGGCCTGCTAACTAGTCGCTTCCGGTATCCCTTCGTGCTACCGGCGAC--AAATGATCTTCTTAGAGGGACAGGCGGCTTCTAGCCGCACGAGATTGAGCAATAACAGGTCTGTGATGCCCTTAGATGTTCTGGGCCGCACGCGCGCTACACTGAAGGAATCAGCGTGTCCTCCTAGCCCGAAAGGGCCGGGTAACCCGTTGAACCTCCTTCGTGCTAGGGATTGGGGCTTGCAATTGTTCCCCATGAACGAGGAATTCCCAGTAAGCGCGAGTCATAAGCTCGCGTTGATTACGTCCCTGCCCTTTGTACACACCGCCCGTCGCTACTACCGATTGAATGATTTAGTGAGGTCTTCGGACCGGTGCGCGACGGCT--CTTCGCGAGCCGTTGATGTTGCTGGAAAGATGACCAAACTTGATCATTTAGAGGAAGTAAAAGTCGTAACAAGGTTTCCGTAGGTGAACCTCCTGAATTCGAAAGGGG---------------------------TTGGATTCATGTCCT--GCC-GTTT-G---TAAACTAGG-CCGTTCCGCTGTAGATGGTGCCGGTCGCCCGC----GGCGATTAATTTCGTTTGCGGTGTCGTTTCTGGCGTCCACTCGGTGG-TG-GCT------GGCCGCC-CTC-GCGGAGGACTGCACTTCT-CCCCT-AGTAGAAACGTCGCGACCCGTTGGG-TGCCGGCC-AAAGGCCTGGGTAGGCAGCCCGCG--CGTCCTGTGGT--------TGCTG---CCACAGGCGTGCGGACTCCTGGTG-ACCCGGCCGGCTGCCCGACGGTATGACCAGAGGAGTCGATCCGCTGAA---TGGGAAACACTGTGG--TTGTGAAGCGTGTGG-CCTGGCACCGATACGTGTGGGGAT-TGAGG--TGTAAACC-GG---GGGTT-CCCGTGC-GAAG-CACGGTCCCGGCCCT---GCTGCGTTGTCGG--TTGCCGGTGTCCTCGCACTGGATCG-ATACTCCCGTCTGCG---ACGCCC-ACCTTCGGATGGTCTCCCGATCTCACATATTATTTCAAATGAAAGAGGTAAAAAAGAAGTATTCGGAAATATAGGTATAATCTTTGCTATAGCAGCCATTGGTTTATTAGGATTCCTAGTATGAGCCCATCATATATTCACTGTAGGAATAGACGTTGATACCCGAGCTTACTTTACATCAGCTACAATAATTATTGCAGTTCCTACAGGTATTAAAGTATTTAGATGACTAACAACAATATACGGATCAAAAATAACAATAAGACCATCCTGCATGTGAGCTTTAGGATTCATTTTTCTATTTACATTAGGGGGATTGACAGGAATTATTCTATCAAATTCATCAATTGATATCACCCTTCATGATACATATTACGTAGTAGCACATTTCCATTATGTATTATCAATAGGTGCAGTATTTGCAATCATAGCAGGATTAATTCAATGATACCCACTTATTTCAAGAATAAGAATAAATCCAAAATGACTAAAAATCCAATTTACATCAATATTTATAGGAGTTAATATAACATTCTTCCCACAACACTTTCTAGGACTAGCAGGAATACCTCGACGATATTCAGATTATCCGGATATATTTACTTTATGAAATATTATTTCTTCAATAGGAGCAACCATTTCAACTTTAAGAATGATAATATTCATTATAATCATATGAGAAAGAATATCAACAATACGACAAACAATTTTCAGATCTAACATAAGAAGATCACTTGAATGAACACATGAATTACCACCAAATGAACACACTTATAGAGAACTACCAATACTAATCAAA----TTCTAATATGGCAGATTTAGAAATAACAACATGACCAAATATATACTTACAAGATAGAAGATCACCTTTAATAGAACAATTAATATTCTTTCATGATCATATAATAATAGTATTAATAATAATCATAACAATAGTAAGATATATAATAATTAATATTACAATAAATAAAAAAACAAACCAAAACTTACTAGAAGGACAAATAATTGAATTAATCTGAACAATTACACCTACAATAACACTATTATTTATTGCAACACCATCACTACGAATTTTATATTTAATAGATGAAATTAATAAACCAATAATAACTATAAAAGCAATAGGAAATCAATGATACTGAACATATGAATATTCAGATTTTAATGAAGAAGAAATAGAATCTTACATAATAAGTTATGAAATAATGAATAACCTACGTCTTCTAGATGCGGATAATCGATTAACATTACCATCTAATACATTTATCCGTATAATAGTAACATCGTCGGATGTTATTCATTCATGAACAATCCCATCAACAGGAATTAAAATTGACGCAACACCAGGTCGACTAAATCAATCAAGAATAATAATTAATCGAAGAGGAATTTTATATGGACAATGTTCAGAAATTTGTGGAACAAATCATAGATTTATACCAATTGTTGTAGAAACAATTCCAATTAATGAATTTATTAAATG---AATAAAATCATCAGATGACTGAAAGCAAGCAGCTTGCCACAAAAGCAGCTCGTAAGAGCGCCCCTGCAACTGGTGGAGTGAAGAAGCCTCACCGCTACCGTCCTGGAACTGTAGCTCTGAGAGAAATTAGGCGATACCAGAAGAGCACCGAGCTGCTGATTAGAAAGTTGCCTTTCCAGCGTCTTGTGCGTGAGATTGCACAGGACTTCAAGACAGACCTCCGCTTCCAGAGCTCTGCAGTAATGGCACTGCAGGAGGCAAGCGAGGCCTACCTGGTGGGTCTGTTTGAGGACACCAACCTGTGTGCCATTCACGCCAAGAGGGTCACCATCATGCC?2011001011121160022300010
Cryptophyllium_bollensi          ATATTTAATGGCCGCGGTATTTTGACCGTGCGAAGGTAGCATAATCATTAGTCTATTTATTGTGGAATAGTATGAATGGTTTGACGAAGTATTAACTGTCTCAT-TTTAA--TAATTAAAATTTAATTTTTTAGTTAAAAAGCTTAAATTTTGTTAAAGGACGAGAAGACCCTATAGATCTTTATTTTATTA-TTATT---ATT-ATTTTTTT---AGTTTAA---ATTTT--TTATATTTATA-TTTATTATTTTGTTGGGGTGACTTTTGGATA-TAATTAACTCCTTCTT-TTT-T--TT--TCATTTTTTTTTTG-TTTACTTGATCTTTTATTATTGCTTATAA-AATAA-ATACCTTAGGGATAACAGCGTAATTCTTCTTAA-AGTTCATATTGACAGTGGAGTTTGCGACCTCGATGTTGAATTAA-ATTATTTTTA---GGTGAAGTGGCTTA-A-TT-ATTAAGTCTGTTCGACTTTTAATATCTTACATGATCTGAGTTCTCATTAAATCAGTTATGGTTCCTTAGATCGTACCACA-TGACTTGGATAACTGTGGTAATTCTAGAGCTAATACATGCAAACAGAGTCCCGACCAGAAATGGAAGGGATGCTTTTATTAGATCAAAACCAATCGG-CCGGCTCGCCCGGTCCGTTTGCTTTGGTGACTCTGGATAACTTTGAGCTGATCGCACGGTCCTCGTACCGGCGACGCATCTTTCAAATGTCTGCCTTATCAACTGTCGATGGTAGGTTCTGCGCCTACCATGGTTGTAACGGGTAACGGGGAATCAGGGTTCGATTCCGGAGAGGGAGCCTGAGAAACGGCTACCACATCCAAGGAAGGCAGCAGGCGCGCAAATTACCCACTCCCGGCACGGGGAGGTAGTGACGAAAAATAACGATACGGGACTCATCCGAGGCCCCGTAATCGGAATGAGCACACTTTAAACGCTTTAACGAGTATCCATTGGAGGGCAAGTCTGGTGCCAGCAGCCGCGGTAATTCCAGCTCCAATAGCGTATATTAAAGTTGTTGCGGTTAAAAAGCTCGTAGTTGGACTTGTGTCCCACGCTGTCGGTTCACCGTTCGTCGGTGTTTAACTGGCATGCCCGTGCGGACGTCCTGCCGGTGGATGCGGTCGGCCGTGGGCCT-CT--GGTCTGCGCGTCGGCGGTCCGATGGAATCCTACCGCGGTGCTCTTCACCGAGTGTCGAGGTGGGCCGGCACGTTTACTTTGAACAAATTAGAGTGCTCAAAGCAGGCAGTGGTTCGCCTGAATATTGTGTGCATGGAATAATGGAATAGGACCTCGGTTCTATTTTGTTGGTTTTCGGAACTTGAGGTAATGATTAATAGGGACAGACGGGGGCATTCGTATTGCGACGTTAGAGGTGAAATTCTTGGATCGTCGCAAGACGAACCTAAGCGAAAGCATTTGCCATGAGTGTTTTCATTAATCAAGAACGAAAGTTAGAGGTTCGAAGGCGATCAGATACCGCCCTAGTTCTAACCATAAACGATGCCAGCTAGCGATCCGCCGAAGTTCCTCCGATGACTCGGCGGGCAGCTTCCGGGAAACCAAAGCTTTTGGGTTCCGGGGGAAGTATGGTTGCAAAGCTGAAACTTAAAGGAATTGACGGAAGGGCACCACCAGGAGTGGAGCCTGCGGCTTAATTTGACTCAACACGGGAAACCTCACCAGGCCCGGACACCGGAAGGATTGACAGATTGAGAGCTCTTTCTTGATTCGGTGGGTGGTGGTGCATGGCCGTTCTTAGTTGGTGGAGCGATTTGTCTGGTTAATTCCGATAACGAACGAGACTCTGGCCTGCTAACTAGTCGCTTCCGGTATCCCTTCGTGCTACCGGCGAC--AAATGATCTTCTTAGAGGGACAGGCGGCTTCTAGCCGCACGAGATTGAGCAATAACAGGTCTGTGATGCCCTTAGATGTTCTGGGCCGCACGCGCGCTACACTGAAGGAATCAGCGTGTCCTCCTAGCCCGAAAGGGCCGGGTAACCCGTTGAACCTCCTTCGTGCTAGGGATTGGGGCTTGCAATTGTTCCCCATGAACGAGGAATTCCCAGTAAGCGCGAGTCATAAGCTCGCGTTGATTACGTCCCTGCCCTTTGTACACACCGCCCGTCGCTACTACCGATTGAATGATTTAGTGAGGTCTTCGGACCGGTGCGCGACGGCT--CTTCGCGAGCCGTTGATGTTGCTGGAAAGATGACCAAACTTGATCATTTAGAGGAAGTAAAAGTCGTAACAAGGTTTCCGTAGGTGAACCTCCTGAATTCGAAAGGGG---------------------------TTGGATTCATGTCCT--GCC-GTTT-G---TAAACTAGG-CCGTTCCGCCGTAGATGGTGCCGGTCGCCCGC----GGCGATTAATTTCGTTTGCGGTGTCGTTACTGGCGTCCACTCGGTGG-AG-GCT------GGCCACC-CTT-GCGGAGGACTGCACTTCT-CCCCT-AGTAGAAACGTCGCGACCCGTTGGG-TACCGGCC-AAAGACCTGGGCAGGCAGCCCGCG--CGTCCTGTGGT--------TGCTG---CCACAGGCGAGCGGACTCCTGGTG-ACCCGGCCGGCTGCCCGACGGTATGACCAGAGGAGTCGATCCGCTGAA---ACGGAAACACTGTGG--TTGTGAAGCGTGCGG-CCTGGCACCGATACGTGTGGGGAT-TGAGG--TGTAAACC-TA---GGGTT-CCCGTGC-GAAG-CACGGTCCCGGCCCT---GCTGCATCGTCGG--TTGCCAGTGTCCTCGCACTGGATCG-ATACTCCCGTCTGCG---ACGCCC-ACCTTCGGATGGTCTCCCG???????????????????????????????????AGAAGTATTCGGAAAT-TGGGCATAATTTTTGCAATAGCAGCTATTGGATTACTTGGATTCTTAGTATGAGCACATCACACATTTAC-GTAGGAATAGATGTTGATACTCGAGCATATTTTACATCAGCTACAATAATTATTGCGGTACCCACAGGTATTAAAGTATCTAGATGATTAACAACAATATACGGGTCAAAAATAACACTAAGATCATCATGTGTATGAGCTTTAGGATTCGTTTTCCTATTTACATTAGGAGGATTAACAGGAATTATTCTATCCAATTCATCAATCGACATCACCCTTCATGATACATACTATGTAGTAGCACATTTCCACTACGTATTGTCCATAGGTGCAGTATTTGCAATTATAGCAGGATTCATTCAATGATACCCACTTATCTCAAGAATAAGAATAAATCTAAAATGATTAAAAATCCAATTCGCATCGATATTCATAGGATTTAATATAACATTTTTACCCCAACACTTTTTAGGACTTGCTGGAATACCTCGACGATACTCAGATTACCCAGACATATTTACTATATGAAACACTATTTCTTCAATAGGTGCAACTATTTCAACTTTAAGAATAATAATATTTATTATTATCATCTGAGAAAGAATATCAACAATACAACAAACAATTTTCAGATCAAATATAAGAAGATCACTTGAATGAACACATGAATTACCACCAAATGAACATACTTATAGAGAACTACCAATACTAATTAAA----TTCTAATATGGCAGATTTAGAAATAACAACATGACCAAATATATCTCTTCAAGATAGAAGATCACCTTTAATAGAACAATTAACATATTTCCATGACCATATTATAATAATCTTAATAGTAATCATAACAATAGTAAGATATATAATAATTTATATCATAATAAATAAAAAAACAAACCAAAAATTATTAGAAGGACAAATAATTGAACTAATTTGAACAATTACTCCTACCATAACACTTTTACTAATCGCAACACCGTCATTACGAATTTTATATTTAATAGATGAAATCAATAAACCAATAATAACTATAAAAGCAATAGGACATCAATGATACTGAACATATGAATATTCAGATTTTAATGAAGAAGAAATAGAATCATATATATCCAGATACGAAATGACAAGAAACCTACGATTATTAGATTCAGACAATCGAATAAAAGTACCATCAAATATATTTATCCGAATAATAGTAACATCATCAGACGTAATCCATTCATGAACTATCCCATCAACAGGAATCAAAATTGATGCGACACCGGGACGATTAAATCAATCTAGATTAATAATCAACCGAAGAGGAATTTTATATGGACAATGCTCAGAGATTTGCGGAACAAATCATAGATTCATACCAATCGTAGTAGAAAGAATTCCTATTAATGAATTCATTAAATG---AATAAAATCATCAGATGACTGAAAGCAAGCAGCTTGCCACAAAAGCAGCTCGTAAGAGCGCCCCTGCAACTGGTGGAGTGAAGAAGCCTCACCGCTACCGTCCTGGAACTGTAGCCCTGAGAGAAATCAGGCGTTACCAGAAGAGCACCGAGCTGCTGATTAGAAAGTTGCCTTTCCAGCGTCTTGTGCGTGAGATTGCACAGGACTTCAAGACAGACCTCCGCTTCCAGAGCTCTGCAGTAATGGCACTGCAGGAGGCAAGCGAGGCCTACCTGGTGGGTCTGTTTGAGGACACCAATCTGTGTGCCATTCACGCCAAGAGGGTCACCATCATGCC?2011001011121160022300010
Microphyllium_haskelli           ATTTTTAATGGCCGCAGTATATTGACTGTGCAAAGGTAGCATAATTAATAGCTTATTAATTATAAGATAGTATGAATGGTTGGACGAGATATTTACTGTCTCAT-ATTAA-TTATTTAGAATTTAACTTTTGAGTTAAAAGGCTTAAATTTTATTAAAGGACGAGAAGACCCTATAGATCTTTATTATTTTT-TTAAT---TA--AAAGGTTT---TGGTGGT---TTTAA--ATTTTAATTAA-ATTATTTTTTTGTTGGGGTGACGTTTGGATA-TAATTAACTCCTTTTT-TTT-A--TT--TTCATTTATTTATG-TTTATTTGAATTTTTATTATCATTTATAAGACTTAGATACCTTAGGGATAACAGCGTTATTTTTTTTGAAAGTTCATATTGACATAGAAGATTGCGACCTCGATGTTGAATTAAGATTATTATTA---GGTGTAGTTGCTTA-A-TT-ATTAGGTCTGTTCGACCTTTAATTTCTTACATGATCTGAGTTC???????????????????????????????????????????????????????????????????????????????????????????????????????????????????????????????????????????????????????????????????????????????????????????????????????????????????????????????????????????????????????????????????????????????????????????????????????????????????????????????????????????????????????????????????????????????????????????????????????????????????????????????????????????????????????????????????????????????????????????????????????????????????????????????????????????????????????????????????????????????????????????????????????????????????????????????????????????????????????????????????????????????????????????????????????????????????????????????????????????????????????????????????????????????????????????????????????????????????????????????????????????????????????????????????????????????????????????????????????????????????????????????????????????????????????????????????????????????????????????????????????????????????????????????????????????????????????????????????????????????????????????????????????????????????????????????????????????????????????????????????????????????????????????????????????????????????????????????????????????????????????????????????????????????????????????????????????????????????????????????????????????????????????????????????????????????????????????????????????????????????????????????????????????????????????????????????????????????????????????????????????????????????????????????????????????????????????????????????????????????????????????????????????????????????????????????????????????????????????????????????????????????????????????????????????????????????????????????????????????????????????????????????????????????????????????????????????????????????????????????????????????????????????????????????????????????????????????????????????????????????????ATGTCCT--TCC-AAAA-G---TAAACTAGG-ACGTGCCACTGTAGATGGTGCTGGTCGCCCGC----GGCGATTAACTTCGCTTGCGGTGTCGTTTCTGGCGTCCGCTCGGTGG-CC-TCC------GGCCAAC-TTC-TTGGAGGACTGCACTTCT-CCCCT-AGTAGAAACGTCGCGACCCGTTGGG-TGCCGGTC-AAAGGCCCGGGAAGGAAGCCCGCG--TGTCCTGTGGT--------TGTCG---CCACAGGCGTGCGGACTCCTGGTG-ACCCGGCCGGCTGCCCGACGGTATGACCAGAGGAGTCGATCCGCTGAA---TGGGAAACACTGTGG--ATGTGAAGCGTGCGG-CCTGGCGCCGATACGTGTGGGGAT-TGAGG--TGTAAACC-GG---GGGTG-CCCGTGC-GAAG-CACGGTCCCGGCCCT---GCTGCGTTTTCGG--TTGCTGGTGTCCTCGCACTGGATCG-ATACTCCCGTCTGCG---ACGCCC-ACCTTCGGATGGTCTCCCGATTTCACATATTATTAGACATGAAAGAGGAAAAAAAGAAGTTTTCGGAAATTTAGGTATAATCTTTGCTATAACAGCAATTGGATTATTAGGATTTGTAGTATGGGCCCATCATATATTTACTGTAGGAATAGATGTTGATACACGAGCCTACTTTACTTCAGCTACAATAATTATTGCTGTACCAACAGGAATCAAAATCTTTAGATGACTAACAACAATATATGGGTCTAAATTAACATTTAGACCTTCATGTTTATGAGCAATTGGGTTTATTTTTCTATTCACATTAGGAGGGTTAACTGGAATTATTTTATCAAATTCATCAATTGATATTAATCTTCATGATACATATTATGTAGTAGCACATTTTCACTATGTACTTTCAATAGGAGCAGTATTTGCTATTATAGCAAGATTTATTCAATGATATAGATTATTTTCAGGTATAATTATAAACACAAAATGATTAAAAATTCAATTTTTTACAATATTTATTGGTGTAAATATAACTTTCTTCCCACAACATTTCTTAGGACTTGCAGGAATACCACGACGGTACACCGATTACCCAGACATATTTACTTTATGAAATATTATTTCATCCATAGGATCCACAATTTCAACCCTAAGAATAATAATATTTATCACCATTTTATGAGAAAGTATATCATCATTAAAACAATTATTATTTAGTTCGAATATAGTAAGATCAATTGAATGATCACATAAAACACCCCCATCAGAACATTCATATATAGAACTACCCACACTAATTAAA----TTCTAATATGGCAGAT???????????????????????????????????GCATAGATCATCCCCTATAATAGAACAATTAATATTATTCCATGATCATATAATAATAATCTTAATAATAATCATAGTCATAGTAAGATACATAATAATTTTTATTATAATAAATAAAAAAACAAATTTAAATTTATTAGAAGGACAAATAATTGAAATAATTTGAACAATTACACCCACAATAATATTAATATTTATTGCAACACCATCTCTACGATTACTATATTTAATAGATGAAATTAATAAACCAATAATAACAATAAAAACAATTGGACATCAATGATACTGAACATATGAATATTCAGACTTTATAGAATCAGAATTCGATTCATATATATCCAACTATAATAATAAAAATAACTTACGATTACTAGAATCTGATTCACGATTAATTTTACCATCAAATACTTTTATCCGAATAATAATCTCATCTAATGACGTAATTCATTCATGAACATTACCATCAACAGGTATCAAAATTGATGGAACACCTGGACGATTAAATCAAACAAGATTAATTCTTAATCGAAGAGGAATTATTTATGGACAATGTTCAGAAATTTGTGGCACAAACCACAGATTTATACCAATTGTAGTTGAAAGACTACCTATTAATCATTTCATTAAATGAATAATAAAATCATCAGATGACTGAAAGCA?????????????????????????????????????????????????????????????????????????????????????TGCCCTGAGAGAAATCAGGCGTTACCAGAAGAGCACCGAGCTGCTGATTCGAAAGTTGCCTTTCCAGCGCCTTGTGCGTGAGATTGCCCAGGACTTCAAGACTGACCTCCGCTTCCAGAGCTCTGCAGTAATGGCACTGCAGGAGGCGAGCGAGGCCTACCTGGTGGGTCTGTTTGAGGA??????????????????????????????????????????????00000033110313600051000??
Pseudomicrophyllium_pusillulum   TTTTTTAATGGCCGCAGTATACTGACTGTGCAAAGGTAGCATAATCATTAGCTTATTAATTGTAGGATAGTATGAATGGTTGGACGAGATATTGGCTGTCTCAA-ATTAA-TTATTTTGAATTTAATTATTTAGTTAAAAGGCTTAAATTTTATTAAAGGACGAGAAGACCCTTTAGATCTTTATTTTTATT-TTTGT---TA--TTTGATTT---GGTTTAT---TTTTT-ACTTTTATTTTA-ATATTTTTTTTGTTGGGGTGACATTTGGATA-TAATTAACTCTTTATTTTTT-T--TT--ATCATTTATTTATG-TTTAATTGATTTTTTATTATTATTTTTAAGACTTAGATACCTAAGGGATAACAGCGTTATTTCTTTTAAAAGTTCCTATTTACATTGGAGATTGCGACCTCGATGTTGAATTAAGATTAATATTA---GGTGAAGTTGCTTA-A-TA-ATTAGGTCTGTTCGACCTTTAAATTCTTACATGATCTGAGTTC?????????????????????????????????????????????????????????????????????????????????????????????????????????????????????????????????????????????????????????????????????????????????????????????????????????????????????????????????????????????????????????????????????????????????????????????????????????????????????????????????????????????????????????????????????????????????????????????????????????????????????????????????????????????????????????????????????????????????????????????????????????????????????????????????????????????????????????????????????????????????????????????????????????????????????????????????????????????????????????????????????????????????????????????????????????????????????????????????????????????????????????????????????????????????????????????????????????????????????????????????????????????????????????????????????????????????????????????????????????????????????????????????????????????????????????????????????????????????????????????????????????????????????????????????????????????????????????????????????????????????????????????????????????????????????????????????????????????????????????????????????????????????????????????????????????????????????????????????????????????????????????????????????????????????????????????????????????????????????????????????????????????????????????????????????????????????????????????????????????????????????????????????????????????????????????????????????????????????????????????????????????????????????????????????????????????????????????????????????????????????????????????????????????????????????????????????????????????????????????????????????????????????????????????????????????????????????????????????????????????????????????????????????????????????????????????????????????????????????????????????????????????????????????????????????????????AAAGGGG---------------------------TTGGATTCATGTCCG--TCC-GATC-G---TAAACTAGG-CCTATCTGCTGTAGATGGTGCCGGTCGCCCGC----GGCGATTAACTTCGCTTGCGGTGTCGTTTCTGGCGTCCACTCGGCGG-TG-GCC------GGCTGAC-TTC-GCGGAGGACCGCACTTCT-CCCCT-AGTAGAAACGTCGCGACCCGTTGGG-TGCCGGCC-GAAGGCCAGGGAAGGAAGCCCGCG--TGTCCTGTGGT--------GTTCG---CCACAGGCGTGCGGACTCCCAGTG-ACCCGGCCGTTTGCCCGACGGTATGACCAGAGGAGTCGATCCGCTGAA---TGGGAAACACTGTGG--TTGTGAAGCGTGCGG-CCTGGCGCCGATACGTGTGGGGAT-TGAGG--TGTAAACC-GG---GGGTG-TCTGTGC-TAAG-CACGGTCCCGGCCCT---GCTGCGTTGTCGG--TTGCTGGTGTCCTCGCACTGGATCG-ATACTCCCGTCTGCG---ACGCCC-ACCTTCGGATGGTCTCCCGATTTCTCATATTATTGCACAAGAAAGAGGAAAAAAAGAAGTTTTCGGAAATTTAGGAATAATTTTTGCAATAGCTGCAATTGGATTATTAGGATTTGTAGTTTGAGCTCACCATATATTTACTGTAGGTATAGATGTTGACACACGAGCTTATTTTACATCTGCAACTATAATTATTGCTATTCCTACAGGAATTAAAATCTTTAGATGATTAACTACAATATATGGATCAAAATTAACTTTCAGCCCATCATGTTTATGGGCATTAGGTTTTGTTTTTCTATTTACATTAGGAGGATTAACTGGAATTATTTTATCAAATTCATCAATTGATATTAATCTTCATGATACATATTATGTAGTAGCACATTTCCATTATGTATTATCAATAGGAGCAGTATTTGCTATCATATCAGGATTCATTCAATGATACTCACTATTTTCAGGGTTAAGACTTAATCCAAAATGATTAAAAATTCAATTTTTTTCCATATTTATTGGAGTAAATTTGACTTTTTTTCCACAACATTTCCTAGGTCTAGCAGGAATACCACGTCGGTATTCAGATTATCCAGATTTATTTACACTATGAAATATTGTTTCATCAACAGGATCATTAATTTCAACTACAAGAATAATAATATTTATTATCATCATATGGGAAAGATTATCATCAATACGACAAACAATATTTAGTTCACATAATATCAGATCAATTGAATGATCTTTTAAAATACCACCATCTGAACATACTTATAGAGAATTACCTATACTAATTAAA----TTCTAATATGGCAGATTTAGAAATAACATCTTGGCCTAATATATCTATACAAGATAGATCTTCACCATTAATAGAACAATTAGTATTTTTTCATGACCACATAATAGTTATTTTAACAATAATTATTACTATAGTAAGATACATAATAATTAATATCACTATTAATAAAAAAATAAATCGAAACCTACTTGAAGGACAAATAATTGAGATAATCTGAACAATTACACCAACAATAACACTATTTTTTATTGCAACACCATCCTTACGGTTACTTTACTTAATAGATGAAATTAATAAACCAATAATAACCATAAAAGTTGTTGGACAACAATGATATTGAACATATGAATATTCAGATTTTACAAATTCAGAATTTAATTCATATATATCTAACTATGAAGAAATAAATAACCTACGATTATTAGATTCTGACTCACGGTTAATCCTACCATCAAATATCTTTATTCGAATAATAATTACATCATTTGATGTAATCCATTCATGAACCCTACCATCAACTGGTATTAAAATTGATGGTACACCTGGACGTCTAAATCAAACAAGATTAATACTTAACCGAAGAAGAATTATTTATGGGCAATGCTCAGAAATTTGTGGTACAAATCATAGATTTATACCTATTGTTGTAGAGAGTGTACCAATTAACAGATTTATTAAATGAATAATAAAATCATCAGATGACTGAAAGCA???????????????????????????????????????????????????????????????????????????????????????????????????????????????????????????????????????????????????????????????????????????????????????????????????????????????????????????????????????????????????????????????????????????????????????????????????????????????????????0011003321031300005200002
Pulchriphyllium_pulchrifolium    TTATTTAATGGCCGCGGTATTTTGACTGTGCAAAGGTAGCATAATCATTAGTCTATTAATTGTAGGATGGTATGAATGGTTGGACGAAATATTGACTGTCTTCATGTTTA--TTTATAGAAATTAATTTTTGAGTTAAAAAGCTTAAATTTTTTTGTAGGACGAGAAGACCCTATAGATCTTTATTAATTTA-ATTTT---AC--TTATTTTT---GGTTTAT---TTCTT-TTCATGAATTTT-TGATTTTTTTTGTTGGGGTGACATTTAGATA-TAATTAACTCTTTTTT-TTC-T--TT--TTCATTGATTTTTG-TTTATATGATTTTTTACTATTT-CTTTAAGATATAGATACCTTAGGGATAACAGCGTAATTCTTTTTGAGAGTTCATATTGACATTGGAGATTGCGACCTCGATGTTGAATTAAGATTATATTTT---GGTGTAGTAGCTTT-T-TA-TATAGGTCTGTTCGACCTTTAAATTCTTACATGATCTGAGTT?TCATTAAATCAGTTATGGTTCCTTAGATCGTACCACA-TGACTTGGATAACTGTGGTAATTCTAGAGCTAATACATGCAAACAGAGTCCCGACCAGAAATGGAAGGGATGCTTTTATTAGATCAAAACCAATCGG-CCGGCTCGCCCGGTCCGTTTGCTTTGGTGACTCTGGATAACTTTGAGCTGATCGCACGGTCCTCGTACCGGCGACGCATCTTTCAAATGTCTGCCTTATCAACTGTCGATGGTAGGTTCTGCGCCTACCATGGTTGTAACGGGTAACGGGGAATCAGGGTTCGATTCCGGAGAGGGAGCCTGAGAAACGGCTACCACATCCAAGGAAGGCAGCAGGCGCGCAAATTACCCACTCCCGGCACGGGGAGGTAGTGACGAAAAATAACGATACGGGACTCATCCGAGGCCCCGTAATCGGAATGAGCACACTTTAAACGCTTTAACGAGTATCCATTGGAGGGCAAGTCTGGTGCCAGCAGCCGCGGTAATTCCAGCTCCAATAGCGTATATTAAAGTTGTTGCGGTTAAAAAGCTCGTAGTTGGACTTGTGTCCCACGCTGTCGGTTCACCGTTCGTCGGTGTTTAACTGGCATGCCCGTGTGGACGTCCTGCCGGTGGATGCGGTCGGCCGTGGGCCT-CT--GGTCTGCGCGTCGGCGGTCCGATGGAATCCTACCGCGGTGCTCTTCACCGAGTGTCGAGGTGGGCCGGCACGTTTACTTTGAACAAATTAGAGTGCTCAAAGCAGGCAGTGGTTCGCCTGAATATTGTGTGCATGGAATAATGGAATAGGACCTCGGTTCTATTTTGTTGGTTTTCGGAACTTGAGGTAATGATTAATAGGGACAGACGGGGGCATTCGTATTGCGACGTTAGAGGTGAAATTCTTGGATCGTCGCAAGACGAACCTAAGCGAAAGCATTTGCCATGAGTGTTTTCATTAATCAAGAACGAAAGTTAGAGGTTCGAAGGCGATCAGATACCGCCCTAGTTCTAACCATAAACGATGCCAGCTAGCGATCCGCCGAAGTTCCTCCGATGACTCGGCGGGCAGCTTCCGGGAAACCAAAGCTTTTGGGTTCCGGGGGAAGTATGGTTGCAAAGCTGAAACTTAAAGGAATTGACGGAAGGGCACCACCAGGAGTGGAGCCTGCGGCTTAATTTGACTCAACACGGGAAACCTCACCAGGCCCGGACACCGGAAGGATTGACAGATTGAGAGCTCTTTCTTGATTCGGTGGGTGGTGGTGCATGGCCGTTCTTAGTTGGTGGAGCGATTTGTCTGGTTAATTCCGATAACGAACGAGACTCTGGCCTGCTAACTAGTCGCTTCCGGTATCCCTTCGTGCTACCGGCGAC--AAATGATCTTCTTAGAGGGACAGGCGGCTTCTAGCCGCACGAGATTGAGCAATAACAGGTCTGTGATGCCCTTAGATGTTCTGGGCCGCACGCGCGCTACACTGAAGGAATCAGCGTGTCCTCCTAGCCCGAAAGGGCCGGGTAACCCGTTGAACCTCCTTCGTGCTAGGGATTGGGGCTTGCAATTGTTCCCCATGAACGAGGAATTCCCAGTAAGCGCGAGTCATAAGCTCGCGTTGATTACGTCCCTGCCCTTTGTACACACCGCCCGTCGCTACTACCGATTGAATGATTTAGTGAGGTCTTCGGACCGGTGCGCGACGGCT--CTTCGCGAGCCGTTGATGTTGCTGGAAAGATGACCAAACTTGATCATTTAGAGGAAGTAAAAGTCGTAACAAGGTTTCCGTAGGTGAACCTCCTGAATTCGAAAGGGG---------------------------TTGGATTCATGTCTC--TCC-GA-C-G---TAA-CAGTA-CGGTCACACCAT-GATGGTGCTGGTCGCCCGC----GGCGATTAATTTCGCTTGCGGTGTCGTTTCTGGCGTCCACTTGGCAG-CT-GGC------ATGTCAC-TTC-GCGGAGGACTGCACTTCT-CCCCT-AGTAGAAACGTCGCGACCCGTTGGG-TGCCGGTC-AAAGGCCTGGGTAGGAAGACCGCG--TGTCCTGT-GT--------GGGTT---CCATGGGCATGCGGACTCCTGGTG-ACCCGGCCGGCTGCCCGACGGTATGACCCGAGGAGTCGATCCGCTAAA---TGGGAAACACTATGG--TTGTGAAGCGTGCGG-CCTGGCGCCGATGCGTGTGGGGAT-TGTGG--TGTAAACC-GG---GGGTG-CCCGTGC-GAAG-CACGGTCCCGGCCCT---ACTGCGTTGTCGG--TTGCTGGTGTCCTCGCACAGGATCG-ATACTCCCGTCTGCG---ACGCCC-ATCTTCGGATGGTCTCCCG???????????????????????????????????????????????????????????????????????????????????????????????????????????????CATATATTTACAGTTGGAATAGATGTAGATACACGAGCTTATTTTACATCAGCAACAATAATCATTGCCGTTCCAACTGGAATTAAAGTATTTAGTTGATTAACAACTATGTATGGATCCAAAATAACTTTTAGACCCTCATGCTTATGAAGATTAGGGTTCGTATTCCTATTCACATTAGGGGGAATAACAGGAATTGTACTTTCAAATTCATCCATTGATATTACACTACACGATACTTATTACGTAGTAGCACATTTCCACTATGTTCTATCAATAGGAGCAGTATTTGCTATTATATCTGGATTTATCCAGTGATACCCTTTGTTGACAGGATTGACAATAAATCCAAAATGATTAAAAATTCAATTCATTACAATATTTGTAGGAGTAAACTTAACATTTTTTCCACAACATTTCCTAGGACTTGCTGGTATACCACGACGATACATTGATTATCCAGATATATTTTTAATATGAAACATCTTATCATCAATAGGGGCTATAATTTCAGCCCTAAGAATAATAGCATTTTTTACTATAATTTGAGAAAGAATAATATCTCTACGACAAGTAATAAGAGGGTCACAAACAAGAAGATCAAATGAATGAAAACAAAATATACCACCAAAGGAACACACCTATAATGAACTACCTATCCTAATTAAA----TTCTAATATGGCAGATTTAGAAATAATAAACTTACCTAAATCAATAATACAAGATAGAATTACCCCAACAATAGAACAGCTAATATTCTTTCACGATCACATTATATTAATTCTAATAATAATCATAACAGTAGTGAGATATATAATAATTATCGTAATAATTAATAAAAAGACAAACAAAAACCTACTAGATGGACAAATAATTGAATTAATTTGAACAGTGACACCTACCATAACGTTATTTTTCATTGCAGCACCATCACTACGATTACTATACTTAATAGATGAAATCAATAGACCAATAATAACCATGAAAATCATTGGAAACCAATGATATTGAACGTATGAATATTCAGATTTTAAAGAAACTGAATTTAACTCATATATGGATACATACAAAAA---ACAGAGACTACGATTATTAGAATCAGACTCACGAATAACATTACCAATAAATGTGTTCACTCGAATAATAGTATCTTCTGCTGATGTAATTCACTCTTGAACACTACCATCAACAGGAATTAAAATTGACGGAACACCAGGACGATTAAATCAAGCAAGAATAATAATTAACCGAACAGGCATCATCTATGGACAATGTTCAGAAATCTGTGGAACAAACCACAGATTTATACCAATTGTAGTTGAAACAGTGCCAATTAATGAATTTATAAAATGAATAATAAAATCATCAGATGACTGAAAGCAAGCAGCTTGCCACAAAAGCGGCCCGTAAGAGCGCCCCTGCAACTGGTGGAGTGAAGAAGCCTCACCGCTACCGTCCTGGGACAGTTGCCCTGAGAGAAATCAGGCGTTACCAGAAGAGCACCGAGCTGCTGATTCGAAAGTTGCCTTTCCAGCGCCTTGTGCGTGAGATCGCCCAAGACTTCAAGACGGACCTCCGTTTCCAGAGCTCTGCAGTAATGGCACTGCAGGAGGCGAGCGAGGCCTACCTGGTGGGTCTGTTTGAGGACACCAACCTGTGTGCCATTCACGCCAAGAGGGTCACCATCATGCCC2011000021121273123311002
Pulchriphyllium_giganteum        TTATTTAATGGCCGCGGTAATTTGACCGTGCAAAGGTAGCATAATCATTAGCTTATTAATTGTGAGATGGTATGAATGGTTGGACGAGATATTATCTGTCTTCATATTAA--TATTTAGAATTTAATTTTTGAGTTAAAAAGCTTAAATTTTTTTAAAGGACGAGAAGACCCTATAGATCTTTATTATTTTT-GTTGT---TT--ATATTTTT---GGTTTAT---TTTTA--TTATTATTATT-TTAATTTTTTTGTTGGGGTGACATTTAGATA-TAATTAACTCTTTATT-TTT-T--TT--TTCATTGATTTATG-TTTATATGATTTTTTATTATTT-TTATAAGAAATAGATACCTTAGGGATAACAGCGTAATTCTTTTTGAGAGTTCATATTGACATTGGAGATTGCGACCTCGATGTTGAATTAAGATAATTGGTG---GGTGTAGTTGCTTA-C-TT-GTTAGGTCTGTTCGACCTTTAAATTCTTACATGATCTGAGTTCTCATTAAATCAGTTATGGTTCCTTAGATCGTACCACA-TGACTTGGATAACTGTGGTAATTCTAGAGCTAATACATGCAAACAGAGTCCCGACCAGAAATGGAAGGGATGCTTTTATTAGATCAAAACCAATCGG-CCGGCTCGCCCGGTCCGTTTGCTTTGGTGACTCTGGATAACTTTGAGCTGATCGCACGGTCCTCGTACCGGCGACGCATCTTTCAAATGTCTGCCTTATCAACTGTCGATGGTAGGTTCTGCGCCTACCATGGTTGTAACGGGTAACGGGGAATCAGGGTTCGATTCCGGAGAGGGAGCCTGAGAAACGGCTACCACATCCAAGGAAGGCAGCAGGCGCGCAAATTACCCACTCCCGGCACGGGGAGGTAGTGACGAAAAATAACGATACGGGACTCATCCGAGGCCCCGTAATCGGAATGAGCACACTTTAAACGCTTTAACGAGTATCCATTGGAGGGCAAGTCTGGTGCCAGCAGCCGCGGTAATTCCAGCTCCAATAGCGTATATTAAAGTTGTTGCGGTTAAAAAGCTCGTAGTTGGACTTGTGTCCCACGCTGTCGGTTCACCGTTCGTCGGTGTTTAACTGGCATGCCCGTGTGGACGTCCTGCCGGTGGATGCGGTCGGCCGTGGGCCT-CT--GGTCTGCGCGTCGGCGGTCCGATGGAATCCTACCGCGGTGCTCTTCACCGAGTGTCGAGGTGGGCCGGCACGTTTACTTTGAACAAATTAGAGTGCTCAAAGCAGGCAGTGGTTCGCCTGAATATTGTGTGCATGGAATAATGGAATAGGACCTCGGTTCTATTTTGTTGGTTTTCGGAACTTGAGGTAATGATTAATAGGGACAGACGGGGGCATTCGTATTGCGACGTTAGAGGTGAAATTCTTGGATCGTCGCAAGACGAACCTAAGCGAAAGCATTTGCCATGAGTGTTTTCATTAATCAAGAACGAAAGTTAGAGGTTCGAAGGCGATCAGATACCGCCCTAGTTCTAACCATAAACGATGCCAGCTAGCGATCCGCCGAAGTTCCTCCGATGACTCGGCGGGCAGCTTCCGGGAAACCAAAGCTTTTGGGTTCCGGGGGAAGTATGGTTGCAAAGCTGAAACTTAAAGGAATTGACGGAAGGGCACCACCAGGAGTGGAGCCTGCGGCTTAATTTGACTCAACACGGGAAACCTCACCAGGCCCGGACACCGGAAGGATTGACAGATTGAGAGCTCTTTCTTGATTCGGTGGGTGGTGGTGCATGGCCGTTCTTAGTTGGTGGAGCGATTTGTCTGGTTAATTCCGATAACGAACGAGACTCTGGCCTGCTAACTAGTCGCTTCCGGTATCCCTTCGTGCTACCGGCGAC--AAATGATCTTCTTAGAGGGACAGGCGGCTTCTAGCCGCACGAGATTGAGCAATAACAGGTCTGTGATGCCCTTAGATGTTCTGGGCCGCACGCGCGCTACACTGAAGGAATCAGCGTGTCCTCCTAGCCCGAAAGGGCCGGGTAACCCGTTGAACCTCCTTCGTGCTAGGGATTGGGGCTTGCAATTGTTCCCCATGAACGAGGAATTCCCAGTAAGCGCGAGTCATAAGCTCGCGTTGATTACGTCCCTGCCCTTTGTACACACCGCCCGTCGCTACTACCGATTGAATGATTTAGTGAGGTCTTCGGACCGGTGCGCGACGGCT--CTTCGCGAGCCGTTGATGTTGCTGGAAAGATGACCAAACTTGATCATTTAGAGGAAGTAAAAGTCGTAACAAGGTTTCCGTAGGTGAACCTCCTGAATTCGAAAGGGG---------------------------TTGGATTCATGTCTC--TCC-GG-C-G---TAATCCGGA-CGGTCACCCCAT-GATGGTGCTGGTCGCCCGC----GGCGTTTAATTTCGTTTGCGGTGTCGTTTCTGGCGTCCACTTGGATG-TT-GGC------ATGTCAC-CTC-GCGGAGGACTGCACTTCT-CCCCT-AGTAGAAACGTCGCGACCCGTTGGG-TACCGGCC-AAAGGCCTGGGTAGGAAGACCGTG--TGTCCTGTGGT--------GGTTG---CCATGGGCATGCGGACTCCTGGTG-ACCCGGCCGGTTGCCCGACGGTATGGCCCGAGGAGTCGATCCGCTAAA---GATGAAACACTATGG--TTGTGAAGCGTGCGG-CCTGGCACCGATGCGTGTGGGGAT-TGTGG--TGTAAACC-GG---GGGTG-CCCGTGC-TAAG-CACGGTCCCGGCCCT---ACTGCGTTGTCGG--TTGCTGGTGTCCTCGCACTGGATCG-ATACTCCCGTCTGCG---ACGCCC-ACCTTCGGATGGTCTCCCGATTTCACATATCATTGCACATGAAAGAGGAAAAAAGGAAGTATTTGGTAACATAGGAATAATTTTCGCAATGGCTGCTATCGGATTACTAGGATTTATTGTTTGAGCTCATCATATATTTACAGTAGGAATAGATGTAGATACACGAGCATACTTTACATCTGCAACAATAATTATTGCCGTACCTACAGGAATCAAAGTTTTTAGATGATTAACTACCATGTATGGGTCTAAAATAACTTTTAGACCATCATGCATATGAAGATTAGGATTTATTTTCCTATTTACACTAGGTGGGTTAACAGGAATCGTACTATCAAATTCATCAATTGATATTACACTTCATGACACATATTATGTAGTAGCACACTTTCATTATGTATTATCTATAGGAGCAGTATTTGCAATTATATCAGGATTCATTCAATGGTACCCATTAATAACAGGAATAACAATAAATCCAACATGATTAAAAATACAATTCTCCACAATATTTATTGGAGTTAATTTAACTTTCTTCCCACAACACTTTCTAGGGTTAGCAGGAATACCGCGACGATACATTGACTACCCAGATATATTTCTAATATGAAATATTATATCATCAATAGGAGCTATAATTTCAGCCATTAGAATAATAATATTCATCATAATTATTTGAGAAAGTATAACATCAATACGACAAACATTAAATAGTTCCCATACAAGAAGATCAAATGAATGAAATCAAAATTTACCTCCAAATGAACATTCATATAAAGAATTACCAGTCCTAATCATA----TTCTAATATGGCAGAT?????????????????????????CAATAATACAAGATTGTATTACTCCCACTATAGAACAATTAATATTCTTCCATGATCATATCATAATAATTTTAACAATAATTATAATAGTAGTGAGATATCTATTAAATAATGTAATAATTAATAAAAAAATAAATAATAATCTATTGGACGGACAAATAATTGAATTAATTTGGACAATTGTACCCACAATAACACTATTTTTTATTGCAGCACCATCATTACGGCTGCTATACTTAATAGATGAAATAAATAAACCAATAATAACAATAAAAATTATTGGAAACCAATGATACTGAACTTATGAATACTCTGACTTTAAAGAATCGGAATTCAACTCATATATAGAAACCTACAA------TAAAAACTACCGATTATTAGACACTGACACGCGAATAATACTCCCAACAAATACATTTGTCCGATTAATAGTAACATCATCAGATGTAATCCACTCATGAACACTACCTTCAACAGGAATTAAAATTGATGGAACACCAGGTCGACTTAACCAAGCTAGAACATTAATAAACCGAACGGGAATTATTTATGGACAATGTTCAGAAATTTGTGGGGCAAACCACAGATTTATACCAATTGTCGTAGAAATAATACCAATCAATAATTTCATTAAATGAATAACAAAATCATCAGATGACTGAAAGCA????????GCCACAAAAGCGGCTCGTAAGAGCGCCCCTGCAACTGGTGGAGTGAAGAAGCCTCACCGCTACCGTCCTGGAACAGTTGCTCTGAGAGAAATCAGGCGTTACCAGAAGAGCACCGAGCTGCTGATTCGAAAGTTGCCTTTCCAGCGCCTTGTGCGTGAGATCGCCCAAGACTTCAAGACGGACCTCCGCTTCCAGAGCTCTGCAGTAATGGCACTGCAGGAGGCGAGCGAGGCCTACCTGGTGGGTCTGTTTGAGGACACCAACCTGTGTGCCATTCACGCCAAGAGGGTCACCATCATGCCC2011002021011273123351002
Pulchriphyllium_bioculatum       TTATTTAATGGCCGCGGTATTTTGACTGTGCAAAGGTAGCATAATCATTAGCTTATTAATTGTAGGATAGTATGAATGGTTGGACGAGATATTAACTGTCTTCATGTTTA--TTTATGGAAGTTAATTTTTGAGTTAAAAAGCTTAAATTTTTTTAAAGGACGAGAAGACCCTATAGATCTTTATTTATATT-GTTTT---AT--TTATTTTT---GGTTTAT---TTTTT-TTTTGTGAAATT-TTATTTTTTTTGTTGGGGTGACATTTA-ATA-TAATTAACTCTTTTGG-TTT-T--TT--TTCATTGATTTTTG-TTTATATGATTTTTTATTATTT-CTTTAA-ACATAGATACCTTAGGGATAACAGCGTAATTTTTTTTGA-AGTTCATATTGACATTA-AGATTGCGACCTCGATGTTGAATTAA-ATTATATTTT---GGTGTAGTAGCTTT-T-TA-TATAGGTCTGTTCGACCTTTAAATTCTTACATGATCTGAGT??TCATTAAATCAGTTATGGTTCCTTAGATCGTACCACA-TGACTTGGATAACTGTGGTAATTCTAGAGCTAATACATGCAAACAGAGTCCCGACCAGAAATGGAAGGGATGCTTTTATTAGATCAAAACCAATCGG-CCGGCTCGCCCGGTCCGTTTGCTTTGGTGACTCTGGATAACTTTGAGCTGATCGCACGGTCCTCGTACCGGCGACGCATCTTTCAAATGTCTGCCTTATCAACTGTCGATGGTAGGTTCTGCGCCTACCATGGTTGTAACGGGTAACGGGGAATCAGGGTTCGATTCCGGAGAGGGAGCCTGAGAAACGGCTACCACATCCAAGGAAGGCAGCAGGCGCGCAAATTACCCACTCCCGGCACGGGGAGGTAGTGACGAAAAATAACGATACGGGACTCATCCGAGGCCCCGTAATCGGAATGAGCACACTTTAAACGCTTTAACGAGTATCCATTGGAGGGCAAGTCTGGTGCCAGCAGCCGCGGTAATTCCAGCTCCAATAGCGTATATTAAAGTTGTTGCGGTTAAAAAGCTCGTAGTTGGACTTGTGTCCCACGCTGTCGGTTCACCGTTCGTCGGTGTTTAACTGGCATGCCCGTGTGGACGTCCTGCCGGTGGATGCGGTCGGCCGTGGGCCT-CT--GGTCTGCGCGTCGGCGGTCCGATGGAATCCTACCGCGGTGCTCTTCACCGAGTGTCGAGGTGGGCCGGCACGTTTACTTTGAACAAATTAGAGTGCTCAAAGCAGGCAGTGGTTCGCCTGAATATTGTGTGCATGGAATAATGGAATAGGACCTCGGTTCTATTTTGTTGGTTTTCGGAACTTGAGGTAATGATTAATAGGGACAGACGGGGGCATTCGTATTGCGACGTTAGAGGTGAAATTCTTGGATCGTCGCAAGACGAACCTAAGCGAAAGCATTTGCCATGAGTGTTTTCATTAATCAAGAACGAAAGTTAGAGGTTCGAAGGCGATCAGATACCGCCCTAGTTCTAACCATAAACGATGCCAGCTAGCGATCCGCCGAAGTTCCTCCGATGACTCGGCGGGCAGCTTCCGGGAAACCAAAGCTTTTGGGTTCCGGGGGAAGTATGGTTGCAAAGCTGAAACTTAAAGGAATTGACGGAAGGGCACCACCAGGAGTGGAGCCTGCGGCTTAATTTGACTCAACACGGGAAACCTCACCAGGCCCGGACACCGGAAGGATTGACAGATTGAGAGCTCTTTCTTGATTCGGTGGGTGGTGGTGCATGGCCGTTCTTAGTTGGTGGAGCGATTTGTCTGGTTAATTCCGATAACGAACGAGACTCTGGCCTGCTAACTAGTCGCTTCCGGTATCCCTTCGTGCTACCGGCGAC--AAATGATCTTCTTAGAGGGACAGGCGGCTTCTAGCCGCACGAGATTGAGCAATAACAGGTCTGTGATGCCCTTAGATGTTCTGGGCCGCACGCGCGCTACACTGAAGGAATCAGCGTGTCCTCCTAGCCCGAAAGGGCCGGGTAACCCGTTGAACCTCCTTCGTGCTAGGGATTGGGGCTTGCAATTGTTCCCCATGAACGAGGAATTCCCAGTAAGCGCGAGTCATAAGCTCGCGTTGATTACGTCCCTGCCCTTTGTACACACCGCCCGTCGCTACTACCGATTGAATGATTTAGTGAGGTCTTCGGACCGGTGCGCGACGGCT--CTTCGCGAGCCGTTGATGTTGCTGGAAAGATGACCAAACTTGATCATTTAGAGGAAGTAAAAGTCGTAACAAGGTTTCCGTAGGTGAACCTCCTGAATTCGAAAGGGG---------------------------TTGGATTCATGTCTC--TCC-GG-C-G---TAA-ATGGA-CGGTCACACCAT-GATGGTGCTGGTCGCCCGC----GGCGATTAATTTCGTTTGCGGTGTCGTTTCTGGCATCCACTTGGCAG-CT-GGC------ATGTCAC-TTC-GCGGAGGACTGCACTTCT-CCCCT-AGTAGAAACGTCGCGACCCGTTGGG-TGCCGGTC-AAAGGCCTGGGTAGGAAGACCGCG--TGTCCTGTGGT--------GGTTG---CCACGGGCATGCGGACTCCTGGTG-ACCCGGCCGGCTGCCCGACGGTATGACCCGAGGAGTCGATCCGCTAAA---TGGGAAACACTATGG--TTGTGAAGCGTGCGG-CCTGGCACCGATGCGTGTGGGGAT-TGTGG--TGTAAACC-GG---GGGTG-CCCGTGC-GAAG-CACGGTCCCGGCCCT---ACTGCGTTGTCGG--TTGCTGGTGTCCTCGCACTGGATCG-ATACTCCCGTCTGCG---ACGCCC-ACCTTCGGATGGTCTCCCGATCTCACATATTATTGCTCATGAGAGAGGTAAAAAAGAAGTATTTGGTAATATAGGAATAATTTTTGCAATAGCAGCAATTGGATTATTAGGATTTATTGTATGGGCTCACCATATATTTACAGTAGGAATAGATGTAGATACACGAGCCTATTTTACATCAGCTACAATAATTATTGCTGTTCCAACCGGAATTAAAGTATTTAGATGATTAACAACTATATACGGATCTAAAATAACCTTTAGACCTTCATGCCTATGAAGATTAGGATTTGTGTTCCTATTCACCCTAGGGGGATTAACAGGAATTGTACTTTCAAACTCATCTATTGACATTACACTTCATGATACATATTATGTAGTAGCACATTTTCACTACGTATTATCAATAGGGGCAGTATTTGCCATCATATCAGGATTTATCCAATGATACCCTATATTAACAGGAATAACTATAAACCCCACATGATTAAAAATTCAATTCTTCACAATATTTGTGGGGGTAAACCTAACATTTTTCCCACAACATTTCCTAGGTCTTGCTGGTATACCACGTCGATATATTGATTATCCAGATATATTTTTATTATGAAATATTTTATCATCAATAGGGGCAATAATCTCAGCTTTAAGAATAATAGCATTCTTTACTATAATCTGAGAAAGCATAATATCTATACGACAAGTAATAAGAGGGTCTAATACAAGAAGAGAAAACGAATGAAACCAAAACTTTCCACCAAATGAACACACCTATAATGAATTACCCATCCTAATTAAA----TTCTAATATGGCAGATTTAGAAATAATAAACTTACCTATATCAATAATACAAGACAGAATTACCCCAACAATAGAACAACTCATATTTTTTCATGATCATATTATATTAATCCTCATAATAATTATGACAGTAGTAAGATATATAATAATTAACGTAATAATTAATAAAAAAACAAACAAAAACCTATTAGACGGACAAATAATTGAACTAATCTGAACAGTAACACCTACAATAACATTATTTTTCATTGCAGCACCATCACTACGATTATTATACTTAATAGATGAAATTAATAGACCAATAATAACAATAAAAATCATCGGAAATCAATGATATTGAACATATGAATATTCAGACTTTAAAGAATCCGAATTTAACTCATATATAAATACATATGAAGA---ACAAAGATTACGACTATTAGATTCAGATTCACGAATAACACTACCAATAAGAGTATTTACTCGAATAATAGTAACATCAGCAGATGTTATTCATTCTTGAACTTTACCATCAACAGGAATTAAAATTGACGGAACACCAGGGCGATTAAATCAAGCAAGAATAATAATTAATCGAACTGGTATTATTTATGGACAATGTTCAGAAATCTGCGGAACAAATCACAGATTCATACCTATTGTAGTAGAATCTGTACCTATTAACGCATTTATAAAATGAATTATGAAATCATCAGATGACTGAAAGCAAGCAGCTTGCCACAAAAGCGGCCCGTAAGAGCGCCCCTGCAACTGGTGGAGTGAAGAAGCCTCACCGCTACCGTCCTGGGACAGTTGCCCTGAGAGAAATCAGGCGTTACCAGAAGAGCACCGAGCTGCTGATTCGAAAGTTGCCTTTCCAGCGCCTTGTGCGTGAGATCGCCCAAGACTTCAAGACAGACCTCCGCTTCCAGAGCTCTGCAGTAATGGCACTGCAGGAGGCGAGCGAGGCCTACCTGGTGGGTCTGTTTGAGGACACCAACCTGTGTGCCATTCACGCCAAGAGGGTCACCATCATGCCC2011001021121273123311002
Phyllium_gantungense             ???????ATGGCCGCGGTATTTTGACCGTGCGAAGGTAGCATAATCATTTGTTCATTAATTGTGGAATGGTATGAATGGTTGGACGAGATATTTTCTGTCTTGT-ATTTA--TTTTTTGAATTTAATTTTTGAGTTAAAAAGCTTAAATTTTATTAAAGGACGAGAAGACCCTATAGATCTTTATTTTTATT-AATTA------TTAATTTTT---AGTTTATAT-TTATT----------TTA-TTAAATCTTTGGTTGGGGTGACTTTTGGATA-TAATTAACTCTTTATT-TTT-T--TT--TTCATTTATTTATG-TTTAGATGACCTTTTAATATTGTTAACAAGATTAAGATACCTTAGGGATAACAGCGTAATTTTGTTTGCGAGTTCATATTTACAATAAAGATTGCGACCTCGATGTTGAATTAAGATTATTTTTG---GGTGTAGAAGCTTA-A-TT-AATAGGTCTGTTCGACCTTTAAAATCTTACATGATCTGAGTTCTCATTAAATCAGTTATGGTTCCTTAGATCGTACCACA-TGACTTGGATAACTGTGGTAATTCTAGAGCTAATACATGCAAACAGAGTCCCGACCAGAAATGGAAGGGATGCTTTTATTAGATCAAAACCAATCGG-CCGGCTCGCCCGGTCCGTTTGCTTTGGTGACTCTGGATAACTTTGAGCTGATCGCACGGTCCTCGTACCGGCGACGCATCTTTCAAATGTCTGCCTTATCAACTGTCGATGGTAGATTCTGCGCCTACCATGGTTGTAACGGGTAACGGGGAATCAGGGTTCGATTCCGGAGAGGGAGCCTGAGAAACGGCTACCACATCCAAGGAAGGCAGCAGGCGCGCAAATTACCCACTCCCGGCACGGGGAGGTAGTGACGAAAAATAACGATACGGGACTCATCCGAGGCCCCGTAATCGGAATGAGCACACTTTAAACGCTTTAACGAGTATCCATTGGAGGGCAAGTCTGGTGCCAGCAGCCGCGGTAATTCCAGCTCCAATAGCGTATATTAAAGTTGTTGCGGTTAAAAAGCTCGTAGTTGGACTTGTGTCCCACGCTGTCGGTTCACCGTTCGTCGGTGTTTAACTGGCATGCCCGTGTGGACGTCCTGCCGGTGGATGCGGTCGGCCGTGGGCCT-CT--GGTCTGCGCGTCGGCGGTCCGATGGAATCCTACCGCGGTGCTCTTCACCGAGTGTCGAGGTGGGCCGGCACGTTTACTTTGAACAAATTAGAGTGCTCAAAGCAGGCAGTGGTTCGCCTGAATATTGTGTGCATGGAATAATGGAATTGGACCTCGGTTCTATTTTGTTGGTTTTCGGAACTTGAGGTAATGATTAATAGGGACAGACGGGGGCATTCGTATTGCGACGTTAGAGGTGAAATTCTTGGATCGTCGCAAGACGAACCTAAGCGAAAGCATTTGCCATGAGTGTTTTCATTAATCAAGAACGAAAGTTAGAGGTTCGAAGGCGATCAGATACCGCCCTAGTTCTAACCATAAACGATGCCAGCTAGCGATCCGCCGAAGTTCCTCCGATGACTCGGCGGGCAGCTTCCGGGAAACCAAAGCTTTTGGGTTCCGGGGGAAGTATGGTTGCAAAGCTGAAACTTAAAGGAATTGACGGAAGGGCACCACCAGGAGTGGAGCCTGCGGCTTAATTTGACTCAACACGGGAAACCTCACCAGGCCCGGACACCGGAAGGATTGACAGATTGAGAGCTCTTTCTTGATTCGGTGGGTGGTGGTGCATGGCCGTTCTTAGTTGGTGGAGCGATTTGTCTGGTTAATTCCGATAACGAACGAGACTCTGGCCTGCTAACTAGTCGCTTCCGGTATCCCTTCGTGCTACCGGCGAC--AAATGATCTTCTTAGAGGGACAGGCGGCTTCTAGCCGCACGAGATTGAGCAATAACAGGTCTGTGATGCCCTTAGATGTTCTGGGCCGCACGCGCGCTACACTGAAGGAATCAGCGTGTCCTCCTAGCCCGAAAGGGCCGGGTAACCCGTTGAACCTCCTTCGTGCTAGGGATTGGGGCTTGCAATTGTTCCCCATGAACGAGGAATTCCCAGTAAGCGCGAGTCATAAGCTCGCGTTGATTACGTCCCTGCCCTTTGTACACACCGCCCGTCGCTACTACCGATTGAATGATTTAGTGAGGTCTTCGGACCGGTGCGCGACGGCT--CCTCGCGAGCCGTTGATGTTGCTGGAAAGATGACCAAACTTGATCATTTAGAGGAAGTAAAAGTCGTAACAAGGTTTCCGTAGGTGAACCTCCTGAATTCGAAAGGGG---------------------------TTGGATTCAGAACTT--ACC-GTTC-G---AAAACTAGG-CAGCCCCACTGCAGATGGTGCCGGTCGCCCGC----GACGATTAATTTCGTTTGCGGTGTCGTTTCTGGCGTCCACTCGGTGG-TG-GCT------GGCCACC-TTC-ACGGAGGTTCGCACTTCT-CCCCT-AGTAGAAACGTCGCGACCCGTTGGG-TGCCCGCC-GAAGGCCTGGGAAGGAAGACTGCG--CGTCCTGTGGT--------GGTTG---CCACAGGCGTGCGGACTCCCGGTG-ACCCGGCGGGCTGCCCGACGGTATGACCAGAGGAGTCGATCCGCTGAA---TGGGAAACACTGTGGT-TTGTGAAGCGTGCGG-CCTGGCGCCGATACGTGCGGGGAT-TGAGG--TGTAAACC-GG---GGGTG-CCCGTGC-GAAG-CACGGTCCCGGCCCC---GCTGCGTTGTCGG--TTGCTGGTGTCCTCGCACTGGATCG-ATACTCCCGTCTGCG---ACGCCC-ACCTTCGGATGGTCTCCCGATTTCACATATTATATCTCATGAAAGTGGAAAAAAAGAAGTGTTCGGTAACCTTGGAATAATTTTTGCAATAGCCGCAATTGGTTTATTAGGGTTTGTAGTGTGGGCTCATCATATATTTACTGTAGGAATAGATGTTGATACTCGGGCTTATTTCACTTCTGCAACAATAATTATTGCTGTACCAACAGGAATTAAAGTATTCAGATGAATAACAACAATATATGGGTCAAAAATAACTTTTAGTCCATCATGCTTATGGGCTCTAGGATTTGTATTTCTATTCACATTAGGGGGGCTAACAGGGATCGTATTATCAAATTCATCCATTGACATTACCTTACACGACACATATTATGTGGTTGCTCATTTTCATTATGTATTATCCATAGGAGCGGTATTTGCAATCATGGCCGGATTTATCCAATGATATCCACTTTTTACGGGAATAGTAATAAATCCCAAATGACTAAAAATACAATTCTTCACAATATTTATTGGAGTAAATATAACTTTCTTCCCCCAACACTTCTTGGGACTTTCTGGGATACCACGACGATACTCCGATTACCCCGATATGTTCACCTCATGAAACATTATTTCATCTATAGGGGCACTAATTTCAACATTAAGAATAATAATAATAATTATAATCATTTGAGAAAGAATAATATCAATACGGCAAACAATCTTTAGATCTCAAATAACAAGATCATTAGAATGAAGTCATAATATACCACCAAATGAACACACTTATAGAGAATTACCAATCTTAATTAAA----TTCTAATATGGCAGATTTAGAAATATCAGCCTGACCAAACTTAACATTACAAGACAGAATTTCCCCTATAATAGAGCAAATGGTATTCTTCCATGATCATATTATAATAATTTTAAGAATAATTCTAACAATAATTAGATATATAATAATTAATATTATAATAAGAAATAAAATAAATCGAAACTTATTAGAAGGGCAGATAATTGAGCTAATCTGAACAATAACACCAGCAATAACTTTATTCTTTATTGCCGCACCCTCGTTACGATTACTTTATCTAATAGATGAAATCAATAAGCCAATAATAACTACAAAATCAGTGGGGCACCAATGATATTGATCCTACGAATATTCAGATTTTATAGAAACAGAGTTCGACTCATATATAGAAAACTATGAAAAAAATTCAAGTACACGACTATTAGATTCTGATAGACGATTAACACTACCATCAAATACATTTATTCGAATAATAGTTACATCAACTGATGTAATTCATTCATGAGCTATGCCCTCAATAGGAATCAAAATTGATGGAACACCAGGACGACTAAATCAGTCAAGAATAATATTTAACCGAAGAGGGTTAGTATATGGACAATGCTCAGAAATCTGTGGAACAAACCACAGATTCATGCCCATTGTTGTTGAAAGAATCCCAATTAATATATTTATTAAATGAATAGCAAAATCATCAGATGACTGAAAGCAAGCAGCTTGCCACAAAAGCGGCTCGTAAGAGCGCCCCTGCAACTGGCGGAGTGAAGAAGCCTCACCGCTACCGTCCTGGAACAGTTGCCCTGAGAGAAATCAGGCGTTACCAGAAGAGCACCGAGCTGCTGATTCGAAAGTTGCCGTTCCAGCGCCTTGTGCGTGAGATTGCCCAGGACTTCAAGACGGACCTCCGCTTCCAGAGCTCTGCAGTAATGGCACTGCAGGAGGCGAGCGAGGCCTACCTGGTCGGTCTTTTTGAGGACACCAACCTGTGTGCCATTCACGCCAAGAGGGTCACCATCATGCC?1011000112111110010300000
Phyllium_letiranti               ???????????????????????????????????????????????????????????????????????????????????????????????????????????????????????????????????????????????????????????????????????????????????????????????????????????????????????????????????????????????????????????????????????????????????????????????????????????????????????????????????????????????????????????????????????????????????????????????????????????????????????????????????????????????????????????????????????????????????????????????????????????????????????????????TCATTAAATCAGTTATGGTTCCTTAGATCGTACCACA-TGACTTGGATAACTGTGGTAATTCTAGAGCTAATACATGCAAACAGAGTCCCGACCAGAAATGGAAGGGATGCTTTTATTAGATCAAAACCAATCGG-CCGGCTCGCCCGGTCCGTTTGCTTTGGTGACTCTGGATAACTTTGAGCTGATCGCACGGTCCTCGTACCGGCGACGCATCTTTCAAATGTCTGCCTTATCAACTGTCGATGGTAGATTCTGCGCCTACCATGGTTGTAACGGGTAACGGGGAATCAGGGTTCGATTCCGGAGAGGGAGCCTGAGAAACGGCTACCACATCCAAGGAAGGCAGCAGGCGCGCAAATTACCCACTCCCGGCACGGGGAGGTAGTGACGAAAAATAACGATACGGGACTCATCCGAGGCCCCGTAATCGGAATGAGCACACTTTAAACGCTTTAACGAGTATCCATTGGAGGGCAAGTCTGGTGCCAGCAGCCGCGGTAATTCCAGCTCCAATAGCGTATATTAAAGTTGTTGCGGTTAAAAAGCTCGTAGTTGGACTTGTGTCCCACGCTGTCGGTTCACCGTTCGTCGGTGTTTAACTGGCATGCCTGTGTGGACGTCCTGCTGGTGGATGCGGTCGGCCGTGGGCCT-CT--GGTCTGCGCGTCGGCGGTCCGATGGAATCCTACCGCGGTGCTCTTCACCGAGTGTCGAGGTGGGCCGGCACGTTTACTTTGAACAAATTAGAGTGCTCAAAGCAGGCAGTGGTTCGCCTGAATATTGTGTGCATGGAATAATGGAATAGGACCTCGGTTCTATTTTGTTGGTTTTCGGAACTTGAGGTAATGATTAATAGGGACAGACGGGGGCATTCGTATTGCGACGTTAGAGGTGAAATTCTTGGATCGTCGCAAGACGAACCTAAGCGAAAGCATTTGCCATGAGTGTTTTCATTAATCAAGAACGAAAGTTAGAGGTTCGAAGGCGATCAGATACCGCCCTAGTTCTAACCATAAACGATGCCAGCTAGCGATCCGCCGAAGTTCCTCCGATGACTCGGCGGGCAGCTTCCGGGAAACCAAAGCTTTTGGGTTCCGGGGGAAGTATGGTTGCAAAGCTGAAACTTAAAGGAATTGACGGAAGGGCACCACCAGGAGTGGAGCCTGCGGCTTAATTTGACTCAACACGGGAAACCTCACCAGGCCCGGACACCGGAAGGATTGACAGATTGAGAGCTCTTTCTTGATTCGGTGGGTGGTGGTGCATGGCCGTTCTTAGTTGGTGGAGCGATTTGTCTGGTTAATTCCGATAACGAACGAGACTCTGGCCTGCTAACTAGTCGCTTCCGGTATCCCTTCGTGCTACCGGCGAC--AAATGATCTTCTTAGAGGGACAGGCGGCTTCTAGCCGCACGAGATTGAGCAATAACAGGTCTGTGATGCCCTTAGATGTTCTGGGCCGCACGCGCGCTACACTGAAGGAATCAGCGTGTCCTCCTAGCCCGAAAGGGCCGGGTAACCCGTTGAACCTCCTTCGTGCTAGGGATTGGGGCTTGCAATTGTTCCCCATGAACGAGGAATTCCCAGTAAGCGCGAGTCATAAGCTCGCGTTGATTACGTCCCTGCCCTTTGTACACACCGCCCGTCGCTACTACCGATTGAATGATTTAGTGAGGTCTTCGGACCGGTGCGCGACGGCT--CCTCGCGAGCCGTTGATGTTGCTGGAAAGATGACCAAACTTGATCATTTAGAGGAAGTAAAAGTCGTAACAAGGTTTCCGTAGGTGAACCTCCTGAATTCGAAAGGGG---------------------------TTGGATTCAGATCCT--ACC-GATT-G---CATACTAGG-CAGCCCCACTGCGGATGGTGCCGGTCGCCCGC----GGCGATTAATTTCGTTTGCGGTGTCGTTACTGGCGTCCACCCGGTGG-TTAGCT------GACCACC-ATC-TCGGAGGTTCGCACTTCT-CCCCT-AGTAGAAACGTCGCGACCCGTTGGG-TGCCGGCC-AAAGGCCTGGGAAGGAAGCCCGCG--CGTCCTGTGGT--------GGTTG---CCACAGGCGTGCGGACTCCCGGTG-ACCCGGCCGGCTGCCCGACGGTATGACCAGAGGAGCCGATCCGCTGAA---TGGGAAACACTGTGGT-TTGTGAAGCGTGCGG-CCTGGCGCCGATACGTGCGGGGAT-TGAGG--TGTAAACC-GG---GGGTG-CCCGTGC-GAAG-CACGGTCCCGGCCCT---GCCGCGTCGTCGG--TTGCTGGTGTCCTCGCACTGGATCG-ATACTCCCGTCTGCG---ACGCCC-ATCTTCGGATGGTCTCCCGATTTCACATATTATTTCACATGAAAGAGGAAAAAAAGAAGTATTTGGTAATTTAGGTATAATTTTTGCAATAGCAGCAATTGGTTTATTAGGATTTGTAGTATGGGCTCATCACATATTTACAGTAGGAATAGATGTAGATACACGAGCTTACTTTACATCAGCAACTATAATTATTGCAGTTCCTACGGGAATTAAAGTATTCAGATGATTAACAACAATATATGGATCAAAATTAACCTTTAGACCAAGATGTCTATGAGCTATAGGTTTTGTATTCTTATTTACATTAGGGGGATTAACAGGTATTGTATTATCAAATTCATCAATTGATATTACCCTACATGACACATACTATGTAGTAGCACACTTTCATTATGTATTATCAATAGGAGCAGTATTTGCAATCATAGCAGGATTTATTCAATGATATCCTTTATTTACAGGAATATCAATAAATCCTAAATGATTAAAAATTCAATTCTTCACAATATTTGTTGGAGTAAACATAACTTTTTTTCCACAACATTTTCTTGGGTTAGCTGGGATACCACGACGATATTCAGACTACCCAGATATATTTACATCATGAAATATTATCTCATCAATAGGAGCATTAATTTCAACAATAAGAATAATAATATTTATTATAATTATTTGAGAAAGAATATCATCAACGCGAAAAACTATCTTCAGATCACATATAATTAGATCATTAGAATGATCTCATAATATACCACCTAATGAACATACTTATAGAGAATTACCTATACTAATTAAA----TTCTAATATGGCAGATTTAGAAATATCAACTTGACCTAACTTATCCTTACAAGATAGAGTTTCCCCTATAATAGAACAATTAACATTCTTCCATGATCATATTATAATAATTTTAATAATTATTATTACAATAGTAAGATATATAATGATTAATATTATAATAAGAAATAAAATAAACCGAAATCTATTAGAAGGACAAATAATTGAAATAATCTGAACAGTAACACCAGCAATAACGCTATTTTTTATTGCAGCACCTTCACTTCGATTACTCTATTTAATAGATGAAATTAATAAACCAATAATAACTACAAAAGCAGTTGGACATCAATGATATTGATCATATGAATATTCAGATTTTATTGAAACAGAATTTGATTCATATATAGAAAATTTTGAAAAAAATACAAATTTACGACTTCTAGATTCAGATAATCGACTTACATTACCTTGTAACATCTTTATTCGAATAATAGTTACATCTAATGATGTAATTCATTCATGAACATTACCATCCACTGGAATTAAAATTGATGGTACCCCAGGACGATTAAACCAATCAAGAATAATAATTAACCGAAGAGGTTTAATATATGGTCAATGCTCAGAAATTTGTGGGATAAACCATAGATTTATACCTATTGTTATTGAAAGAGTACCTATTAATAAATTTATTAAATGAATAATAAAATCATCAGATGACTGAAAGCAAGCAGCTTGCCACAAAAGCGGCTCGTAAGAGCGCCCCTGCAACTGGTGGAGTGAAGAAGCCTCACCGCTACCGTCCTGGAACAGTTGCCCTGAGAGAAATCAGGCGTTACCAGAAAAGCACCGAGCTGCTGATTCGAAAGTTGCCGTTCCAGCGTCTTGTGCGTGAGATTGCGCAGGACTTCAAGACGGACCTCCGCTTCCAGAGCTCTGCAGTAATGGCACTGCAGGAGGCAAGCGAGGCCTACCTGGTGGGTCTTTTTGAGGACACCAACCTGTGTGCCATTCACGCCAAGAGGGTCACCATCATGCC?1011001112021140020300000
Phyllium_philippinicum           ???????ATGGCCGCGGTATTTTGACCGTGCAAAGGTAGCATAATCATTAGCTTATTAATTGTAAGATTGTATGAATGGTTGGACGAAATATTAACTGTCTCAT-AATTA-TTATTTA-AATTTAATTTTTGAGTTAAAAAGCTTAAATTTTTTTAATGGACGA-AA-ACCCTATAGATCTTTATTTTAAAA-TTTTA---AT--TGTTTTTG---TATTATT---TAAT-----------TTT-TTTAAAATTTTATTGGGGTGATATTGAGATA-TGTTTAACTCTTTTTCTTTT-T--TT--TTCATTAATATATG-TTTGATTGACCTTTTATTATTGTCTATAAAATTAAAATACCTTAGGGATAACAGCGTAATTCCTCTTGA-AGTTCATATTGACAGCGGAAATTGCGACCTCGATGTTGAATTAAAATTAGTATTA---GGTGTAAAATTTTA-A-TG-ACTAGGTCTGTTCGACCTTTAAAATCTTACATGATCTGAGT?????????????????????????????????????????????????????????????????????????????????????????????????????????????????????????????????????????????????????????????????????????????????????????????????????????????????????????????????????????????????????????????????TGCGCCTACCATGGTTGTAACGGGTAACGGGGAATCAGGGTTCGATTCCGGAGAGGGAGCCTGAGAAACGGCTACCACATCCAAGGAAGGCAGCAGGCGCGCAAATTACCCACTCCCGGCACGGGGAGGTAGTGACGAAAAATAACGATACGGGACTCATCCGAGGCCCCGTAATCGGAATGAGTACACTTTAAACCCTTTAACGAGTATCCATTGGAGGGCAAGTCTGGTGCCAGCAGCCGCGGTAATTCCAGCTCCAATAGCGTATATTAAAGTTGTTGCGGTTAAAAAGCTCGTAGTTGGACTTGTGTCCCACGCTGTCGGTTCACCGTTCGTCGGTGTTTAACTGGCATGCCCGTGTGGACGTCCTGCCGGTGGATGCGGTCGGCCGTGGGCCT-CT--GGTCTGCGCGTCGGCGGTCCGATGGAATCCTACCGCGGTGCTCTTCACCGAGTGTCGAGGTGGGCCGGCACGTTTACTTTGAACAAATTAGAGTGCTCAAAGCAGGCAGTGGTTCGCCTGAATATTGTGTGCATGGAATAATGGAATAGGACCTCGGTTCTATTTTGTTGGTTTTCGGAACTTGAGGTAATGATTAATAGGGACAGACGGGGGCATTCGTATTGCGACGTTAGAGGTGAAATTCTTGGATCGTCGCAAGACGAACCTAAGCGAAAGCATTTGCCATGAGTGTTTTCATTAATCAAGAACGAAAGTTAGAGGTTCGAAGGCGATCAGATACCGCCCTAGTTCTAACCATAAACGATGCCAGCTAGCGATCCGCCGAAGTTCCTCCGATGACTCGGCGGGCAGCTTCCGGGAAACCAAAGCTTTTGGGTTCCGGGGGAAGTATGGTTGCAAAGCTGAAACTTAAAGGAATTGACGGAAGGGCACCACCAGGAGTGGAGCCTGCGGCTTAATTTGACTCAACACGGGAAACCTCACCAGGCCCGGACACCGGAAGGATTGACAGATTGAGAGCTCTTTCTTGATTCGGTGGGTGGTGGTGCATGGCCGTTCTTAGTTGGTGGAGCGATTTGTCTGGTTAATTCCGATAACGAACGAGACTCTGGCCTGCTAACTAGTCGCTTCCGGTATCCCTTCGTGCTACCGGCGAC--AAATGATCTTCTTAGAGGGACAGGCGGCTTCTAGCCGCACGAGATTGAGCAATAACAGGTCTGTGATGCCCTTAGATGTTCTGGGCCGCACGCGCGCTACACTGAAGGAATCAGCGTGTCCTCCTAGCCCGAAAGGGCCGGGTAACCCGTTGAACCTCCTTCGTGCTAGGGATTGGGGCTTGCAATTGTTCCCCATGAACGAGGAATTCCCAGTAAGCGCGAGTCATAAGCTCGCGTTGATTACGTCCCTGCCCTTTGTACACACCGCCCGTCGCTACTACCGATTGAATGATTTAGTGAGGTCTTCGGACCGGTGCGCGACGGCT--CTTCGCGAGCCGTTGATGTTGCTGGAAAGATGACCAAACTTGATCATTTAGAGGAAGTAAAAGTCGTAACAAGGTTTCCGTAGGTGAACCTCCTGAATTCGAAAGGGG---------------------------TTGGATTCAGATCTT--ACC-GTTC-G---TATACTAGG-CGGCCCCGCTGCAGATGGTGCCGGTCGCCCGC----GGCGATTAATTTCGCTTGCGGTGTCGTTTCTGGCGTCCACTCGGTGG-TGTGCT------GGCCATC-TTC-ACGGAGGGTCGCACTTCT-CCCCT-AGTAGAAACGTCGCGACCCGTTGGG-TGCCGGCC-GAAGGCCTGGGAAGGTAGCCCGCG--CGTCCTGTGGT--------GTTCG---CCACAGGCGCGCGGACTCCCGGTG-ACCCGGCCGGCTGCCCGACGGTATGACCAGAGGAGCCGATCCGCTGAA---TGGGAAACACTGTGGT-TTGTGAAGCGTGCGG-CCTGGCGCCGATACGTGCGGGGAT-TGAGG--TGTAAACC-GG---GGGTA-CCCGTGC-GAAG-CACGGTCCCGGCCCC---GCTGCGTCTTCGG--TTGCCGGTGTCCTCGCACTGGATCG-ATACTCCCGTCTGCG---ACGCCC-ATCTTCGGATGGTCTCCCG??????CATATTATTTCACATGAAAGAGGAAAAAAGGAAGTTTTCGGTAACCTAGGAATAATTTTTGCCATAGCAGCAATTGGTTTACTTGGTTTTGTAGTTTGAGCACACCATATATTCACGGTAGGAATAGATGTTGACACACGAGCTTATTTTACTTCAGCTACAATAATTATTGCAGTACCTACTGGTATTAAAGTATTTAGATGATTAACAACTATATATGGATCCAAAATAACATTTAGACCATCTTGCTTATGGGCTTTAGGATTTGTATTCTTATTTACACTAGGAGGGCTCACTGGGATTGTATTATCAAATTCATCAATTGATATTACACTTCATGATACATATTATGTAGTGGCCCACTTCCATTATGTATTATCCATAGGAGCAGTATTTGCAATCATAGCCGGGTTTATTCAATGATACCCCTTATTTACAGGAATATCAATAAATCCAAAATGATTAAAAATTCAATTTATTACTATATTTATTGGAGTAAATATAACTTTTTTCCCACAACATTTTCTAGGGTTAGCAGGAATACCACGACGATACTCTGATTATCCAGATATATTTACATCTTGAAACATCATTTCATCAATAGGAGCATTAATATCAACATTAAGAATAATAATATTTATTATAATTATCTGAGAAAGAATATCATCTACACGAAAAACAATCTTAAGATCACATATAATTAGATCTTTAGAATGAACACATAATATACCACCAAATGAACATACCTACAGAGAACTGCCTGTATTAATTAAA----TTCTAATATGGCAGAT??CGAAATAACAACTTGACCTAACTCATTCCTTCAAGACAGAATCTCGCCTATAATAGAACAATTAGTATATTTCCATGATCACATTATAATAATTTTAATAATAATTGTAACAATAGTAAGATACATAATAATTAATATTATGATCAATAATAAATTAAATCGAAATTTATTAGAGGGGCAAATAATTGAATTAATTTGAACAGTAACCCCCGCCTTAACATTATTCTTTATTGCAGCCCCATCCCTACGACTATTATATCTAATAGATGAAATTAATAAACCAATAATAACTACAAAAGCAGTAGGACATCAATGATACTGATCATATGAGTACTCAGACTTTATTGAAACAGAATTCGATTCATATATAGAAAATAATGGAGAAAATATAAGACTACGACTACTAGATTCAGATAACCGATTAACACTCCCATATAATATATTTATCCGAATAATAGTAACTTCAACAGACGTAATTCATTCATGAACCTTACCCTCAACAGGTATTAAAATTGATGGAACCCCAGGGCGACTAAATCAATCAAGAATAATATTAAACCGAACGGGATTAATTTATGGTCAATGTTCAGAAATTTGCGGAACAAATCATAGATTTATACCAATTGTTATTGAAAGAATTCCTATTAATACTTTCATTAAATGAATAATAAAATCATCAGATGACTGAAAGCAAGCAGCTTGCCACAAAAGCTGCTCGTAAGAGCGCCCCTGCAACTGGTGGAGTGAAGAAGCCTCACCGCTACCGTCCTGGAACAGTTGCCCTGAGAGAAATCAGGCGTTACCAGAAGAGCACCGAGCTGCTGATTCGAAAGTTGCCTTTCCAGCGCCTTGTGCGTGAAATTGCCCAGGACTTCAAGACGGACCTCCGCTTCCAGAGCTCTGCAGTAATGGCACTGCAGGAGGCGAGCGAGGCCTACCTGGTGGGTCTTTTTGAGGACACCAACCTGTGTGCCATTCACGCCAAGAGGGTCACCATCATGCC?20110011110111?0020300000
Phyllium_ericoriai               ???????????????????????????????????????????????TAGACTTATTAATTATAAGCTTGTATGAATGGTTGGACGAAATATTAACTGTCTCAT-ATTTA-TTA-TTAGAATTTAATTTTTGAGTTAAAAAGCTTAAATTTTATTAAAGGACGAGAAGACCCTATAGATCTTTATTTTCAAG-ATTTA--TTT--TTTTTTAG---TATTTAT---TTATA----------ATA-TTGAATTTTTAGTTGGGGTGACTTTGGGATA-TAATTAACTCTTTATT-TTT-T--TT--TTCATTTATTTATG-TTTATTTGACCTTTTATTATTGTTTATAAAATTAAAATACCTTAGGGATAACAGCGTAATTCTTTTTAAAAGTTCTTATTGAC-AAGGAAATTGCGACCTCGATGTTGAATTAAAATTAATATTA---GGTGAAAAAGCTTA-A-TT-ATTAGGTCTGTTCGACCTTTAAAATCTTACATGATCTGAGT??????????????????????????????????????????????????????????????????????????????????????????????????????????????????????????????????????????????????????????????????????????????????????????????????????????????????????????????????????????????????????????????????????????????????????????????????????????????????????????????????????????????????????????????????????????????????????????????????????????????????????????????????????????????????????????????????????CTTTAACGAGTATCCATTGGAGGGCAAGTCTGGTGCCAGCAGCCGCGGTAATTCCAGCTCCAATAGCGTATATTAAAGTTGTTGCGGTTAAAAAGCTCGTAGTTGGACTTGTGTCCCACGCTGTCGGTTCACCGTTCGTCGGTGTTTAACTGGCATGCCCGTGTGGACGTCCTGCCGGTGGATGCGGTCGGCCGTGGGCCT-CT--GGTCTGCGCGTCGGCGGTCCGATGACGTACTACAGTCATGCTCTTCACCGAGTGTCGAGGTGGGCCGGCACGTTTACTTTGAACAAATTAGAGTGCTCAAAGCAGGCAGTGGTTCGCCTGAATATTGTGTGCATGGAATAATGGAATAGGACCTCGGTTCTATTTTGTTGGTTTTCGGAACTTGAGGTAATGATTAATAGGGACAGACGGGGGCATTCGTATTGCGACGTTAGAGGTGAAATTCTTGGATCGTCGCAAGACGAACCTAAGCGAAAGCATTTGCCATGAGTGTTTTCATTAATCAAGAACGAAAGTTAGAGGTTCGAAGGCGATCAGATACCGCCCTAGTTCTAACCATAAACGATGCCAGCTAGCGATCCGCCGAAGTTCCTCCGATGACTCGGCGGGCAGCTTCCGGGAAACCAAAGCTTTTGGGTTCCGGGGGAAGTATGGTTGCAAAGCTGAAACTTAAAGGAATTGACGGAAGGGCACCACCAGGAGTGGAGCCTGCGGCTTAATTTGACTCAACACGGGAAACCTCACCAGGCCCGGACACCGGAAGGATTGACAGATTGAGAGCTCTTTCTTGATTCGGTGGGTGGTGGTGCATGGCCGTTCTTAGTTGGTGGAGCGATTTGTCTGGTTAATTCCGATAACGAACGAGACTCTGGCCTGCTAACTAGTCGCTTCCGGTATCCCTTCGTGCTACCGGCGAC--AAATGATCTTCTTAGAGGGACAGGCGGCTTCTAGCCGCACGAGATTGAGCAATAACAGGTCTGTGATGCCCTTAGATGTTCTGGGCCGCACGCGCGCTACACTGAAGGAATCAGCGTGTCCTCCTAGCCCGAAAGGGCCGGGTAACCCGTTGAACCTCCTTCGTGCTAGGGATTGGGGCTTGCAATTGTTCCCCATGAACGAGGAATTCCCAGTAAGCGCGAGTCATAAGCTCGCGTTGATTACGTCCCTGCCCTTTGTACACACCGCCCGTCGCTACTACCGATTGAATGATTTAGTGAGGTCTTCGGACCGGTGCGCGACGGCT--CCTCGCGAGCCGTTGATGTTGCTGGAAAGATGACCAAACTTGATCATTTAGAGGAAGTAAAAGTCGTAACAAGGTTTCCGTAGGTGAACCTCCTGAATTCGAAAGGGG---------------------------TTGGATTCAAATCCT--ACC-GATT-G---CATACTAGG-CAGCCCCACTGCGGATGGTGCCGGTCGCCCGC----GGCGATTAATTTCGTTTGCGGTGTCGTTTCTGGCGTCCACTCGGTGG-TCCGCT------GACCAAA-ATC-TCGGAGGGTCGCACTTCT-CCCCT-AGTAGAAACGTCGCGACCCGTTGGG-TGCCGGCC-AAAGGCCTGGGAAGGAAGCCCGCG--CGTCCTGTGGT--------GGTTG---CCACAGGCGTGCGGACTCCCGGTG-ACCCGGCCGGCTGCCCGACGGTATGACCAGAGGAGCCGATCCGCTGAA---TGGGAAACACTGTGGT-TTGTGAAGCGTGCGG-CCTGGCGCCGATACGTGCGGGGAT-TGAGG--TGTAAACC-GG---GGGTT-CCCGTGC-GAAG-CACGGTCCCGGCCCC---GCTGCGTTGTCGG--TTGCCGGTGTCCTCGCACTGGATCG-ATACTCCCGTCTGCG---ACGCCC-ATCTTCGGATGGTCTCCCGATCTCACATATCATCTCACATGAAAGAGGGAAAAAAGAAGTTTTCGGTAATCTAGGAATAATTTTTGCCATAGCTGCAATTGGTTTATTAGGCTTTGTAGTATGAGCACATCATATATTTACAGTAGGAATAGATGTAGATACACGGGCTTACTTCACCTCAGCAACTATAATCATTGCTGTACCTACAGGTATTAAAGTGTTTAGATGACTAACAACCATATATGGATCAAAAATAACATTTAGACCAACTTGTCTGTGAGCTTTAGGATTTGTATTTTTATTTACATTAGGGGGTTTAACAGGTATTGTATTATCAAATTCTTCAATTGATATTACCCTTCACGATACATATTATGTAGTTGCCCATTTTCACTATGTACTATCTATAGGTGCAGTATTTACAATTATAGCAAGATTTATTCAATGATATCCACTATTTACGGGGCTATCAATAAACCCTAAATGACTAAAAATTCAATTTTACACTATATTTATAGGGGTAAATATAACATTCTTCCCACAACACTTTCTTGGACTTTCAGGAATACCACGACGATATTCAGATTATCCTGATATGTACACAACATGAAATATTATTTCATCAATAGGCGCACTGATTTCAACATTAAGAATAATAATATTCATTATAATTATCTGAGAAAGATTATCTTCAACACGAAAGACAATTTTTGGGTCACATATAGTAAGATCATTAGAATGAATCCAAAATATACCTCCTAATGAACATTCTTATAATGAACTACCTTTACTAATTAAA----TTCTAATATGGCAGATTTAGAAATAACAACGTGACCTAACTTATATTTCCAAGATAGAATATCACCTTTAATAGAACACTTAATATTATTCCATGATCATATCATAATAATTTTAATAATAATTGTAACAATAGTAAGATATGTAATAATTAATATTATAACAAGAAATAAATTAAATCGAAATATATTAGAAGGACAAACAATTGAATTAATTTGAACAGTAACTCCTGCTATAACGTTATTTTTCATTGCAGCACCCTCACTACGACTACTATATCTAATAGATGAAATTAATAAACCAATAATAACAATAAAAGCAGTAGGTCATCAGTGATATTGATCATATGAATATTCAGATTTTGTTGAAACTGAATTTGACTCATATATAGAAAATTATGAAAGAAACAAAAATCTACGGTTATTAGAATCTGATAATCGATTAACACTACCATCTAATACCTTTATTCGGATAATAGTAACATCTACTGATGTTATCCATTCTTGAACATTACCCTCTTCAGGGGTTAAAATTGATGGGACTCCCGGACGATTGAATCAATCAAGAATAATAATTAACCGAACAGGACTAATATATGGTCAATGCTCAGAAATTTGTGGAACAAACCACAGATTCATGCCCATTGTTATTGAAAGAATTCCTATTAATATATTCATTAAATGAATAATAAAATCATCAGATGACTGAAAGCA????????????????????????????????????????????????GAGTGAAGAAGCCTCACCGCTACCGTCCTGGAACAGTTGCCCTGAGAGAAATCAGGCGGTACCAGAAGAGCACCGAGCTGCTGATTCGGAAGTTGCCGTTCCAGCGCCTTGTGCGTGAGATTGCGCAGGACTTCAAGACGGACCTCCGCTTCCAGAGCTCTGCAGTAATGGCACTGCAGGAGGCGAGCGAGGCCTACCTGGTGGGTCTTTTTGAGGACACCAACCTGTGTGCCATTCACGCCAAGAGGGTCACCATCATGCCC2011001111121110021300000
Rakaphyllium_schultzei           ??????????????????????????????????????????????????????????????????????????????????????????????????????????????????????????????????????????????????????????????????????????????????????????????????????????????????????????????????????????????????????????????????????????????????????????????????????????????????????????????????????????????????????????????????????????????????????????????????????????????????????????????????????????????????????????????????????????????????????????????????????????????????????????????????????????????????????????????????????????????????????????????????????????????????????????????????????????????????????????????????????????????????????????????????????????????????????????????????????????????????????????????????????????????????????????????????????????????????????????????????????????????????????????????????????????????????????????????????????????????????????????????????????????????????????????????????????????????????????????????????????????????????????????????????????????????????????????????????????????????????????????????????????????????????????????????????????????????????????????????????????????????????????????????????????????????????????????????????????????????????????????????????????????????????????????????????????????????????????????????????????????????????????????????????????????????????????????????????????????????????????????????????????????????????????????????????????????????????????????????????????????????????????????????????????????????????????????????????????????????????????????????????????????????????????????????????????????????????????????????????????????????????????????????????????????????????????????????????????????????????????????????????????????????????????????????????????????????????????????????????????????????????????????????????????????????????????????????????????????????????????????????????????????????????????????????????????????????????????????????????????????????????????????????????????????????????????????????????????????????????????????????????????????????????????????????????????????????????????????????????????????????????????????????????????????????????????????????????????????????????????????????????????????????????????????????????????????????????????????????????????????????????????????????????????????????????????????????????????????????????????????????????????????????????????????????????????????????????????????????????????????????????????????????????????????????????????????????????????????????????????????????????????????????????????????????????????????????????????????????????????????????????????????????????????????????????????????????????????????????????????????????????????????????????????????????????????????????????????????????????????????????????????????????????????????????????????????????????????????????????????????????????????????????????????????????????????????????????????????????????????????????????????????????????????????????????????????????????????????????????????????????????????????????????????????????????????????????????????????????????????????????????????????????????????????????????????????????????????????????????????????????????????????????????????????????????????????????????????????????????????????????????????????????????????????????????????????????????????????????????????????????????????????????????????????????????????????????????????????????????????????????????????????????????????????????????????????????????????????????????????????????????????????????????????????????????????????????????????????????????????????????????????????????????????????????????????????????????????????????????????????????????????????????????????????????????????????????????????????????????????????????????????????????????????????????????????????????????????????????????????????????????????????????????????????????????????????????????????????????????????????????????????????????????????????????????????????????????????????????????????????????????????????????????????????????????????????????????????????????????????????????????????????????????????????????????????????????????????????????????????????????????????????????????????????????????????????????????????????????????????????????????????????????????????????????????????????????????????????????????????????????????????????????????????????????????????????????????????????????????????????????????????????????????????????????????????????????????????????????????????????????????????????????????????????????????????????????????????????????????????????????????????????????????????????????????????????????????????????????????????????????????????????????????????????????????????????????????????????????????????????????????????????????????????????????????????201100512101101031034-002
Vaabonbonphyllium_rafidahae            ??????????????????????????????????????????????????????????????????????????????????????????????????????????????????????????????????????????????????????????????????????????????????????????????????????????????????????????????????????????????????????????????????????????????????????????????????????????????????????????????????????????????????????????????????????????????????????????????????????????????????????????????????????????????????????????????????????????????????????????????????????????????????????????????????????????????????????????????????????????????????????????????????????????????????????????????????????????????????????????????????????????????????????????????????????????????????????????????????????????????????????????????????????????????????????????????????????????????????????????????????????????????????????????????????????????????????????????????????????????????????????????????????????????????????????????????????????????????????????????????????????????????????????????????????????????????????????????????????????????????????????????????????????????????????????????????????????????????????????????????????????????????????????????????????????????????????????????????????????????????????????????????????????????????????????????????????????????????????????????????????????????????????????????????????????????????????????????????????????????????????????????????????????????????????????????????????????????????????????????????????????????????????????????????????????????????????????????????????????????????????????????????????????????????????????????????????????????????????????????????????????????????????????????????????????????????????????????????????????????????????????????????????????????????????????????????????????????????????????????????????????????????????????????????????????????????????????????????????????????????????????????????????????????????????????????????????????????????????????????????????????????????????????????????????????????????????????????????????????????????????????????????????????????????????????????????????????????????????????????????????????????????????????????????????????????????????????????????????????????????????????????????????????????????????????????????????????????????????????????????????????????????????????????????????????????????????????????????????????????????????????????????????????????????????????????????????????????????????????????????????????????????????????????????????????????????????????????????????????????????????????????????????????????????????????????????????????????????????????????????????????????????????????????????????????????????????????????????????????????????????????????????????????????????????????????????????????????????????????????????????????????????????????????????????????????????????????????????????????????????????????????????????????????????????????????????????????????????????????????????????????????????????????????????????????????????????????????????????????????????????????????????????????????????????????????????????????????????????????????????????????????????????????????????????????????????????????????????????????????????????????????????????????????????????????????????????????????????????????????????????????????????????????????????????????????????????????????????????????????????????????????????????????????????????????????????????????????????????????????????????????????????????????????????????????????????????????????????????????????????????????????????????????????????????????????????????????????????????????????????????????????????????????????????????????????????????????????????????????????????????????????????????????????????????????????????????????????????????????????????????????????????????????????????????????????????????????????????????????????????????????????????????????????????????????????????????????????????????????????????????????????????????????????????????????????????????????????????????????????????????????????????????????????????????????????????????????????????????????????????????????????????????????????????????????????????????????????????????????????????????????????????????????????????????????????????????????????????????????????????????????????????????????????????????????????????????????????????????????????????????????????????????????????????????????????????????????????????????????????????????????????????????????????????????????????????????????????????????????????????????????????????????????????????????????????????????????????????????????????????????????????????????????????????????????????????????????????????????????????????????????????????????????????????????????????????????????????????????????????????????????????????????????????????????????????????????????2011013121011140310333002
Vaabonbonphyllium_groesseri      ??????????????????????????????????????????????????????????????????????????????????????????????????????????????????????????????????????????????????????????????????????????????????????????????????????????????????????????????????????????????????????????????????????????????????????????????????????????????????????????????????????????????????????????????????????????????????????????????????????????????????????????????????????????????????????????????????????????????????????????????????????????????????????????????????????????????????????????????????????????????????????????????????????????????????????????????????????????????????????????????????????????????????????????????????????????????????????????????????????????????????????????????????????????????????????????????????????????????????????????????????????????????????????????????????????????????????????????????????????????????????????????????????????????????????????????????????????????????????????????????????????????????????????????????????????????????????????????????????????????????????????????????????????????????????????????????????????????????????????????????????????????????????????????????????????????????????????????????????????????????????????????????????????????????????????????????????????????????????????????????????????????????????????????????????????????????????????????????????????????????????????????????????????????????????????????????????????????????????????????????????????????????????????????????????????????????????????????????????????????????????????????????????????????????????????????????????????????????????????????????????????????????????????????????????????????????????????????????????????????????????????????????????????????????????????????????????????????????????????????????????????????????????????????????????????????????????????????????????????????????????????????????????????????????????????????????????????????????????????????????????????????????????????????????????????????????????????????????????????????????????????????????????????????????????????????????????????????????????????????????????????????????????????????????????????????????????????????????????????????????????????????????????????????????????????????????????????????????????????????????????????????????????????????????????????????????????????????????????????????????????????????????????????????????????????????????????????????????????????????????????????????????????????????????????????????????????????????????????????????????????????????????????????????????????????????????????????????????????????????????????????????????????????????????????????????????????????????????????????????????????????????????????????????????????????????????????????????????????????????????????????????????????????????????????????????????????????????????????????????????????????????????????????????????????????????????????????????????????????????????????????????????????????????????????????????????????????????????????????????????????????????????????????????????????????????????????????????????????????????????????????????????????????????????????????????????????????????????????????????????????????????????????????????????????????????????????????????????????????????????????????????????????????????????????????????????????????????????????????????????????????????????????????????????????????????????????????????????????????????????????????????????????????????????????????????????????????????????????????????????????????????????????????????????????????????????????????????????????????????????????????????????????????????????????????????????????????????????????????????????????????????????????????????????????????????????????????????????????????????????????????????????????????????????????????????????????????????????????????????????????????????????????????????????????????????????????????????????????????????????????????????????????????????????????????????????????????????????????????????????????????????????????????????????????????????????????????????????????????????????????????????????????????????????????????????????????????????????????????????????????????????????????????????????????????????????????????????????????????????????????????????????????????????????????????????????????????????????????????????????????????????????????????????????????????????????????????????????????????????????????????????????????????????????????????????????????????????????????????????????????????????????????????????????????????????????????????????????????????????????????????????????????????????????????????????????????????????????????????????????????????????????????????????????????????????????????????????????????????????????????????????????????????????????????????????????????????2011013121011140310333002

;


END;

	begin mrbayes;

	outgroup Orthomeria_kangi;
	
	charset p1 = 1-511;
	charset p2 = 512-2306;
	charset p3 = 2307-2888;
	charset p4 = 2889-3688\3  3689-4383\3;
	charset p5 = 2890-3688\3;
	charset p6 = 2891-3688\3;
	charset p7 = 3690-4383\3;
	charset p8 = 3691-4383\3;
	charset p9 = 4384-4694\3;
	charset p10 = 4385-4694\3;
	charset p11 = 4386-4694\3;
	charset morpho = 4695-4719;

	partition partoches = 12: p1,p2,p3,p4,p5,p6,p7,p8,p9,p10,p11,morpho;
	
	set partition = partoches;
	
	lset applyto = (1,2,3,4,5,6,7,8,9,10,11) nst=6 rates=invgamma;
	lset applyto=(12) rates=gamma;
	
	prset applyto = (1,2,3,4,5,6,7,8,9,10,11,12) ratepr=variable;

	unlink statefreq=(all) revmat=(all) shape=(all) pinvar=(all); 
    
	mcmc ngen=30000000 printfreq=5000  samplefreq=5000 nchains=8 savebrlens=yes;
	sump burnin=2500;
	sumt burnin=2500;
	
end;
