# Supplementary material for: ﻿Three new genera and one new species of leaf insect from Melanesia (Phasmatodea, Phylliidae)
Source: Zookeys. 2022 Jul 5;1110:151–200. doi: 10.3897/zookeys.1110.80808 (PMC9848868; doi:10.3897/zookeys.1110.80808)
Supplement: Supplementary material 6 — Mr. Bayes run logs for the male and female matrices [file zookeys-1110-151_article-80808__-s006.txt]

[Supplementary File 6: Mr.Bayes run logs for the male and female matrices] 
[First half is the run log for the female data matrix]
[The second half is for the male data matrix]

CIPRES_THREADSPP=1
CIPRES_NP=8
paramfile=paramfile.txt
CIPRES_THREADSPP=1
CIPRES_NP=8
paramfile=paramfile.txt
CIPRES_THREADSPP=1
CIPRES_NP=8
paramfile=paramfile.txt
CIPRES_THREADSPP=1
CIPRES_THREADSPP=1
CIPRES_NP=8
paramfile=paramfile.txt
CIPRES_THREADSPP=1
CIPRES_NP=8
paramfile=paramfile.txt
CIPRES_THREADSPP=1
CIPRES_NP=8
paramfile=paramfile.txt
CIPRES_THREADSPP=1
CIPRES_NP=8
paramfile=paramfile.txt
CIPRES_NP=8
paramfile=paramfile.txt
running: /expanse/projects/ngbt/opt/expanse/mrbayes/3.2.6/mb < paramfile.txt
running: /expanse/projects/ngbt/opt/expanse/mrbayes/3.2.6/mb < paramfile.txt
running: /expanse/projects/ngbt/opt/expanse/mrbayes/3.2.6/mb < paramfile.txt
running: /expanse/projects/ngbt/opt/expanse/mrbayes/3.2.6/mb < paramfile.txt
running: /expanse/projects/ngbt/opt/expanse/mrbayes/3.2.6/mb < paramfile.txt
running: /expanse/projects/ngbt/opt/expanse/mrbayes/3.2.6/mb < paramfile.txt
running: /expanse/projects/ngbt/opt/expanse/mrbayes/3.2.6/mb < paramfile.txt
running: /expanse/projects/ngbt/opt/expanse/mrbayes/3.2.6/mb < paramfile.txt


                            MrBayes v3.2.6 x64

                      (Bayesian Analysis of Phylogeny)

                             (Parallel version)
                         (8 processors available)

              Distributed under the GNU General Public License


               Type "help" or "help <command>" for information
                     on the commands that are available.

                   Type "about" for authorship and general
                       information about the program.


MrBayes > 
   Setting autoclose to yes

MrBayes > 
   Setting nowarnings to yes

MrBayes > 
   Setting usebeagle to yes
   Setting beagleprecision to double
   Setting beaglesse to Yes
   Setting beaglescaling to Dynamic
   Setting beagleopenmp to No
   Pthreads library is not linked to this executable.

MrBayes > 
   Executing file "infile.nex"
   UNIX line termination
   Longest line length = 4762
   Parsing file
   Expecting NEXUS formatted file
   Reading data block
      Allocated taxon set
      Allocated matrix
      Defining new matrix with 28 taxa and 4727 characters
      Data is Mixed
         Data for partition 1 is Dna
         Data for partition 2 is Standard
      There are a total of 2 default data divisions
      Gaps coded as -
      Missing data coded as ?
      Taxon  1 -> Orthomeria_kangi
      Taxon  2 -> Chitoniscus_sp_suva
      Taxon  3 -> Chitoniscus_feejeeanus
      Taxon  4 -> Comptaphyllium_riedeli
      Taxon  5 -> Comptaphyllium_caudatum
      Taxon  6 -> Trolicaphyllium_sarrameaense
      Taxon  7 -> Trolicaphyllium_brachysoma
      Taxon  8 -> Walaphyllium_zomproi
      Taxon  9 -> Walaphyllium_monteithi
      Taxon 10 -> Acentetaphyllium_brevipenne
      Taxon 11 -> Nanophyllium_frondosum
      Taxon 12 -> Nanophyllium_asekiense
      Taxon 13 -> Cryptophyllium_oyae
      Taxon 14 -> Cryptophyllium_westwoodii
      Taxon 15 -> Cryptophyllium_bollensi
      Taxon 16 -> Microphyllium_haskelli
      Taxon 17 -> Pseudomicrophyllium_geryon
      Taxon 18 -> Pseudomicrophyllium_pusillulum
      Taxon 19 -> Pulchriphyllium_pulchrifolium
      Taxon 20 -> Pulchriphyllium_giganteum
      Taxon 21 -> Pulchriphyllium_bioculatum
      Taxon 22 -> Phyllium_gantungense
      Taxon 23 -> Phyllium_letiranti
      Taxon 24 -> Phyllium_philippinicum
      Taxon 25 -> Phyllium_ericoriai
      Taxon 26 -> Rakaphyllium_schultzei
      Taxon 27 -> Rakaphyllium_exsectum
      Taxon 28 -> Vaabonbonphyllium_groesseri
      Successfully read matrix
      Setting default partition, dividing characters into 2 parts
      Setting model defaults
      Seed (for generating default start values) = 1649642810
      WARNING: There is one character incompatible with the specified
               coding bias. This character will be excluded.
      Setting output file names to "infile.nex.run<i>.<p|t>"
   Exiting data block
   Reading mrbayes block
      Setting outgroup to taxon "Orthomeria_kangi"
      Defining charset called 'p1'
      Defining charset called 'p2'
      Defining charset called 'p3'
      Defining charset called 'p4'
      Defining charset called 'p5'
      Defining charset called 'p6'
      Defining charset called 'p7'
      Defining charset called 'p8'
      Defining charset called 'p9'
      Defining charset called 'p10'
      Defining charset called 'p11'
      Defining charset called 'morpho'
      Defining partition called 'partoches'
      Setting partoches as the partition, dividing characters into 12 parts.
      Setting model defaults
      Seed (for generating default start values) = 1406979362
      WARNING: There is one character incompatible with the specified
               coding bias. This character will be excluded.
      Setting Nst to 6 for partition 1
      Setting Nst to 6 for partition 2
      Setting Nst to 6 for partition 3
      Setting Nst to 6 for partition 4
      Setting Nst to 6 for partition 5
      Setting Nst to 6 for partition 6
      Setting Nst to 6 for partition 7
      Setting Nst to 6 for partition 8
      Setting Nst to 6 for partition 9
      Setting Nst to 6 for partition 10
      Setting Nst to 6 for partition 11
      Setting Rates to Invgamma for partition 1
      Setting Rates to Invgamma for partition 2
      Setting Rates to Invgamma for partition 3
      Setting Rates to Invgamma for partition 4
      Setting Rates to Invgamma for partition 5
      Setting Rates to Invgamma for partition 6
      Setting Rates to Invgamma for partition 7
      Setting Rates to Invgamma for partition 8
      Setting Rates to Invgamma for partition 9
      Setting Rates to Invgamma for partition 10
      Setting Rates to Invgamma for partition 11
      Successfully set likelihood model parameters to
      partitions 1, 2, 3, 4, 5, 6, 7, 8, 9, 10, and 11 (if applicable)
      WARNING: There is one character incompatible with the specified
               coding bias. This character will be excluded.
      Setting Rates to Gamma for partition 12
      Successfully set likelihood model parameters to
      partition 12 (if applicable)
      WARNING: There is one character incompatible with the specified
               coding bias. This character will be excluded.
      Setting Ratepr to Variable [Dirichlet(..,1,..)] for partition 1
      Setting Ratepr to Variable [Dirichlet(..,1,..)] for partition 2
      Setting Ratepr to Variable [Dirichlet(..,1,..)] for partition 3
      Setting Ratepr to Variable [Dirichlet(..,1,..)] for partition 4
      Setting Ratepr to Variable [Dirichlet(..,1,..)] for partition 5
      Setting Ratepr to Variable [Dirichlet(..,1,..)] for partition 6
      Setting Ratepr to Variable [Dirichlet(..,1,..)] for partition 7
      Setting Ratepr to Variable [Dirichlet(..,1,..)] for partition 8
      Setting Ratepr to Variable [Dirichlet(..,1,..)] for partition 9
      Setting Ratepr to Variable [Dirichlet(..,1,..)] for partition 10
      Setting Ratepr to Variable [Dirichlet(..,1,..)] for partition 11
      Setting Ratepr to Variable [Dirichlet(..,1,..)] for partition 12
      Successfully set prior model parameters to all
      applicable data partitions 
      WARNING: There is one character incompatible with the specified
               coding bias. This character will be excluded.
      Unlinking
      WARNING: There is one character incompatible with the specified
               coding bias. This character will be excluded.
      Setting number of generations to 30000000
      Setting print frequency to 5000
      Setting sample frequency to 5000
      Setting number of chains to 8
      Running Markov chain
      MCMC stamp = 7494648173
      Seed = 1553378955
      Swapseed = 1649642810
      Model settings:

         Settings for partition 1 --
            Datatype  = DNA
            Nucmodel  = 4by4
            Nst       = 6
                        Substitution rates, expressed as proportions
                        of the rate sum, have a Dirichlet prior
                        (1.00,1.00,1.00,1.00,1.00,1.00)
            Covarion  = No
            # States  = 4
                        State frequencies have a Dirichlet prior
                        (1.00,1.00,1.00,1.00)
            Rates     = Invgamma
                        The distribution is approximated using 4 categories.
                        Likelihood summarized over all rate categories in each generation.
                        Shape parameter is exponentially
                        distributed with parameter (1.00).
                        Proportion of invariable sites is uniformly dist-
                        ributed on the interval (0.00,1.00).

         Settings for partition 2 --
            Datatype  = DNA
            Nucmodel  = 4by4
            Nst       = 6
                        Substitution rates, expressed as proportions
                        of the rate sum, have a Dirichlet prior
                        (1.00,1.00,1.00,1.00,1.00,1.00)
            Covarion  = No
            # States  = 4
                        State frequencies have a Dirichlet prior
                        (1.00,1.00,1.00,1.00)
            Rates     = Invgamma
                        The distribution is approximated using 4 categories.
                        Likelihood summarized over all rate categories in each generation.
                        Shape parameter is exponentially
                        distributed with parameter (1.00).
                        Proportion of invariable sites is uniformly dist-
                        ributed on the interval (0.00,1.00).

         Settings for partition 3 --
            Datatype  = DNA
            Nucmodel  = 4by4
            Nst       = 6
                        Substitution rates, expressed as proportions
                        of the rate sum, have a Dirichlet prior
                        (1.00,1.00,1.00,1.00,1.00,1.00)
            Covarion  = No
            # States  = 4
                        State frequencies have a Dirichlet prior
                        (1.00,1.00,1.00,1.00)
            Rates     = Invgamma
                        The distribution is approximated using 4 categories.
                        Likelihood summarized over all rate categories in each generation.
                        Shape parameter is exponentially
                        distributed with parameter (1.00).
                        Proportion of invariable sites is uniformly dist-
                        ributed on the interval (0.00,1.00).

         Settings for partition 4 --
            Datatype  = DNA
            Nucmodel  = 4by4
            Nst       = 6
                        Substitution rates, expressed as proportions
                        of the rate sum, have a Dirichlet prior
                        (1.00,1.00,1.00,1.00,1.00,1.00)
            Covarion  = No
            # States  = 4
                        State frequencies have a Dirichlet prior
                        (1.00,1.00,1.00,1.00)
            Rates     = Invgamma
                        The distribution is approximated using 4 categories.
                        Likelihood summarized over all rate categories in each generation.
                        Shape parameter is exponentially
                        distributed with parameter (1.00).
                        Proportion of invariable sites is uniformly dist-
                        ributed on the interval (0.00,1.00).

         Settings for partition 5 --
            Datatype  = DNA
            Nucmodel  = 4by4
            Nst       = 6
                        Substitution rates, expressed as proportions
                        of the rate sum, have a Dirichlet prior
                        (1.00,1.00,1.00,1.00,1.00,1.00)
            Covarion  = No
            # States  = 4
                        State frequencies have a Dirichlet prior
                        (1.00,1.00,1.00,1.00)
            Rates     = Invgamma
                        The distribution is approximated using 4 categories.
                        Likelihood summarized over all rate categories in each generation.
                        Shape parameter is exponentially
                        distributed with parameter (1.00).
                        Proportion of invariable sites is uniformly dist-
                        ributed on the interval (0.00,1.00).

         Settings for partition 6 --
            Datatype  = DNA
            Nucmodel  = 4by4
            Nst       = 6
                        Substitution rates, expressed as proportions
                        of the rate sum, have a Dirichlet prior
                        (1.00,1.00,1.00,1.00,1.00,1.00)
            Covarion  = No
            # States  = 4
                        State frequencies have a Dirichlet prior
                        (1.00,1.00,1.00,1.00)
            Rates     = Invgamma
                        The distribution is approximated using 4 categories.
                        Likelihood summarized over all rate categories in each generation.
                        Shape parameter is exponentially
                        distributed with parameter (1.00).
                        Proportion of invariable sites is uniformly dist-
                        ributed on the interval (0.00,1.00).

         Settings for partition 7 --
            Datatype  = DNA
            Nucmodel  = 4by4
            Nst       = 6
                        Substitution rates, expressed as proportions
                        of the rate sum, have a Dirichlet prior
                        (1.00,1.00,1.00,1.00,1.00,1.00)
            Covarion  = No
            # States  = 4
                        State frequencies have a Dirichlet prior
                        (1.00,1.00,1.00,1.00)
            Rates     = Invgamma
                        The distribution is approximated using 4 categories.
                        Likelihood summarized over all rate categories in each generation.
                        Shape parameter is exponentially
                        distributed with parameter (1.00).
                        Proportion of invariable sites is uniformly dist-
                        ributed on the interval (0.00,1.00).

         Settings for partition 8 --
            Datatype  = DNA
            Nucmodel  = 4by4
            Nst       = 6
                        Substitution rates, expressed as proportions
                        of the rate sum, have a Dirichlet prior
                        (1.00,1.00,1.00,1.00,1.00,1.00)
            Covarion  = No
            # States  = 4
                        State frequencies have a Dirichlet prior
                        (1.00,1.00,1.00,1.00)
            Rates     = Invgamma
                        The distribution is approximated using 4 categories.
                        Likelihood summarized over all rate categories in each generation.
                        Shape parameter is exponentially
                        distributed with parameter (1.00).
                        Proportion of invariable sites is uniformly dist-
                        ributed on the interval (0.00,1.00).

         Settings for partition 9 --
            Datatype  = DNA
            Nucmodel  = 4by4
            Nst       = 6
                        Substitution rates, expressed as proportions
                        of the rate sum, have a Dirichlet prior
                        (1.00,1.00,1.00,1.00,1.00,1.00)
            Covarion  = No
            # States  = 4
                        State frequencies have a Dirichlet prior
                        (1.00,1.00,1.00,1.00)
            Rates     = Invgamma
                        The distribution is approximated using 4 categories.
                        Likelihood summarized over all rate categories in each generation.
                        Shape parameter is exponentially
                        distributed with parameter (1.00).
                        Proportion of invariable sites is uniformly dist-
                        ributed on the interval (0.00,1.00).

         Settings for partition 10 --
            Datatype  = DNA
            Nucmodel  = 4by4
            Nst       = 6
                        Substitution rates, expressed as proportions
                        of the rate sum, have a Dirichlet prior
                        (1.00,1.00,1.00,1.00,1.00,1.00)
            Covarion  = No
            # States  = 4
                        State frequencies have a Dirichlet prior
                        (1.00,1.00,1.00,1.00)
            Rates     = Invgamma
                        The distribution is approximated using 4 categories.
                        Likelihood summarized over all rate categories in each generation.
                        Shape parameter is exponentially
                        distributed with parameter (1.00).
                        Proportion of invariable sites is uniformly dist-
                        ributed on the interval (0.00,1.00).

         Settings for partition 11 --
            Datatype  = DNA
            Nucmodel  = 4by4
            Nst       = 6
                        Substitution rates, expressed as proportions
                        of the rate sum, have a Dirichlet prior
                        (1.00,1.00,1.00,1.00,1.00,1.00)
            Covarion  = No
            # States  = 4
                        State frequencies have a Dirichlet prior
                        (1.00,1.00,1.00,1.00)
            Rates     = Invgamma
                        The distribution is approximated using 4 categories.
                        Likelihood summarized over all rate categories in each generation.
                        Shape parameter is exponentially
                        distributed with parameter (1.00).
                        Proportion of invariable sites is uniformly dist-
                        ributed on the interval (0.00,1.00).

         Settings for partition 12 --
            Datatype  = Standard
            Coding    = Variable
            # States  = Variable, up to 10
                        State frequencies are fixed to be equal
            Rates     = Gamma
                        The distribution is approximated using 4 categories.
                        Likelihood summarized over all rate categories in each generation.
                        Shape parameter is exponentially
                        distributed with parameter (1.00).

      Active parameters: 

                             Partition(s)
         Parameters          1  2  3  4  5  6  7  8  9 10 11 12
         ------------------------------------------------------
         Revmat              1  2  3  4  5  6  7  8  9 10 11  .
         Statefreq          12 13 14 15 16 17 18 19 20 21 22 23
         Shape              24 25 26 27 28 29 30 31 32 33 34 35
         Pinvar             36 37 38 39 40 41 42 43 44 45 46  .
         Ratemultiplier     47 47 47 47 47 47 47 47 47 47 47 47
         Topology           48 48 48 48 48 48 48 48 48 48 48 48
         Brlens             49 49 49 49 49 49 49 49 49 49 49 49
         ------------------------------------------------------

         Parameters can be linked or unlinked across partitions using 'link' and 'unlink'

         1 --  Parameter  = Revmat{1}
               Type       = Rates of reversible rate matrix
               Prior      = Dirichlet(1.00,1.00,1.00,1.00,1.00,1.00)
               Partition  = 1

         2 --  Parameter  = Revmat{2}
               Type       = Rates of reversible rate matrix
               Prior      = Dirichlet(1.00,1.00,1.00,1.00,1.00,1.00)
               Partition  = 2

         3 --  Parameter  = Revmat{3}
               Type       = Rates of reversible rate matrix
               Prior      = Dirichlet(1.00,1.00,1.00,1.00,1.00,1.00)
               Partition  = 3

         4 --  Parameter  = Revmat{4}
               Type       = Rates of reversible rate matrix
               Prior      = Dirichlet(1.00,1.00,1.00,1.00,1.00,1.00)
               Partition  = 4

         5 --  Parameter  = Revmat{5}
               Type       = Rates of reversible rate matrix
               Prior      = Dirichlet(1.00,1.00,1.00,1.00,1.00,1.00)
               Partition  = 5

         6 --  Parameter  = Revmat{6}
               Type       = Rates of reversible rate matrix
               Prior      = Dirichlet(1.00,1.00,1.00,1.00,1.00,1.00)
               Partition  = 6

         7 --  Parameter  = Revmat{7}
               Type       = Rates of reversible rate matrix
               Prior      = Dirichlet(1.00,1.00,1.00,1.00,1.00,1.00)
               Partition  = 7

         8 --  Parameter  = Revmat{8}
               Type       = Rates of reversible rate matrix
               Prior      = Dirichlet(1.00,1.00,1.00,1.00,1.00,1.00)
               Partition  = 8

         9 --  Parameter  = Revmat{9}
               Type       = Rates of reversible rate matrix
               Prior      = Dirichlet(1.00,1.00,1.00,1.00,1.00,1.00)
               Partition  = 9

        10 --  Parameter  = Revmat{10}
               Type       = Rates of reversible rate matrix
               Prior      = Dirichlet(1.00,1.00,1.00,1.00,1.00,1.00)
               Partition  = 10

        11 --  Parameter  = Revmat{11}
               Type       = Rates of reversible rate matrix
               Prior      = Dirichlet(1.00,1.00,1.00,1.00,1.00,1.00)
               Partition  = 11

        12 --  Parameter  = Pi{1}
               Type       = Stationary state frequencies
               Prior      = Dirichlet
               Partition  = 1

        13 --  Parameter  = Pi{2}
               Type       = Stationary state frequencies
               Prior      = Dirichlet
               Partition  = 2

        14 --  Parameter  = Pi{3}
               Type       = Stationary state frequencies
               Prior      = Dirichlet
               Partition  = 3

        15 --  Parameter  = Pi{4}
               Type       = Stationary state frequencies
               Prior      = Dirichlet
               Partition  = 4

        16 --  Parameter  = Pi{5}
               Type       = Stationary state frequencies
               Prior      = Dirichlet
               Partition  = 5

        17 --  Parameter  = Pi{6}
               Type       = Stationary state frequencies
               Prior      = Dirichlet
               Partition  = 6

        18 --  Parameter  = Pi{7}
               Type       = Stationary state frequencies
               Prior      = Dirichlet
               Partition  = 7

        19 --  Parameter  = Pi{8}
               Type       = Stationary state frequencies
               Prior      = Dirichlet
               Partition  = 8

        20 --  Parameter  = Pi{9}
               Type       = Stationary state frequencies
               Prior      = Dirichlet
               Partition  = 9

        21 --  Parameter  = Pi{10}
               Type       = Stationary state frequencies
               Prior      = Dirichlet
               Partition  = 10

        22 --  Parameter  = Pi{11}
               Type       = Stationary state frequencies
               Prior      = Dirichlet
               Partition  = 11

        23 --  Parameter  = Alpha_symdir{12}
               Type       = Symmetric diricihlet/beta distribution alpha_i parameter
               Prior      = Symmetric dirichlet with all parameters equal to infinity
               Partition  = 12

        24 --  Parameter  = Alpha{1}
               Type       = Shape of scaled gamma distribution of site rates
               Prior      = Exponential(1.00)
               Partition  = 1

        25 --  Parameter  = Alpha{2}
               Type       = Shape of scaled gamma distribution of site rates
               Prior      = Exponential(1.00)
               Partition  = 2

        26 --  Parameter  = Alpha{3}
               Type       = Shape of scaled gamma distribution of site rates
               Prior      = Exponential(1.00)
               Partition  = 3

        27 --  Parameter  = Alpha{4}
               Type       = Shape of scaled gamma distribution of site rates
               Prior      = Exponential(1.00)
               Partition  = 4

        28 --  Parameter  = Alpha{5}
               Type       = Shape of scaled gamma distribution of site rates
               Prior      = Exponential(1.00)
               Partition  = 5

        29 --  Parameter  = Alpha{6}
               Type       = Shape of scaled gamma distribution of site rates
               Prior      = Exponential(1.00)
               Partition  = 6

        30 --  Parameter  = Alpha{7}
               Type       = Shape of scaled gamma distribution of site rates
               Prior      = Exponential(1.00)
               Partition  = 7

        31 --  Parameter  = Alpha{8}
               Type       = Shape of scaled gamma distribution of site rates
               Prior      = Exponential(1.00)
               Partition  = 8

        32 --  Parameter  = Alpha{9}
               Type       = Shape of scaled gamma distribution of site rates
               Prior      = Exponential(1.00)
               Partition  = 9

        33 --  Parameter  = Alpha{10}
               Type       = Shape of scaled gamma distribution of site rates
               Prior      = Exponential(1.00)
               Partition  = 10

        34 --  Parameter  = Alpha{11}
               Type       = Shape of scaled gamma distribution of site rates
               Prior      = Exponential(1.00)
               Partition  = 11

        35 --  Parameter  = Alpha{12}
               Type       = Shape of scaled gamma distribution of site rates
               Prior      = Exponential(1.00)
               Partition  = 12

        36 --  Parameter  = Pinvar{1}
               Type       = Proportion of invariable sites
               Prior      = Uniform(0.00,1.00)
               Partition  = 1

        37 --  Parameter  = Pinvar{2}
               Type       = Proportion of invariable sites
               Prior      = Uniform(0.00,1.00)
               Partition  = 2

        38 --  Parameter  = Pinvar{3}
               Type       = Proportion of invariable sites
               Prior      = Uniform(0.00,1.00)
               Partition  = 3

        39 --  Parameter  = Pinvar{4}
               Type       = Proportion of invariable sites
               Prior      = Uniform(0.00,1.00)
               Partition  = 4

        40 --  Parameter  = Pinvar{5}
               Type       = Proportion of invariable sites
               Prior      = Uniform(0.00,1.00)
               Partition  = 5

        41 --  Parameter  = Pinvar{6}
               Type       = Proportion of invariable sites
               Prior      = Uniform(0.00,1.00)
               Partition  = 6

        42 --  Parameter  = Pinvar{7}
               Type       = Proportion of invariable sites
               Prior      = Uniform(0.00,1.00)
               Partition  = 7

        43 --  Parameter  = Pinvar{8}
               Type       = Proportion of invariable sites
               Prior      = Uniform(0.00,1.00)
               Partition  = 8

        44 --  Parameter  = Pinvar{9}
               Type       = Proportion of invariable sites
               Prior      = Uniform(0.00,1.00)
               Partition  = 9

        45 --  Parameter  = Pinvar{10}
               Type       = Proportion of invariable sites
               Prior      = Uniform(0.00,1.00)
               Partition  = 10

        46 --  Parameter  = Pinvar{11}
               Type       = Proportion of invariable sites
               Prior      = Uniform(0.00,1.00)
               Partition  = 11

        47 --  Parameter  = Ratemultiplier{all}
               Type       = Partition-specific rate multiplier
               Prior      = Dirichlet(1.00,1.00,1.00,1.00,1.00,1.00,1.00,1.00,1.00,1.00,1.00,1.00)
               Partitions = All

        48 --  Parameter  = Tau{all}
               Type       = Topology
               Prior      = All topologies equally probable a priori
               Partitions = All
               Subparam.  = V{all}

        49 --  Parameter  = V{all}
               Type       = Branch lengths
               Prior      = Unconstrained:GammaDir(1.0,0.1000,1.0,1.0)
               Partitions = All


      Number of chains per MPI processor = 2

      The MCMC sampler will use the following moves:
         With prob.  Chain will use move
            0.52 %   Dirichlet(Revmat{1})
            0.52 %   Slider(Revmat{1})
            0.52 %   Dirichlet(Revmat{2})
            0.52 %   Slider(Revmat{2})
            0.52 %   Dirichlet(Revmat{3})
            0.52 %   Slider(Revmat{3})
            0.52 %   Dirichlet(Revmat{4})
            0.52 %   Slider(Revmat{4})
            0.52 %   Dirichlet(Revmat{5})
            0.52 %   Slider(Revmat{5})
            0.52 %   Dirichlet(Revmat{6})
            0.52 %   Slider(Revmat{6})
            0.52 %   Dirichlet(Revmat{7})
            0.52 %   Slider(Revmat{7})
            0.52 %   Dirichlet(Revmat{8})
            0.52 %   Slider(Revmat{8})
            0.52 %   Dirichlet(Revmat{9})
            0.52 %   Slider(Revmat{9})
            0.52 %   Dirichlet(Revmat{10})
            0.52 %   Slider(Revmat{10})
            0.52 %   Dirichlet(Revmat{11})
            0.52 %   Slider(Revmat{11})
            0.52 %   Dirichlet(Pi{1})
            0.52 %   Slider(Pi{1})
            0.52 %   Dirichlet(Pi{2})
            0.52 %   Slider(Pi{2})
            0.52 %   Dirichlet(Pi{3})
            0.52 %   Slider(Pi{3})
            0.52 %   Dirichlet(Pi{4})
            0.52 %   Slider(Pi{4})
            0.52 %   Dirichlet(Pi{5})
            0.52 %   Slider(Pi{5})
            0.52 %   Dirichlet(Pi{6})
            0.52 %   Slider(Pi{6})
            0.52 %   Dirichlet(Pi{7})
            0.52 %   Slider(Pi{7})
            0.52 %   Dirichlet(Pi{8})
            0.52 %   Slider(Pi{8})
            0.52 %   Dirichlet(Pi{9})
            0.52 %   Slider(Pi{9})
            0.52 %   Dirichlet(Pi{10})
            0.52 %   Slider(Pi{10})
            0.52 %   Dirichlet(Pi{11})
            0.52 %   Slider(Pi{11})
            1.04 %   Multiplier(Alpha{1})
            1.04 %   Multiplier(Alpha{2})
            1.04 %   Multiplier(Alpha{3})
            1.04 %   Multiplier(Alpha{4})
            1.04 %   Multiplier(Alpha{5})
            1.04 %   Multiplier(Alpha{6})
            1.04 %   Multiplier(Alpha{7})
            1.04 %   Multiplier(Alpha{8})
            1.04 %   Multiplier(Alpha{9})
            1.04 %   Multiplier(Alpha{10})
            1.04 %   Multiplier(Alpha{11})
            1.04 %   Multiplier(Alpha{12})
            1.04 %   Slider(Pinvar{1})
            1.04 %   Slider(Pinvar{2})
            1.04 %   Slider(Pinvar{3})
            1.04 %   Slider(Pinvar{4})
            1.04 %   Slider(Pinvar{5})
            1.04 %   Slider(Pinvar{6})
            1.04 %   Slider(Pinvar{7})
            1.04 %   Slider(Pinvar{8})
            1.04 %   Slider(Pinvar{9})
            1.04 %   Slider(Pinvar{10})
            1.04 %   Slider(Pinvar{11})
            0.78 %   Dirichlet(Ratemultiplier{all})
            0.78 %   Slider(Ratemultiplier{all})
            5.18 %   ExtSPR(Tau{all},V{all})
            5.18 %   ExtTBR(Tau{all},V{all})
            5.18 %   NNI(Tau{all},V{all})
            5.18 %   ParsSPR(Tau{all},V{all})
           20.73 %   Multiplier(V{all})
            7.25 %   Nodeslider(V{all})
            3.11 %   TLMultiplier(V{all})

      Division 1 has 259 unique site patterns
      Division 2 has 52 unique site patterns
      Division 3 has 201 unique site patterns
      Division 4 has 259 unique site patterns
      Division 5 has 75 unique site patterns
      Division 6 has 247 unique site patterns
      Division 7 has 91 unique site patterns
      Division 8 has 216 unique site patterns
      Division 9 has 26 unique site patterns
      Division 10 has 78 unique site patterns
      Division 11 has 29 unique site patterns
      Division 12 has 34 unique site patterns
      Initializing conditional likelihoods

      Using BEAGLE resource 0 for division 1: (non-threaded)
         Rsrc Name : CPU
         Impl Name : CPU-4State-SSE-Double
         Flags: PROCESSOR_CPU PRECISION_DOUBLE COMPUTATION_SYNCH EIGEN_REAL
                SCALING_MANUAL SCALERS_RAW VECTOR_SSE THREADING_NONE

      Using BEAGLE resource 0 for division 2: (non-threaded)
         Rsrc Name : CPU
         Impl Name : CPU-4State-SSE-Double
         Flags: PROCESSOR_CPU PRECISION_DOUBLE COMPUTATION_SYNCH EIGEN_REAL
                SCALING_MANUAL SCALERS_RAW VECTOR_SSE THREADING_NONE

      Using BEAGLE resource 0 for division 3: (non-threaded)
         Rsrc Name : CPU
         Impl Name : CPU-4State-SSE-Double
         Flags: PROCESSOR_CPU PRECISION_DOUBLE COMPUTATION_SYNCH EIGEN_REAL
                SCALING_MANUAL SCALERS_RAW VECTOR_SSE THREADING_NONE

      Using BEAGLE resource 0 for division 4: (non-threaded)
         Rsrc Name : CPU
         Impl Name : CPU-4State-SSE-Double
         Flags: PROCESSOR_CPU PRECISION_DOUBLE COMPUTATION_SYNCH EIGEN_REAL
                SCALING_MANUAL SCALERS_RAW VECTOR_SSE THREADING_NONE

      Using BEAGLE resource 0 for division 5: (non-threaded)
         Rsrc Name : CPU
         Impl Name : CPU-4State-SSE-Double
         Flags: PROCESSOR_CPU PRECISION_DOUBLE COMPUTATION_SYNCH EIGEN_REAL
                SCALING_MANUAL SCALERS_RAW VECTOR_SSE THREADING_NONE

      Using BEAGLE resource 0 for division 6: (non-threaded)
         Rsrc Name : CPU
         Impl Name : CPU-4State-SSE-Double
         Flags: PROCESSOR_CPU PRECISION_DOUBLE COMPUTATION_SYNCH EIGEN_REAL
                SCALING_MANUAL SCALERS_RAW VECTOR_SSE THREADING_NONE

      Using BEAGLE resource 0 for division 7: (non-threaded)
         Rsrc Name : CPU
         Impl Name : CPU-4State-SSE-Double
         Flags: PROCESSOR_CPU PRECISION_DOUBLE COMPUTATION_SYNCH EIGEN_REAL
                SCALING_MANUAL SCALERS_RAW VECTOR_SSE THREADING_NONE

      Using BEAGLE resource 0 for division 8: (non-threaded)
         Rsrc Name : CPU
         Impl Name : CPU-4State-SSE-Double
         Flags: PROCESSOR_CPU PRECISION_DOUBLE COMPUTATION_SYNCH EIGEN_REAL
                SCALING_MANUAL SCALERS_RAW VECTOR_SSE THREADING_NONE

      Using BEAGLE resource 0 for division 9: (non-threaded)
         Rsrc Name : CPU
         Impl Name : CPU-4State-SSE-Double
         Flags: PROCESSOR_CPU PRECISION_DOUBLE COMPUTATION_SYNCH EIGEN_REAL
                SCALING_MANUAL SCALERS_RAW VECTOR_SSE THREADING_NONE

      Using BEAGLE resource 0 for division 10: (non-threaded)
         Rsrc Name : CPU
         Impl Name : CPU-4State-SSE-Double
         Flags: PROCESSOR_CPU PRECISION_DOUBLE COMPUTATION_SYNCH EIGEN_REAL
                SCALING_MANUAL SCALERS_RAW VECTOR_SSE THREADING_NONE

      Using BEAGLE resource 0 for division 11: (non-threaded)
         Rsrc Name : CPU
         Impl Name : CPU-4State-SSE-Double
         Flags: PROCESSOR_CPU PRECISION_DOUBLE COMPUTATION_SYNCH EIGEN_REAL
                SCALING_MANUAL SCALERS_RAW VECTOR_SSE THREADING_NONE
      Using standard non-SSE likelihood calculator for division 12 (single-precision)
      Initializing invariable-site conditional likelihoods

      Initial log likelihoods and log prior probs for run 1:
         Chain 1 -- -35551.798367 -- 120.941470
         Chain 2 -- -35822.386998 -- 120.941470

      There are 14 more chains on other processor(s)


      Using a relative burnin of 25.0 % for diagnostics

      Chain results (30000000 generations requested):

         0 -- [-35551.798] (-35822.387) [...14 remote chains...] 
      5000 -- (-26239.142) (-25899.926) [...14 remote chains...] -- 18:19:49

      Average standard deviation of split frequencies: 0.309856

      10000 -- (-25559.099) (-25478.320) [...14 remote chains...] -- 17:29:38

      Average standard deviation of split frequencies: 0.208586

      15000 -- (-25321.645) (-25374.164) [...14 remote chains...] -- 16:39:30

      Average standard deviation of split frequencies: 0.229500

      20000 -- (-25295.957) (-25312.259) [...14 remote chains...] -- 15:49:22

      Average standard deviation of split frequencies: 0.199128

      25000 -- (-25322.665) (-25210.931) [...14 remote chains...] -- 15:39:13

      Average standard deviation of split frequencies: 0.150448

      30000 -- (-25274.397) (-25164.043) [...14 remote chains...] -- 15:49:03

      Average standard deviation of split frequencies: 0.123926

      35000 -- (-25172.594) (-25141.949) [...14 remote chains...] -- 15:13:13

      Average standard deviation of split frequencies: 0.130592

      40000 -- (-25097.870) (-25173.017) [...14 remote chains...] -- 15:11:17

      Average standard deviation of split frequencies: 0.116965

      45000 -- (-25111.637) (-25154.615) [...14 remote chains...] -- 14:58:39

      Average standard deviation of split frequencies: 0.105607

      50000 -- (-25131.138) (-25164.617) [...14 remote chains...] -- 14:58:30

      Average standard deviation of split frequencies: 0.092317

      55000 -- (-25083.964) (-25141.297) [...14 remote chains...] -- 14:58:21

      Average standard deviation of split frequencies: 0.080812

      60000 -- (-25050.654) (-25135.021) [...14 remote chains...] -- 14:41:34

      Average standard deviation of split frequencies: 0.076772

      65000 -- (-25038.093) (-25116.308) [...14 remote chains...] -- 14:42:41

      Average standard deviation of split frequencies: 0.095740

      70000 -- (-24931.224) (-25110.861) [...14 remote chains...] -- 14:43:38

      Average standard deviation of split frequencies: 0.107821

      75000 -- (-24880.149) (-25124.120) [...14 remote chains...] -- 14:31:09

      Average standard deviation of split frequencies: 0.093512

      80000 -- (-24882.463) (-25143.447) [...14 remote chains...] -- 14:32:40

      Average standard deviation of split frequencies: 0.087502

      85000 -- (-24854.711) (-25137.424) [...14 remote chains...] -- 14:28:07

      Average standard deviation of split frequencies: 0.079523

      90000 -- (-24875.849) (-25112.935) [...14 remote chains...] -- 14:24:04

      Average standard deviation of split frequencies: 0.070209

      95000 -- [-24860.843] (-25130.349) [...14 remote chains...] -- 14:25:40

      Average standard deviation of split frequencies: 0.053289

      100000 -- (-24849.526) (-25134.909) [...14 remote chains...] -- 14:22:07

      Average standard deviation of split frequencies: 0.048037

      105000 -- [-24827.801] (-25093.485) [...14 remote chains...] -- 14:18:53

      Average standard deviation of split frequencies: 0.046019

      110000 -- (-24845.494) (-25108.706) [...14 remote chains...] -- 14:20:28

      Average standard deviation of split frequencies: 0.052657

      115000 -- [-24831.449] (-25138.296) [...14 remote chains...] -- 14:13:14

      Average standard deviation of split frequencies: 0.051240

      120000 -- (-24830.332) (-25092.783) [...14 remote chains...] -- 14:14:54

      Average standard deviation of split frequencies: 0.051779

      125000 -- (-24835.701) (-25154.941) [...14 remote chains...] -- 14:16:25

      Average standard deviation of split frequencies: 0.052264

      130000 -- (-24840.975) (-25140.412) [...14 remote chains...] -- 14:10:08

      Average standard deviation of split frequencies: 0.046766

      135000 -- [-24825.623] (-25112.919) [...14 remote chains...] -- 14:11:42

      Average standard deviation of split frequencies: 0.046766

      140000 -- (-24833.909) (-25117.115) [...14 remote chains...] -- 14:13:08

      Average standard deviation of split frequencies: 0.039091

      145000 -- (-24829.629) (-25117.688) [...14 remote chains...] -- 14:07:36

      Average standard deviation of split frequencies: 0.037391

      150000 -- (-24855.729) (-25125.879) [...14 remote chains...] -- 14:09:04

      Average standard deviation of split frequencies: 0.033339

      155000 -- (-24824.503) (-25132.338) [...14 remote chains...] -- 14:07:12

      Average standard deviation of split frequencies: 0.035665

      160000 -- (-24838.435) (-25122.366) [...14 remote chains...] -- 14:02:21

      Average standard deviation of split frequencies: 0.033495

      165000 -- (-24828.423) (-25116.590) [...14 remote chains...] -- 14:03:49

      Average standard deviation of split frequencies: 0.037216

      170000 -- [-24802.470] (-25081.746) [...14 remote chains...] -- 14:02:15

      Average standard deviation of split frequencies: 0.037216

      175000 -- [-24827.250] (-25122.558) [...14 remote chains...] -- 14:00:46

      Average standard deviation of split frequencies: 0.038276

      180000 -- (-24832.105) (-25114.073) [...14 remote chains...] -- 14:02:08

      Average standard deviation of split frequencies: 0.038204

      185000 -- (-24836.688) (-25112.590) [...14 remote chains...] -- 14:00:43

      Average standard deviation of split frequencies: 0.038138

      190000 -- (-24853.364) (-25128.952) [...14 remote chains...] -- 13:59:23

      Average standard deviation of split frequencies: 0.034449

      195000 -- [-24830.613] (-25134.269) [...14 remote chains...] -- 14:00:39

      Average standard deviation of split frequencies: 0.035053

      200000 -- (-24834.925) (-25108.025) [...14 remote chains...] -- 13:59:22

      Average standard deviation of split frequencies: 0.036262

      205000 -- (-24852.804) (-25129.321) [...14 remote chains...] -- 14:00:33

      Average standard deviation of split frequencies: 0.036262

      210000 -- [-24833.509] (-25103.159) [...14 remote chains...] -- 14:01:41

      Average standard deviation of split frequencies: 0.036262

      215000 -- [-24811.034] (-25136.984) [...14 remote chains...] -- 14:00:26

      Average standard deviation of split frequencies: 0.035712

      220000 -- (-24836.619) (-25118.341) [...14 remote chains...] -- 14:01:30

      Average standard deviation of split frequencies: 0.033596

      225000 -- (-24838.363) (-25116.856) [...14 remote chains...] -- 14:00:19

      Average standard deviation of split frequencies: 0.036262

      230000 -- (-24847.205) (-25129.837) [...14 remote chains...] -- 14:01:19

      Average standard deviation of split frequencies: 0.037773

      235000 -- [-24816.592] (-25122.845) [...14 remote chains...] -- 14:00:10

      Average standard deviation of split frequencies: 0.039284

      240000 -- [-24818.843] (-25125.935) [...14 remote chains...] -- 13:59:04

      Average standard deviation of split frequencies: 0.038712

      245000 -- [-24823.918] (-25158.696) [...14 remote chains...] -- 14:00:01

      Average standard deviation of split frequencies: 0.037216

      250000 -- [-24819.843] (-25157.733) [...14 remote chains...] -- 13:58:57

      Average standard deviation of split frequencies: 0.035332

      255000 -- [-24824.158] (-25150.856) [...14 remote chains...] -- 13:59:51

      Average standard deviation of split frequencies: 0.038121

      260000 -- (-24822.856) (-25123.187) [...14 remote chains...] -- 13:58:49

      Average standard deviation of split frequencies: 0.038075

      265000 -- [-24812.071] (-25098.331) [...14 remote chains...] -- 13:59:41

      Average standard deviation of split frequencies: 0.039939

      270000 -- (-24831.905) (-25102.554) [...14 remote chains...] -- 13:58:40

      Average standard deviation of split frequencies: 0.039431

      275000 -- (-24842.865) (-25109.202) [...14 remote chains...] -- 13:59:30

      Average standard deviation of split frequencies: 0.038102

      280000 -- (-24836.339) (-25124.895) [...14 remote chains...] -- 13:58:31

      Average standard deviation of split frequencies: 0.038947

      285000 -- (-24822.120) (-25139.030) [...14 remote chains...] -- 13:59:19

      Average standard deviation of split frequencies: 0.039754

      290000 -- [-24820.481] (-25105.371) [...14 remote chains...] -- 14:00:04

      Average standard deviation of split frequencies: 0.040111

      295000 -- (-24818.322) (-25085.939) [...14 remote chains...] -- 13:59:07

      Average standard deviation of split frequencies: 0.039697

      300000 -- [-24808.944] (-25131.450) [...14 remote chains...] -- 13:59:51

      Average standard deviation of split frequencies: 0.038834

      305000 -- (-24815.434) (-25116.877) [...14 remote chains...] -- 14:00:32

      Average standard deviation of split frequencies: 0.038008

      310000 -- (-24813.818) (-25107.991) [...14 remote chains...] -- 13:59:37

      Average standard deviation of split frequencies: 0.037604

      315000 -- (-24834.573) (-25100.327) [...14 remote chains...] -- 14:00:17

      Average standard deviation of split frequencies: 0.036441

      320000 -- (-24817.681) (-25126.264) [...14 remote chains...] -- 14:00:56

      Average standard deviation of split frequencies: 0.036836

      325000 -- (-24841.096) (-25106.750) [...14 remote chains...] -- 14:00:01

      Average standard deviation of split frequencies: 0.036472

      330000 -- [-24815.047] (-25114.795) [...14 remote chains...] -- 14:00:39

      Average standard deviation of split frequencies: 0.035757

      335000 -- [-24824.604] (-25096.166) [...14 remote chains...] -- 14:01:14

      Average standard deviation of split frequencies: 0.041595

      340000 -- (-24811.539) (-25108.570) [...14 remote chains...] -- 14:01:49

      Average standard deviation of split frequencies: 0.040795

      345000 -- (-24830.568) (-25109.589) [...14 remote chains...] -- 13:59:30

      Average standard deviation of split frequencies: 0.040025

      350000 -- (-24839.225) (-25103.298) [...14 remote chains...] -- 13:58:40

      Average standard deviation of split frequencies: 0.039992

      355000 -- (-24825.207) (-25118.921) [...14 remote chains...] -- 13:59:14

      Average standard deviation of split frequencies: 0.038576

      360000 -- [-24814.652] (-25099.741) [...14 remote chains...] -- 13:57:03

      Average standard deviation of split frequencies: 0.037875

      365000 -- (-24841.878) (-25132.644) [...14 remote chains...] -- 13:57:37

      Average standard deviation of split frequencies: 0.036516

      370000 -- (-24841.780) (-25109.990) [...14 remote chains...] -- 13:56:50

      Average standard deviation of split frequencies: 0.037216

      375000 -- (-24824.594) (-25125.380) [...14 remote chains...] -- 13:57:24

      Average standard deviation of split frequencies: 0.037887

      380000 -- (-24823.465) (-25108.084) [...14 remote chains...] -- 13:57:56

      Average standard deviation of split frequencies: 0.034650

      385000 -- (-24829.722) (-25119.982) [...14 remote chains...] -- 13:58:27

      Average standard deviation of split frequencies: 0.031539

      390000 -- [-24818.532] (-25095.699) [...14 remote chains...] -- 13:57:41

      Average standard deviation of split frequencies: 0.029773

      395000 -- (-24829.045) (-25103.220) [...14 remote chains...] -- 13:58:11

      Average standard deviation of split frequencies: 0.027292

      400000 -- (-24829.221) (-25113.545) [...14 remote chains...] -- 13:56:12

      Average standard deviation of split frequencies: 0.027760

      405000 -- (-24824.429) (-25099.699) [...14 remote chains...] -- 13:56:41

      Average standard deviation of split frequencies: 0.026411

      410000 -- (-24839.061) (-25106.353) [...14 remote chains...] -- 13:57:10

      Average standard deviation of split frequencies: 0.026878

      415000 -- (-24835.848) (-25155.322) [...14 remote chains...] -- 13:56:27

      Average standard deviation of split frequencies: 0.025401

      420000 -- (-24823.319) (-25119.958) [...14 remote chains...] -- 13:56:55

      Average standard deviation of split frequencies: 0.025295

      425000 -- (-24838.489) (-25138.299) [...14 remote chains...] -- 13:56:13

      Average standard deviation of split frequencies: 0.024906

      430000 -- (-24823.450) (-25099.593) [...14 remote chains...] -- 13:56:40

      Average standard deviation of split frequencies: 0.023965

      435000 -- (-24820.079) (-25080.746) [...14 remote chains...] -- 13:55:58

      Average standard deviation of split frequencies: 0.023401

      440000 -- (-24826.678) (-25112.833) [...14 remote chains...] -- 13:55:17

      Average standard deviation of split frequencies: 0.023052

      445000 -- (-24861.852) (-25109.674) [...14 remote chains...] -- 13:55:43

      Average standard deviation of split frequencies: 0.024530

      450000 -- (-24817.744) (-25108.930) [...14 remote chains...] -- 13:56:09

      Average standard deviation of split frequencies: 0.025226

      455000 -- [-24816.039] (-25130.107) [...14 remote chains...] -- 13:55:29

      Average standard deviation of split frequencies: 0.025080

      460000 -- (-24814.298) (-25119.068) [...14 remote chains...] -- 13:55:53

      Average standard deviation of split frequencies: 0.024722

      465000 -- (-24838.894) (-25134.045) [...14 remote chains...] -- 13:56:17

      Average standard deviation of split frequencies: 0.025033

      470000 -- (-24810.250) (-25120.215) [...14 remote chains...] -- 13:55:38

      Average standard deviation of split frequencies: 0.022827

      475000 -- (-24814.889) (-25112.455) [...14 remote chains...] -- 13:56:01

      Average standard deviation of split frequencies: 0.023623

      480000 -- (-24797.170) (-25108.252) [...14 remote chains...] -- 13:55:22

      Average standard deviation of split frequencies: 0.024347

      485000 -- [-24803.557] (-25095.510) [...14 remote chains...] -- 13:54:44

      Average standard deviation of split frequencies: 0.023760

      490000 -- (-24816.599) (-25121.104) [...14 remote chains...] -- 13:55:06

      Average standard deviation of split frequencies: 0.025142

      495000 -- [-24813.232] (-25126.455) [...14 remote chains...] -- 13:54:29

      Average standard deviation of split frequencies: 0.024658

      500000 -- (-24794.591) (-25141.509) [...14 remote chains...] -- 13:54:51

      Average standard deviation of split frequencies: 0.024811

      505000 -- [-24795.993] (-25107.824) [...14 remote chains...] -- 13:54:13

      Average standard deviation of split frequencies: 0.025195

      510000 -- (-24825.053) (-25116.213) [...14 remote chains...] -- 13:53:37

      Average standard deviation of split frequencies: 0.024872

      515000 -- (-24806.523) (-25107.717) [...14 remote chains...] -- 13:53:58

      Average standard deviation of split frequencies: 0.025337

      520000 -- (-24840.480) (-25089.176) [...14 remote chains...] -- 13:54:19

      Average standard deviation of split frequencies: 0.024098

      525000 -- (-24848.461) (-25104.116) [...14 remote chains...] -- 13:53:43

      Average standard deviation of split frequencies: 0.021984

      530000 -- (-24869.973) (-25127.895) [...14 remote chains...] -- 13:54:03

      Average standard deviation of split frequencies: 0.020676

      535000 -- (-24833.961) (-25139.499) [...14 remote chains...] -- 13:53:27

      Average standard deviation of split frequencies: 0.019527

      540000 -- (-24829.201) (-25147.624) [...14 remote chains...] -- 13:53:47

      Average standard deviation of split frequencies: 0.019062

      545000 -- (-24851.603) (-25104.991) [...14 remote chains...] -- 13:54:06

      Average standard deviation of split frequencies: 0.019505

      550000 -- (-24829.374) (-25131.074) [...14 remote chains...] -- 13:53:31

      Average standard deviation of split frequencies: 0.019051

      555000 -- (-24827.917) (-25107.413) [...14 remote chains...] -- 13:53:49

      Average standard deviation of split frequencies: 0.018608

      560000 -- (-24859.927) (-25106.812) [...14 remote chains...] -- 13:53:15

      Average standard deviation of split frequencies: 0.018608

      565000 -- (-24821.066) (-25121.560) [...14 remote chains...] -- 13:52:41

      Average standard deviation of split frequencies: 0.018175

      570000 -- (-24811.721) (-25128.608) [...14 remote chains...] -- 13:52:59

      Average standard deviation of split frequencies: 0.017753

      575000 -- (-24824.699) (-25111.715) [...14 remote chains...] -- 13:52:25

      Average standard deviation of split frequencies: 0.017111

      580000 -- (-24833.312) (-25077.555) [...14 remote chains...] -- 13:52:43

      Average standard deviation of split frequencies: 0.016916

      585000 -- (-24861.328) (-25103.241) [...14 remote chains...] -- 13:52:10

      Average standard deviation of split frequencies: 0.016935

      590000 -- (-24837.714) (-25110.158) [...14 remote chains...] -- 13:52:27

      Average standard deviation of split frequencies: 0.017574

      595000 -- [-24818.114] (-25104.579) [...14 remote chains...] -- 13:52:43

      Average standard deviation of split frequencies: 0.017574

      600000 -- [-24785.549] (-25113.649) [...14 remote chains...] -- 13:52:11

      Average standard deviation of split frequencies: 0.017381

      605000 -- (-24793.273) (-25091.850) [...14 remote chains...] -- 13:51:38

      Average standard deviation of split frequencies: 0.017192

      610000 -- [-24807.862] (-25093.822) [...14 remote chains...] -- 13:51:54

      Average standard deviation of split frequencies: 0.017808

      615000 -- (-24812.337) (-25111.480) [...14 remote chains...] -- 13:52:10

      Average standard deviation of split frequencies: 0.017808

      620000 -- (-24814.394) (-25110.021) [...14 remote chains...] -- 13:51:38

      Average standard deviation of split frequencies: 0.018014

      625000 -- [-24801.924] (-25081.885) [...14 remote chains...] -- 13:51:54

      Average standard deviation of split frequencies: 0.018216

      630000 -- [-24811.108] (-25103.622) [...14 remote chains...] -- 13:51:22

      Average standard deviation of split frequencies: 0.018802

      635000 -- (-24842.446) (-25111.725) [...14 remote chains...] -- 13:51:37

      Average standard deviation of split frequencies: 0.018996

      640000 -- (-24833.022) (-25137.605) [...14 remote chains...] -- 13:51:52

      Average standard deviation of split frequencies: 0.018800

      645000 -- [-24805.325] (-25082.978) [...14 remote chains...] -- 13:51:20

      Average standard deviation of split frequencies: 0.019937

      650000 -- (-24833.452) (-25104.795) [...14 remote chains...] -- 13:50:49

      Average standard deviation of split frequencies: 0.019736

      655000 -- (-24840.977) (-25066.791) [...14 remote chains...] -- 13:51:04

      Average standard deviation of split frequencies: 0.021240

      660000 -- (-24816.660) (-25107.956) [...14 remote chains...] -- 13:50:33

      Average standard deviation of split frequencies: 0.022702

      665000 -- (-24840.943) (-25097.313) [...14 remote chains...] -- 13:50:47

      Average standard deviation of split frequencies: 0.021924

      670000 -- (-24805.673) (-25083.579) [...14 remote chains...] -- 13:51:01

      Average standard deviation of split frequencies: 0.020432

      675000 -- (-24810.541) (-25131.328) [...14 remote chains...] -- 13:50:30

      Average standard deviation of split frequencies: 0.020615

      680000 -- (-24841.105) (-25103.718) [...14 remote chains...] -- 13:50:44

      Average standard deviation of split frequencies: 0.018969

      685000 -- (-24842.692) (-25107.739) [...14 remote chains...] -- 13:50:56

      Average standard deviation of split frequencies: 0.018250

      690000 -- [-24815.861] (-25118.552) [...14 remote chains...] -- 13:50:27

      Average standard deviation of split frequencies: 0.018963

      695000 -- [-24798.017] (-25095.500) [...14 remote chains...] -- 13:50:39

      Average standard deviation of split frequencies: 0.017722

      700000 -- [-24809.189] (-25114.294) [...14 remote chains...] -- 13:50:10

      Average standard deviation of split frequencies: 0.018608

      705000 -- (-24803.350) (-25107.989) [...14 remote chains...] -- 13:50:22

      Average standard deviation of split frequencies: 0.019825

      710000 -- (-24826.718) (-25109.935) [...14 remote chains...] -- 13:49:53

      Average standard deviation of split frequencies: 0.019470

      715000 -- (-24818.480) (-25140.251) [...14 remote chains...] -- 13:49:24

      Average standard deviation of split frequencies: 0.021020

      720000 -- (-24829.594) (-25114.662) [...14 remote chains...] -- 13:49:36

      Average standard deviation of split frequencies: 0.020145

      725000 -- (-24819.765) (-25100.777) [...14 remote chains...] -- 13:48:26

      Average standard deviation of split frequencies: 0.020469

      730000 -- (-24825.958) (-25103.358) [...14 remote chains...] -- 13:48:38

      Average standard deviation of split frequencies: 0.021123

      735000 -- (-24830.120) (-25107.233) [...14 remote chains...] -- 13:48:10

      Average standard deviation of split frequencies: 0.022868

      740000 -- (-24819.528) (-25110.579) [...14 remote chains...] -- 13:47:42

      Average standard deviation of split frequencies: 0.023311

      745000 -- (-24832.958) (-25094.067) [...14 remote chains...] -- 13:47:54

      Average standard deviation of split frequencies: 0.023105

      750000 -- (-24836.743) (-25141.500) [...14 remote chains...] -- 13:47:27

      Average standard deviation of split frequencies: 0.023379

      755000 -- (-24813.947) (-25115.378) [...14 remote chains...] -- 13:46:59

      Average standard deviation of split frequencies: 0.022107

      760000 -- (-24858.227) (-25083.433) [...14 remote chains...] -- 13:47:11

      Average standard deviation of split frequencies: 0.021915

      765000 -- (-24842.852) (-25122.258) [...14 remote chains...] -- 13:46:05

      Average standard deviation of split frequencies: 0.022038

      770000 -- (-24820.628) (-25065.873) [...14 remote chains...] -- 13:46:17

      Average standard deviation of split frequencies: 0.021385

      775000 -- (-24813.997) (-25027.563) [...14 remote chains...] -- 13:45:50

      Average standard deviation of split frequencies: 0.020610

      780000 -- (-24818.446) (-25002.933) [...14 remote chains...] -- 13:45:24

      Average standard deviation of split frequencies: 0.020436

      785000 -- (-24826.887) (-24915.779) [...14 remote chains...] -- 13:45:35

      Average standard deviation of split frequencies: 0.020264

      790000 -- (-24832.383) (-24903.061) [...14 remote chains...] -- 13:45:46

      Average standard deviation of split frequencies: 0.021153

      795000 -- (-24828.229) (-24887.647) [...14 remote chains...] -- 13:45:19

      Average standard deviation of split frequencies: 0.020548

      800000 -- (-24855.967) (-24859.138) [...14 remote chains...] -- 13:45:30

      Average standard deviation of split frequencies: 0.020375

      805000 -- (-24834.038) (-24883.820) [...14 remote chains...] -- 13:45:04

      Average standard deviation of split frequencies: 0.020208

      810000 -- (-24826.181) (-24860.093) [...14 remote chains...] -- 13:44:38

      Average standard deviation of split frequencies: 0.020665

      815000 -- (-24850.378) (-24860.638) [...14 remote chains...] -- 13:44:49

      Average standard deviation of split frequencies: 0.023298

      820000 -- (-24812.502) (-24892.803) [...14 remote chains...] -- 13:44:23

      Average standard deviation of split frequencies: 0.023833

      825000 -- (-24817.544) (-24873.396) [...14 remote chains...] -- 13:43:58

      Average standard deviation of split frequencies: 0.022918

      830000 -- (-24794.766) (-24864.999) [...14 remote chains...] -- 13:44:08

      Average standard deviation of split frequencies: 0.022016

      835000 -- (-24835.815) (-24859.678) [...14 remote chains...] -- 13:43:43

      Average standard deviation of split frequencies: 0.021153

      840000 -- (-24820.731) (-24871.325) [...14 remote chains...] -- 13:43:53

      Average standard deviation of split frequencies: 0.019559

      845000 -- (-24827.588) (-24888.314) [...14 remote chains...] -- 13:43:28

      Average standard deviation of split frequencies: 0.018839

      850000 -- (-24839.467) (-24848.107) [...14 remote chains...] -- 13:43:37

      Average standard deviation of split frequencies: 0.018834

      855000 -- (-24827.758) (-24852.358) [...14 remote chains...] -- 13:43:13

      Average standard deviation of split frequencies: 0.018271

      860000 -- (-24848.933) (-24867.812) [...14 remote chains...] -- 13:43:22

      Average standard deviation of split frequencies: 0.018968

      865000 -- (-24809.061) (-24854.320) [...14 remote chains...] -- 13:42:57

      Average standard deviation of split frequencies: 0.018527

      870000 -- (-24858.046) (-24854.267) [...14 remote chains...] -- 13:43:07

      Average standard deviation of split frequencies: 0.019172

      875000 -- (-24839.619) (-24858.631) [...14 remote chains...] -- 13:42:09

      Average standard deviation of split frequencies: 0.017374

      880000 -- (-24852.313) (-24881.333) [...14 remote chains...] -- 13:42:18

      Average standard deviation of split frequencies: 0.016956

      885000 -- (-24831.941) (-24863.032) [...14 remote chains...] -- 13:41:54

      Average standard deviation of split frequencies: 0.016972

      890000 -- (-24812.676) (-24853.488) [...14 remote chains...] -- 13:42:03

      Average standard deviation of split frequencies: 0.017695

      895000 -- (-24817.887) (-24862.268) [...14 remote chains...] -- 13:41:39

      Average standard deviation of split frequencies: 0.017412

      900000 -- (-24846.344) (-24840.932) [...14 remote chains...] -- 13:41:48

      Average standard deviation of split frequencies: 0.017144

      905000 -- (-24804.624) (-24881.996) [...14 remote chains...] -- 13:41:56

      Average standard deviation of split frequencies: 0.017521

      910000 -- (-24857.065) (-24882.776) [...14 remote chains...] -- 13:41:33

      Average standard deviation of split frequencies: 0.018204

      915000 -- (-24834.598) (-24879.668) [...14 remote chains...] -- 13:41:41

      Average standard deviation of split frequencies: 0.017125

      920000 -- (-24823.580) (-24857.355) [...14 remote chains...] -- 13:41:17

      Average standard deviation of split frequencies: 0.017269

      925000 -- (-24852.895) (-24838.020) [...14 remote chains...] -- 13:41:26

      Average standard deviation of split frequencies: 0.018649

      930000 -- (-24843.736) (-24845.347) [...14 remote chains...] -- 13:41:02

      Average standard deviation of split frequencies: 0.018027

      935000 -- (-24814.976) (-24842.869) [...14 remote chains...] -- 13:41:10

      Average standard deviation of split frequencies: 0.017078

      940000 -- (-24839.840) (-24865.738) [...14 remote chains...] -- 13:41:18

      Average standard deviation of split frequencies: 0.016958

      945000 -- (-24815.838) (-24876.920) [...14 remote chains...] -- 13:40:55

      Average standard deviation of split frequencies: 0.017106

      950000 -- (-24814.661) (-24828.933) [...14 remote chains...] -- 13:41:02

      Average standard deviation of split frequencies: 0.017651

      955000 -- (-24839.448) (-24876.347) [...14 remote chains...] -- 13:40:39

      Average standard deviation of split frequencies: 0.018315

      960000 -- (-24813.769) (-24880.096) [...14 remote chains...] -- 13:40:47

      Average standard deviation of split frequencies: 0.017925

      965000 -- (-24836.834) (-24871.876) [...14 remote chains...] -- 13:40:24

      Average standard deviation of split frequencies: 0.017540

      970000 -- (-24810.779) (-24863.626) [...14 remote chains...] -- 13:40:01

      Average standard deviation of split frequencies: 0.019368

      975000 -- (-24845.132) (-24848.560) [...14 remote chains...] -- 13:40:08

      Average standard deviation of split frequencies: 0.019241

      980000 -- (-24835.121) (-24866.753) [...14 remote chains...] -- 13:39:45

      Average standard deviation of split frequencies: 0.019111

      985000 -- (-24835.607) (-24872.377) [...14 remote chains...] -- 13:39:23

      Average standard deviation of split frequencies: 0.019108

      990000 -- (-24832.417) (-24833.795) [...14 remote chains...] -- 13:39:30

      Average standard deviation of split frequencies: 0.018732

      995000 -- (-24822.995) (-24847.567) [...14 remote chains...] -- 13:39:37

      Average standard deviation of split frequencies: 0.019973

      1000000 -- (-24816.182) (-24864.557) [...14 remote chains...] -- 13:39:15

      Average standard deviation of split frequencies: 0.018978

      1005000 -- (-24805.724) (-24880.792) [...14 remote chains...] -- 13:39:21

      Average standard deviation of split frequencies: 0.018853

      1010000 -- (-24838.750) (-24875.878) [...14 remote chains...] -- 13:38:59

      Average standard deviation of split frequencies: 0.018243

      1015000 -- (-24844.243) (-24859.958) [...14 remote chains...] -- 13:38:37

      Average standard deviation of split frequencies: 0.018973

      1020000 -- (-24826.650) (-24860.882) [...14 remote chains...] -- 13:38:43

      Average standard deviation of split frequencies: 0.019575

      1025000 -- (-24815.459) (-24863.104) [...14 remote chains...] -- 13:37:53

      Average standard deviation of split frequencies: 0.020169

      1030000 -- (-24847.309) (-24850.068) [...14 remote chains...] -- 13:37:32

      Average standard deviation of split frequencies: 0.020278

      1035000 -- (-24846.780) (-24870.167) [...14 remote chains...] -- 13:37:38

      Average standard deviation of split frequencies: 0.018847

      1040000 -- (-24818.314) (-24854.788) [...14 remote chains...] -- 13:37:17

      Average standard deviation of split frequencies: 0.019912

      1045000 -- (-24852.320) (-24856.910) [...14 remote chains...] -- 13:36:55

      Average standard deviation of split frequencies: 0.020492

      1050000 -- (-24833.059) (-24846.832) [...14 remote chains...] -- 13:37:02

      Average standard deviation of split frequencies: 0.021534

      1055000 -- (-24833.741) (-24850.249) [...14 remote chains...] -- 13:36:40

      Average standard deviation of split frequencies: 0.020949

      1060000 -- (-24839.845) (-24875.063) [...14 remote chains...] -- 13:36:46

      Average standard deviation of split frequencies: 0.020004

      1065000 -- (-24825.177) (-24855.013) [...14 remote chains...] -- 13:36:25

      Average standard deviation of split frequencies: 0.018839

      1070000 -- (-24800.990) (-24856.903) [...14 remote chains...] -- 13:36:31

      Average standard deviation of split frequencies: 0.018034

      1075000 -- (-24817.000) (-24860.093) [...14 remote chains...] -- 13:36:10

      Average standard deviation of split frequencies: 0.017459

      1080000 -- (-24825.495) (-24874.932) [...14 remote chains...] -- 13:36:16

      Average standard deviation of split frequencies: 0.017352

      1085000 -- (-24832.062) (-24865.530) [...14 remote chains...] -- 13:35:55

      Average standard deviation of split frequencies: 0.017247

      1090000 -- (-24819.194) (-24893.358) [...14 remote chains...] -- 13:36:01

      Average standard deviation of split frequencies: 0.017029

      1095000 -- (-24815.107) (-24848.934) [...14 remote chains...] -- 13:35:40

      Average standard deviation of split frequencies: 0.017368

      1100000 -- (-24819.340) (-24825.983) [...14 remote chains...] -- 13:35:46

      Average standard deviation of split frequencies: 0.017151

      1105000 -- (-24872.931) (-24876.733) [...14 remote chains...] -- 13:35:25

      Average standard deviation of split frequencies: 0.015934

      1110000 -- (-24852.873) (-24875.588) [...14 remote chains...] -- 13:35:04

      Average standard deviation of split frequencies: 0.015728

      1115000 -- (-24864.199) (-24882.132) [...14 remote chains...] -- 13:35:10

      Average standard deviation of split frequencies: 0.015728

      1120000 -- (-24813.917) (-24848.120) [...14 remote chains...] -- 13:34:49

      Average standard deviation of split frequencies: 0.015635

      1125000 -- (-24825.459) (-24894.610) [...14 remote chains...] -- 13:34:55

      Average standard deviation of split frequencies: 0.016091

      1130000 -- (-24838.980) (-24869.057) [...14 remote chains...] -- 13:34:34

      Average standard deviation of split frequencies: 0.015779

      1135000 -- (-24837.734) (-24840.620) [...14 remote chains...] -- 13:34:14

      Average standard deviation of split frequencies: 0.016105

      1140000 -- (-24843.619) (-24839.944) [...14 remote chains...] -- 13:33:54

      Average standard deviation of split frequencies: 0.015254

      1145000 -- (-24847.774) (-24858.845) [...14 remote chains...] -- 13:33:59

      Average standard deviation of split frequencies: 0.014306

      1150000 -- (-24844.978) (-24853.362) [...14 remote chains...] -- 13:33:39

      Average standard deviation of split frequencies: 0.013903

      1155000 -- (-24835.209) (-24868.183) [...14 remote chains...] -- 13:33:44

      Average standard deviation of split frequencies: 0.013689

      1160000 -- (-24857.906) (-24903.519) [...14 remote chains...] -- 13:33:24

      Average standard deviation of split frequencies: 0.013185

      1165000 -- (-24824.389) (-24849.860) [...14 remote chains...] -- 13:33:04

      Average standard deviation of split frequencies: 0.013322

      1170000 -- (-24813.859) (-24873.223) [...14 remote chains...] -- 13:33:09

      Average standard deviation of split frequencies: 0.013141

      1175000 -- (-24810.317) (-24863.250) [...14 remote chains...] -- 13:32:49

      Average standard deviation of split frequencies: 0.012931

      1180000 -- (-24809.951) (-24881.531) [...14 remote chains...] -- 13:32:29

      Average standard deviation of split frequencies: 0.012858

      1185000 -- (-24850.643) (-24862.483) [...14 remote chains...] -- 13:32:34

      Average standard deviation of split frequencies: 0.013306

      1190000 -- (-24851.901) (-24855.190) [...14 remote chains...] -- 13:32:14

      Average standard deviation of split frequencies: 0.013439

      1195000 -- (-24829.552) (-24871.062) [...14 remote chains...] -- 13:32:19

      Average standard deviation of split frequencies: 0.013543

      1200000 -- (-24815.486) (-24874.213) [...14 remote chains...] -- 13:32:00

      Average standard deviation of split frequencies: 0.013571

      1205000 -- (-24804.096) (-24850.121) [...14 remote chains...] -- 13:32:04

      Average standard deviation of split frequencies: 0.013700

      1210000 -- (-24829.790) (-24850.053) [...14 remote chains...] -- 13:31:45

      Average standard deviation of split frequencies: 0.013626

      1215000 -- (-24821.187) (-24840.712) [...14 remote chains...] -- 13:31:49

      Average standard deviation of split frequencies: 0.013727

      1220000 -- (-24810.485) (-24850.576) [...14 remote chains...] -- 13:31:30

      Average standard deviation of split frequencies: 0.013248

      1225000 -- (-24851.415) (-24832.499) [...14 remote chains...] -- 13:31:34

      Average standard deviation of split frequencies: 0.013076

      1230000 -- (-24829.165) (-24881.924) [...14 remote chains...] -- 13:31:15

      Average standard deviation of split frequencies: 0.013006

      1235000 -- (-24813.939) (-24845.288) [...14 remote chains...] -- 13:31:19

      Average standard deviation of split frequencies: 0.013606

      1240000 -- (-24814.570) (-24863.301) [...14 remote chains...] -- 13:31:00

      Average standard deviation of split frequencies: 0.013533

      1245000 -- (-24828.756) (-24866.045) [...14 remote chains...] -- 13:31:04

      Average standard deviation of split frequencies: 0.013263

      1250000 -- (-24807.883) (-24870.512) [...14 remote chains...] -- 13:30:45

      Average standard deviation of split frequencies: 0.013390

      1255000 -- (-24805.422) (-24857.145) [...14 remote chains...] -- 13:30:26

      Average standard deviation of split frequencies: 0.013390

      1260000 -- (-24798.516) (-24880.125) [...14 remote chains...] -- 13:30:07

      Average standard deviation of split frequencies: 0.014299

      1265000 -- (-24846.750) (-24866.262) [...14 remote chains...] -- 13:30:10

      Average standard deviation of split frequencies: 0.014906

      1270000 -- (-24866.566) (-24855.405) [...14 remote chains...] -- 13:29:52

      Average standard deviation of split frequencies: 0.014441

      1275000 -- (-24845.812) (-24841.582) [...14 remote chains...] -- 13:29:33

      Average standard deviation of split frequencies: 0.014925

      1280000 -- (-24855.182) (-24834.259) [...14 remote chains...] -- 13:29:37

      Average standard deviation of split frequencies: 0.015041

      1285000 -- (-24826.281) (-24835.830) [...14 remote chains...] -- 13:28:56

      Average standard deviation of split frequencies: 0.014484

      1290000 -- (-24832.453) (-24875.152) [...14 remote chains...] -- 13:28:37

      Average standard deviation of split frequencies: 0.014314

      1295000 -- (-24819.097) (-24890.577) [...14 remote chains...] -- 13:28:41

      Average standard deviation of split frequencies: 0.014600

      1300000 -- (-24823.527) (-24839.874) [...14 remote chains...] -- 13:28:23

      Average standard deviation of split frequencies: 0.014716

      1305000 -- (-24832.761) (-24854.576) [...14 remote chains...] -- 13:28:26

      Average standard deviation of split frequencies: 0.014074

      1310000 -- (-24818.485) (-24833.748) [...14 remote chains...] -- 13:28:30

      Average standard deviation of split frequencies: 0.013909

      1315000 -- (-24819.333) (-24842.725) [...14 remote chains...] -- 13:27:50

      Average standard deviation of split frequencies: 0.012781

      1320000 -- (-24838.629) (-24839.568) [...14 remote chains...] -- 13:27:53

      Average standard deviation of split frequencies: 0.012437

      1325000 -- (-24837.155) (-24833.341) [...14 remote chains...] -- 13:27:35

      Average standard deviation of split frequencies: 0.012002

      1330000 -- (-24836.548) (-24852.853) [...14 remote chains...] -- 13:27:17

      Average standard deviation of split frequencies: 0.011850

      1335000 -- (-24842.420) (-24858.204) [...14 remote chains...] -- 13:26:59

      Average standard deviation of split frequencies: 0.011757

      1340000 -- (-24831.022) (-24876.082) [...14 remote chains...] -- 13:26:41

      Average standard deviation of split frequencies: 0.012068

      1345000 -- (-24821.463) (-24874.052) [...14 remote chains...] -- 13:26:23

      Average standard deviation of split frequencies: 0.012375

      1350000 -- (-24814.081) (-24868.884) [...14 remote chains...] -- 13:26:26

      Average standard deviation of split frequencies: 0.012132

      1355000 -- (-24816.975) (-24873.817) [...14 remote chains...] -- 13:26:08

      Average standard deviation of split frequencies: 0.010763

      1360000 -- (-24799.762) (-24869.663) [...14 remote chains...] -- 13:26:12

      Average standard deviation of split frequencies: 0.010802

      1365000 -- (-24817.177) (-24848.014) [...14 remote chains...] -- 13:25:54

      Average standard deviation of split frequencies: 0.010840

      1370000 -- (-24812.041) (-24890.661) [...14 remote chains...] -- 13:25:57

      Average standard deviation of split frequencies: 0.010697

      1375000 -- (-24805.994) (-24858.819) [...14 remote chains...] -- 13:25:39

      Average standard deviation of split frequencies: 0.010967

      1380000 -- (-24819.542) (-24870.605) [...14 remote chains...] -- 13:25:42

      Average standard deviation of split frequencies: 0.011272

      1385000 -- (-24827.689) (-24874.225) [...14 remote chains...] -- 13:25:25

      Average standard deviation of split frequencies: 0.011931

      1390000 -- (-24826.499) (-24857.862) [...14 remote chains...] -- 13:25:07

      Average standard deviation of split frequencies: 0.011785

      1395000 -- (-24819.702) (-24873.829) [...14 remote chains...] -- 13:25:10

      Average standard deviation of split frequencies: 0.012317

      1400000 -- (-24846.246) (-24866.675) [...14 remote chains...] -- 13:24:53

      Average standard deviation of split frequencies: 0.012409

      1405000 -- (-24843.602) (-24837.970) [...14 remote chains...] -- 13:24:35

      Average standard deviation of split frequencies: 0.011989

      1410000 -- (-24847.230) (-24854.413) [...14 remote chains...] -- 13:24:38

      Average standard deviation of split frequencies: 0.012382

      1415000 -- (-24838.567) (-24840.225) [...14 remote chains...] -- 13:24:21

      Average standard deviation of split frequencies: 0.012023

      1420000 -- (-24811.422) (-24859.208) [...14 remote chains...] -- 13:24:23

      Average standard deviation of split frequencies: 0.011788

      1425000 -- (-24825.953) (-24861.406) [...14 remote chains...] -- 13:23:46

      Average standard deviation of split frequencies: 0.012000

      1430000 -- (-24808.572) (-24836.005) [...14 remote chains...] -- 13:23:49

      Average standard deviation of split frequencies: 0.011767

      1435000 -- (-24825.247) (-24881.021) [...14 remote chains...] -- 13:23:32

      Average standard deviation of split frequencies: 0.011414

      1440000 -- (-24809.905) (-24867.332) [...14 remote chains...] -- 13:23:15

      Average standard deviation of split frequencies: 0.011273

      1445000 -- (-24832.509) (-24836.237) [...14 remote chains...] -- 13:22:57

      Average standard deviation of split frequencies: 0.011396

      1450000 -- (-24840.972) (-24893.293) [...14 remote chains...] -- 13:22:40

      Average standard deviation of split frequencies: 0.011781

      1455000 -- (-24827.401) (-24853.709) [...14 remote chains...] -- 13:22:23

      Average standard deviation of split frequencies: 0.012479

      1460000 -- (-24829.159) (-24851.308) [...14 remote chains...] -- 13:22:26

      Average standard deviation of split frequencies: 0.012509

      1465000 -- (-24824.739) (-24866.473) [...14 remote chains...] -- 13:21:50

      Average standard deviation of split frequencies: 0.012193

      1470000 -- (-24820.299) (-24875.626) [...14 remote chains...] -- 13:21:52

      Average standard deviation of split frequencies: 0.012741

      1475000 -- (-24801.416) (-24895.616) [...14 remote chains...] -- 13:21:55

      Average standard deviation of split frequencies: 0.012052

      1480000 -- (-24807.973) (-24870.639) [...14 remote chains...] -- 13:21:38

      Average standard deviation of split frequencies: 0.012169

      1485000 -- (-24827.195) (-24842.854) [...14 remote chains...] -- 13:21:41

      Average standard deviation of split frequencies: 0.011774

      1490000 -- (-24825.160) (-24854.441) [...14 remote chains...] -- 13:21:24

      Average standard deviation of split frequencies: 0.011721

      1495000 -- (-24817.121) (-24865.517) [...14 remote chains...] -- 13:20:48

      Average standard deviation of split frequencies: 0.011467

      1500000 -- (-24807.336) (-24867.547) [...14 remote chains...] -- 13:20:51

      Average standard deviation of split frequencies: 0.011416

      1505000 -- (-24811.065) (-24858.587) [...14 remote chains...] -- 13:20:15

      Average standard deviation of split frequencies: 0.011702

      1510000 -- (-24789.266) (-24871.811) [...14 remote chains...] -- 13:19:59

      Average standard deviation of split frequencies: 0.011735

      1515000 -- (-24818.847) (-24863.717) [...14 remote chains...] -- 13:19:42

      Average standard deviation of split frequencies: 0.011651

      1520000 -- (-24822.302) (-24859.229) [...14 remote chains...] -- 13:19:45

      Average standard deviation of split frequencies: 0.012268

      1525000 -- (-24832.725) (-24866.266) [...14 remote chains...] -- 13:19:28

      Average standard deviation of split frequencies: 0.012131

      1530000 -- (-24830.402) (-24855.641) [...14 remote chains...] -- 13:19:12

      Average standard deviation of split frequencies: 0.012658

      1535000 -- (-24821.991) (-24859.149) [...14 remote chains...] -- 13:18:56

      Average standard deviation of split frequencies: 0.012741

      1540000 -- (-24813.721) (-24846.542) [...14 remote chains...] -- 13:18:39

      Average standard deviation of split frequencies: 0.013015

      1545000 -- [-24801.286] (-24867.072) [...14 remote chains...] -- 13:18:42

      Average standard deviation of split frequencies: 0.013698

      1550000 -- (-24817.448) (-24873.532) [...14 remote chains...] -- 13:18:07

      Average standard deviation of split frequencies: 0.013312

      1555000 -- [-24816.890] (-24887.332) [...14 remote chains...] -- 13:18:10

      Average standard deviation of split frequencies: 0.014292

      1560000 -- (-24827.267) (-24886.372) [...14 remote chains...] -- 13:17:54

      Average standard deviation of split frequencies: 0.014232

      1565000 -- (-24843.986) (-24857.351) [...14 remote chains...] -- 13:17:38

      Average standard deviation of split frequencies: 0.014414

      1570000 -- [-24815.129] (-24836.018) [...14 remote chains...] -- 13:17:40

      Average standard deviation of split frequencies: 0.014837

      1575000 -- (-24830.390) (-24874.358) [...14 remote chains...] -- 13:17:24

      Average standard deviation of split frequencies: 0.014031

      1580000 -- (-24849.455) (-24862.348) [...14 remote chains...] -- 13:17:08

      Average standard deviation of split frequencies: 0.013731

      1585000 -- (-24847.476) (-24866.013) [...14 remote chains...] -- 13:17:10

      Average standard deviation of split frequencies: 0.013674

      1590000 -- (-24816.416) (-24872.604) [...14 remote chains...] -- 13:16:54

      Average standard deviation of split frequencies: 0.013935

      1595000 -- (-24820.977) (-24865.345) [...14 remote chains...] -- 13:16:38

      Average standard deviation of split frequencies: 0.013696

      1600000 -- (-24828.750) (-24876.433) [...14 remote chains...] -- 13:16:40

      Average standard deviation of split frequencies: 0.013877

      1605000 -- (-24819.073) (-24847.854) [...14 remote chains...] -- 13:16:07

      Average standard deviation of split frequencies: 0.013978

      1610000 -- (-24843.725) (-24886.044) [...14 remote chains...] -- 13:16:09

      Average standard deviation of split frequencies: 0.013448

      1615000 -- (-24825.617) (-24847.622) [...14 remote chains...] -- 13:15:53

      Average standard deviation of split frequencies: 0.013684

      1620000 -- (-24821.810) (-24846.576) [...14 remote chains...] -- 13:15:37

      Average standard deviation of split frequencies: 0.014020

      1625000 -- (-24814.062) (-24865.492) [...14 remote chains...] -- 13:15:22

      Average standard deviation of split frequencies: 0.013573

      1630000 -- (-24818.676) (-24838.029) [...14 remote chains...] -- 13:15:24

      Average standard deviation of split frequencies: 0.012974

      1635000 -- (-24803.054) (-24862.684) [...14 remote chains...] -- 13:15:08

      Average standard deviation of split frequencies: 0.013051

      1640000 -- (-24843.900) (-24843.534) [...14 remote chains...] -- 13:14:53

      Average standard deviation of split frequencies: 0.013618

      1645000 -- (-24809.847) (-24856.493) [...14 remote chains...] -- 13:14:37

      Average standard deviation of split frequencies: 0.013100

      1650000 -- (-24834.761) (-24839.716) [...14 remote chains...] -- 13:14:22

      Average standard deviation of split frequencies: 0.012664

      1655000 -- (-24816.824) (-24850.797) [...14 remote chains...] -- 13:14:07

      Average standard deviation of split frequencies: 0.012894

      1660000 -- (-24833.908) (-24853.655) [...14 remote chains...] -- 13:14:08

      Average standard deviation of split frequencies: 0.012690

      1665000 -- (-24824.332) (-24867.549) [...14 remote chains...] -- 13:13:53

      Average standard deviation of split frequencies: 0.012563

      1670000 -- (-24834.802) (-24856.976) [...14 remote chains...] -- 13:13:55

      Average standard deviation of split frequencies: 0.012286

      1675000 -- (-24837.091) (-24838.816) [...14 remote chains...] -- 13:13:22

      Average standard deviation of split frequencies: 0.012513

      1680000 -- (-24825.154) (-24831.011) [...14 remote chains...] -- 13:13:24

      Average standard deviation of split frequencies: 0.012388

      1685000 -- (-24839.724) (-24842.594) [...14 remote chains...] -- 13:13:09

      Average standard deviation of split frequencies: 0.012490

      1690000 -- (-24829.885) (-24851.235) [...14 remote chains...] -- 13:12:54

      Average standard deviation of split frequencies: 0.012816

      1695000 -- (-24816.959) (-24844.271) [...14 remote chains...] -- 13:12:39

      Average standard deviation of split frequencies: 0.012591

      1700000 -- (-24815.519) (-24845.349) [...14 remote chains...] -- 13:12:40

      Average standard deviation of split frequencies: 0.012467

      1705000 -- (-24821.240) (-24829.762) [...14 remote chains...] -- 13:12:08

      Average standard deviation of split frequencies: 0.012344

      1710000 -- (-24810.136) (-24828.807) [...14 remote chains...] -- 13:12:10

      Average standard deviation of split frequencies: 0.012296

      1715000 -- (-24822.388) (-24889.870) [...14 remote chains...] -- 13:11:55

      Average standard deviation of split frequencies: 0.012222

      1720000 -- (-24851.363) (-24874.248) [...14 remote chains...] -- 13:11:40

      Average standard deviation of split frequencies: 0.012027

      1725000 -- (-24839.473) (-24825.691) [...14 remote chains...] -- 13:11:42

      Average standard deviation of split frequencies: 0.012128

      1730000 -- (-24806.258) (-24811.638) [...14 remote chains...] -- 13:11:27

      Average standard deviation of split frequencies: 0.012301

      1735000 -- (-24820.897) (-24841.690) [...14 remote chains...] -- 13:11:12

      Average standard deviation of split frequencies: 0.012228

      1740000 -- (-24832.597) (-24864.151) [...14 remote chains...] -- 13:11:13

      Average standard deviation of split frequencies: 0.012181

      1745000 -- (-24834.910) (-24847.689) [...14 remote chains...] -- 13:10:42

      Average standard deviation of split frequencies: 0.012571

      1750000 -- (-24842.783) (-24879.363) [...14 remote chains...] -- 13:10:43

      Average standard deviation of split frequencies: 0.012958

      1755000 -- (-24866.569) (-24870.582) [...14 remote chains...] -- 13:10:29

      Average standard deviation of split frequencies: 0.012379

      1760000 -- (-24833.844) (-24874.710) [...14 remote chains...] -- 13:10:14

      Average standard deviation of split frequencies: 0.012332

      1765000 -- (-24829.931) (-24894.595) [...14 remote chains...] -- 13:10:15

      Average standard deviation of split frequencies: 0.012070

      1770000 -- (-24824.077) (-24875.672) [...14 remote chains...] -- 13:10:00

      Average standard deviation of split frequencies: 0.011953

      1775000 -- (-24828.260) (-24844.177) [...14 remote chains...] -- 13:09:30

      Average standard deviation of split frequencies: 0.011452

      1780000 -- (-24851.596) (-24842.174) [...14 remote chains...] -- 13:09:31

      Average standard deviation of split frequencies: 0.010982

      1785000 -- (-24838.861) (-24864.117) [...14 remote chains...] -- 13:09:16

      Average standard deviation of split frequencies: 0.010586

      1790000 -- (-24821.528) (-24844.500) [...14 remote chains...] -- 13:08:46

      Average standard deviation of split frequencies: 0.010476

      1795000 -- (-24837.394) (-24870.969) [...14 remote chains...] -- 13:08:32

      Average standard deviation of split frequencies: 0.010334

      1800000 -- (-24826.806) (-24845.841) [...14 remote chains...] -- 13:08:33

      Average standard deviation of split frequencies: 0.010296

      1805000 -- (-24840.342) (-24847.584) [...14 remote chains...] -- 13:08:18

      Average standard deviation of split frequencies: 0.009837

      1810000 -- (-24836.254) (-24865.008) [...14 remote chains...] -- 13:08:20

      Average standard deviation of split frequencies: 0.009520

      1815000 -- (-24839.637) (-24865.801) [...14 remote chains...] -- 13:08:05

      Average standard deviation of split frequencies: 0.009590

      1820000 -- (-24851.069) (-24854.005) [...14 remote chains...] -- 13:07:51

      Average standard deviation of split frequencies: 0.009625

      1825000 -- (-24836.217) (-24862.132) [...14 remote chains...] -- 13:07:52

      Average standard deviation of split frequencies: 0.009938

      1830000 -- (-24842.932) (-24893.531) [...14 remote chains...] -- 13:07:37

      Average standard deviation of split frequencies: 0.010179

      1835000 -- (-24860.508) (-24875.696) [...14 remote chains...] -- 13:07:38

      Average standard deviation of split frequencies: 0.010594

      1840000 -- (-24841.663) (-24857.713) [...14 remote chains...] -- 13:07:24

      Average standard deviation of split frequencies: 0.011039

      1845000 -- (-24826.855) (-24847.912) [...14 remote chains...] -- 13:06:54

      Average standard deviation of split frequencies: 0.010930

      1850000 -- (-24849.309) (-24857.658) [...14 remote chains...] -- 13:06:40

      Average standard deviation of split frequencies: 0.011028

      1855000 -- (-24864.858) (-24895.924) [...14 remote chains...] -- 13:06:41

      Average standard deviation of split frequencies: 0.010960

      1860000 -- (-24857.549) (-24883.543) [...14 remote chains...] -- 13:06:27

      Average standard deviation of split frequencies: 0.010511

      1865000 -- (-24820.373) (-24856.165) [...14 remote chains...] -- 13:06:28

      Average standard deviation of split frequencies: 0.010338

      1870000 -- (-24821.359) (-24827.166) [...14 remote chains...] -- 13:06:14

      Average standard deviation of split frequencies: 0.010572

      1875000 -- (-24828.409) (-24847.448) [...14 remote chains...] -- 13:06:15

      Average standard deviation of split frequencies: 0.010775

      1880000 -- (-24846.378) (-24873.122) [...14 remote chains...] -- 13:06:00

      Average standard deviation of split frequencies: 0.011210

      1885000 -- (-24818.259) (-24848.094) [...14 remote chains...] -- 13:06:01

      Average standard deviation of split frequencies: 0.011305

      1890000 -- (-24813.864) (-24858.523) [...14 remote chains...] -- 13:05:47

      Average standard deviation of split frequencies: 0.011131

      1895000 -- (-24864.314) (-24841.256) [...14 remote chains...] -- 13:05:33

      Average standard deviation of split frequencies: 0.011467

      1900000 -- (-24840.592) (-24850.492) [...14 remote chains...] -- 13:05:34

      Average standard deviation of split frequencies: 0.011293

      1905000 -- (-24846.754) (-24827.138) [...14 remote chains...] -- 13:05:19

      Average standard deviation of split frequencies: 0.011120

      1910000 -- (-24846.511) (-24847.696) [...14 remote chains...] -- 13:05:20

      Average standard deviation of split frequencies: 0.011347

      1915000 -- (-24839.881) (-24836.412) [...14 remote chains...] -- 13:04:51

      Average standard deviation of split frequencies: 0.011214

      1920000 -- (-24844.590) (-24877.978) [...14 remote chains...] -- 13:04:52

      Average standard deviation of split frequencies: 0.011110

      1925000 -- (-24838.659) (-24862.236) [...14 remote chains...] -- 13:04:38

      Average standard deviation of split frequencies: 0.011203

      1930000 -- (-24846.267) (-24888.045) [...14 remote chains...] -- 13:04:39

      Average standard deviation of split frequencies: 0.011164

      1935000 -- (-24831.284) (-24864.188) [...14 remote chains...] -- 13:04:25

      Average standard deviation of split frequencies: 0.010902

      1940000 -- (-24821.206) (-24835.091) [...14 remote chains...] -- 13:04:25

      Average standard deviation of split frequencies: 0.010799

      1945000 -- (-24815.668) (-24874.392) [...14 remote chains...] -- 13:04:11

      Average standard deviation of split frequencies: 0.010566

      1950000 -- (-24806.833) (-24873.359) [...14 remote chains...] -- 13:04:12

      Average standard deviation of split frequencies: 0.010531

      1955000 -- (-24835.265) (-24855.121) [...14 remote chains...] -- 13:03:58

      Average standard deviation of split frequencies: 0.011246

      1960000 -- (-24812.559) (-24862.170) [...14 remote chains...] -- 13:03:44

      Average standard deviation of split frequencies: 0.011143

      1965000 -- (-24806.355) (-24865.744) [...14 remote chains...] -- 13:03:44

      Average standard deviation of split frequencies: 0.011299

      1970000 -- (-24833.029) (-24892.704) [...14 remote chains...] -- 13:03:30

      Average standard deviation of split frequencies: 0.010939

      1975000 -- (-24841.133) (-24839.210) [...14 remote chains...] -- 13:03:16

      Average standard deviation of split frequencies: 0.011389

      1980000 -- (-24861.787) (-24870.081) [...14 remote chains...] -- 13:03:17

      Average standard deviation of split frequencies: 0.011351

      1985000 -- (-24845.942) (-24855.997) [...14 remote chains...] -- 13:03:03

      Average standard deviation of split frequencies: 0.010994

      1990000 -- (-24800.433) (-24870.305) [...14 remote chains...] -- 13:03:03

      Average standard deviation of split frequencies: 0.010702

      1995000 -- (-24805.535) (-24833.481) [...14 remote chains...] -- 13:02:49

      Average standard deviation of split frequencies: 0.010320

      2000000 -- (-24807.340) (-24863.750) [...14 remote chains...] -- 13:02:50

      Average standard deviation of split frequencies: 0.010159

      2005000 -- (-24805.546) (-24869.654) [...14 remote chains...] -- 13:02:50

      Average standard deviation of split frequencies: 0.010125

      2010000 -- (-24827.343) (-24853.131) [...14 remote chains...] -- 13:02:36

      Average standard deviation of split frequencies: 0.010344

      2015000 -- (-24824.705) (-24884.226) [...14 remote chains...] -- 13:02:22

      Average standard deviation of split frequencies: 0.010596

      2020000 -- (-24802.253) (-24846.759) [...14 remote chains...] -- 13:02:22

      Average standard deviation of split frequencies: 0.010561

      2025000 -- (-24799.474) (-24861.623) [...14 remote chains...] -- 13:02:08

      Average standard deviation of split frequencies: 0.010589

      2030000 -- (-24833.529) (-24889.527) [...14 remote chains...] -- 13:02:08

      Average standard deviation of split frequencies: 0.010617

      2035000 -- (-24846.466) (-24840.126) [...14 remote chains...] -- 13:01:55

      Average standard deviation of split frequencies: 0.010617

      2040000 -- (-24841.660) (-24872.849) [...14 remote chains...] -- 13:01:41

      Average standard deviation of split frequencies: 0.010334

      2045000 -- (-24811.753) (-24867.131) [...14 remote chains...] -- 13:01:41

      Average standard deviation of split frequencies: 0.009928

      2050000 -- (-24820.116) (-24854.437) [...14 remote chains...] -- 13:01:27

      Average standard deviation of split frequencies: 0.009834

      2055000 -- (-24837.468) (-24855.327) [...14 remote chains...] -- 13:01:27

      Average standard deviation of split frequencies: 0.010081

      2060000 -- (-24825.124) (-24907.580) [...14 remote chains...] -- 13:01:14

      Average standard deviation of split frequencies: 0.010049

      2065000 -- (-24801.087) (-24896.236) [...14 remote chains...] -- 13:01:00

      Average standard deviation of split frequencies: 0.009893

      2070000 -- (-24858.954) (-24891.307) [...14 remote chains...] -- 13:00:46

      Average standard deviation of split frequencies: 0.009494

      2075000 -- (-24851.658) (-24869.174) [...14 remote chains...] -- 13:00:46

      Average standard deviation of split frequencies: 0.009494

      2080000 -- (-24823.060) (-24820.025) [...14 remote chains...] -- 13:00:33

      Average standard deviation of split frequencies: 0.009708

      2085000 -- (-24806.754) (-24868.463) [...14 remote chains...] -- 13:00:32

      Average standard deviation of split frequencies: 0.009738

      2090000 -- (-24810.617) (-24871.749) [...14 remote chains...] -- 13:00:19

      Average standard deviation of split frequencies: 0.009586

      2095000 -- (-24813.267) (-24855.837) [...14 remote chains...] -- 13:00:05

      Average standard deviation of split frequencies: 0.009889

      2100000 -- (-24822.825) (-24879.259) [...14 remote chains...] -- 13:00:05

      Average standard deviation of split frequencies: 0.010100

      2105000 -- (-24835.862) (-24839.059) [...14 remote chains...] -- 12:59:52

      Average standard deviation of split frequencies: 0.010430

      2110000 -- (-24837.878) (-24859.999) [...14 remote chains...] -- 12:59:38

      Average standard deviation of split frequencies: 0.010697

      2115000 -- (-24836.076) (-24851.093) [...14 remote chains...] -- 12:59:38

      Average standard deviation of split frequencies: 0.010337

      2120000 -- (-24839.254) (-24819.761) [...14 remote chains...] -- 12:59:11

      Average standard deviation of split frequencies: 0.010424

      2125000 -- (-24833.836) (-24845.195) [...14 remote chains...] -- 12:59:11

      Average standard deviation of split frequencies: 0.010630

      2130000 -- (-24838.550) (-24876.214) [...14 remote chains...] -- 12:58:57

      Average standard deviation of split frequencies: 0.010716

      2135000 -- (-24871.492) (-24861.982) [...14 remote chains...] -- 12:58:31

      Average standard deviation of split frequencies: 0.010716

      2140000 -- (-24828.448) (-24847.010) [...14 remote chains...] -- 12:58:31

      Average standard deviation of split frequencies: 0.010861

      2145000 -- (-24846.269) (-24847.426) [...14 remote chains...] -- 12:58:17

      Average standard deviation of split frequencies: 0.011123

      2150000 -- (-24809.742) (-24847.372) [...14 remote chains...] -- 12:58:04

      Average standard deviation of split frequencies: 0.011030

      2155000 -- (-24797.087) (-24886.813) [...14 remote chains...] -- 12:58:03

      Average standard deviation of split frequencies: 0.011089

      2160000 -- (-24831.091) (-24857.517) [...14 remote chains...] -- 12:57:50

      Average standard deviation of split frequencies: 0.011408

      2165000 -- (-24827.798) (-24879.097) [...14 remote chains...] -- 12:57:37

      Average standard deviation of split frequencies: 0.011373

      2170000 -- (-24841.740) (-24863.308) [...14 remote chains...] -- 12:57:36

      Average standard deviation of split frequencies: 0.011104

      2175000 -- (-24809.250) (-24878.428) [...14 remote chains...] -- 12:57:23

      Average standard deviation of split frequencies: 0.010870

      2180000 -- (-24824.093) (-24847.261) [...14 remote chains...] -- 12:57:10

      Average standard deviation of split frequencies: 0.010604

      2185000 -- (-24850.601) (-24887.095) [...14 remote chains...] -- 12:57:09

      Average standard deviation of split frequencies: 0.010746

      2190000 -- (-24849.369) (-24845.819) [...14 remote chains...] -- 12:56:56

      Average standard deviation of split frequencies: 0.010772

      2195000 -- (-24824.452) (-24858.659) [...14 remote chains...] -- 12:56:43

      Average standard deviation of split frequencies: 0.011235

      2200000 -- (-24797.618) (-24837.689) [...14 remote chains...] -- 12:56:30

      Average standard deviation of split frequencies: 0.011201

      2205000 -- (-24847.370) (-24886.131) [...14 remote chains...] -- 12:56:29

      Average standard deviation of split frequencies: 0.011110

      2210000 -- (-24850.936) (-24846.372) [...14 remote chains...] -- 12:56:16

      Average standard deviation of split frequencies: 0.011363

      2215000 -- (-24836.111) (-24837.138) [...14 remote chains...] -- 12:56:03

      Average standard deviation of split frequencies: 0.011880

      2220000 -- (-24806.005) (-24849.401) [...14 remote chains...] -- 12:56:02

      Average standard deviation of split frequencies: 0.011615

      2225000 -- (-24832.341) (-24840.009) [...14 remote chains...] -- 12:55:49

      Average standard deviation of split frequencies: 0.011752

      2230000 -- (-24855.295) (-24881.043) [...14 remote chains...] -- 12:55:36

      Average standard deviation of split frequencies: 0.011489

      2235000 -- (-24816.897) (-24853.232) [...14 remote chains...] -- 12:55:23

      Average standard deviation of split frequencies: 0.011432

      2240000 -- (-24821.087) (-24863.533) [...14 remote chains...] -- 12:55:22

      Average standard deviation of split frequencies: 0.011399

      2245000 -- (-24817.873) (-24851.094) [...14 remote chains...] -- 12:55:09

      Average standard deviation of split frequencies: 0.011534

      2250000 -- (-24831.060) (-24870.865) [...14 remote chains...] -- 12:54:56

      Average standard deviation of split frequencies: 0.011782

      2255000 -- (-24834.720) (-24895.246) [...14 remote chains...] -- 12:54:55

      Average standard deviation of split frequencies: 0.012177

      2260000 -- (-24820.848) (-24879.035) [...14 remote chains...] -- 12:54:42

      Average standard deviation of split frequencies: 0.012310

      2265000 -- (-24824.145) (-24910.410) [...14 remote chains...] -- 12:54:29

      Average standard deviation of split frequencies: 0.011937

      2270000 -- [-24811.302] (-24871.273) [...14 remote chains...] -- 12:54:29

      Average standard deviation of split frequencies: 0.011679

      2275000 -- (-24833.744) (-24849.083) [...14 remote chains...] -- 12:54:16

      Average standard deviation of split frequencies: 0.011400

      2280000 -- (-24810.152) (-24884.950) [...14 remote chains...] -- 12:54:03

      Average standard deviation of split frequencies: 0.011478

      2285000 -- (-24805.063) (-24853.674) [...14 remote chains...] -- 12:54:02

      Average standard deviation of split frequencies: 0.011111

      2290000 -- (-24810.601) (-24831.078) [...14 remote chains...] -- 12:53:49

      Average standard deviation of split frequencies: 0.010746

      2295000 -- (-24814.858) (-24851.673) [...14 remote chains...] -- 12:53:36

      Average standard deviation of split frequencies: 0.010636

      2300000 -- (-24838.896) (-24884.442) [...14 remote chains...] -- 12:53:35

      Average standard deviation of split frequencies: 0.010715

      2305000 -- (-24845.756) (-24844.542) [...14 remote chains...] -- 12:53:22

      Average standard deviation of split frequencies: 0.010905

      2310000 -- (-24811.597) (-24865.705) [...14 remote chains...] -- 12:53:21

      Average standard deviation of split frequencies: 0.010819

      2315000 -- (-24822.932) (-24848.537) [...14 remote chains...] -- 12:53:08

      Average standard deviation of split frequencies: 0.011203

      2320000 -- (-24822.604) (-24864.757) [...14 remote chains...] -- 12:52:55

      Average standard deviation of split frequencies: 0.011280

      2325000 -- (-24844.159) (-24841.236) [...14 remote chains...] -- 12:52:54

      Average standard deviation of split frequencies: 0.011740

      2330000 -- (-24812.090) (-24853.624) [...14 remote chains...] -- 12:52:42

      Average standard deviation of split frequencies: 0.011434

      2335000 -- (-24805.050) (-24858.454) [...14 remote chains...] -- 12:52:29

      Average standard deviation of split frequencies: 0.011325

      2340000 -- (-24825.369) (-24849.108) [...14 remote chains...] -- 12:52:28

      Average standard deviation of split frequencies: 0.011347

      2345000 -- (-24866.037) (-24832.727) [...14 remote chains...] -- 12:52:15

      Average standard deviation of split frequencies: 0.011423

      2350000 -- (-24831.720) (-24888.572) [...14 remote chains...] -- 12:52:02

      Average standard deviation of split frequencies: 0.011283

      2355000 -- (-24827.226) (-24862.404) [...14 remote chains...] -- 12:52:01

      Average standard deviation of split frequencies: 0.011553

      2360000 -- (-24842.991) (-24830.868) [...14 remote chains...] -- 12:51:48

      Average standard deviation of split frequencies: 0.011951

      2365000 -- (-24833.190) (-24831.836) [...14 remote chains...] -- 12:51:35

      Average standard deviation of split frequencies: 0.012401

      2370000 -- (-24809.676) (-24880.957) [...14 remote chains...] -- 12:51:34

      Average standard deviation of split frequencies: 0.012527

      2375000 -- (-24816.555) (-24871.206) [...14 remote chains...] -- 12:51:33

      Average standard deviation of split frequencies: 0.012098

      2380000 -- [-24804.447] (-24876.996) [...14 remote chains...] -- 12:51:20

      Average standard deviation of split frequencies: 0.012171

      2385000 -- (-24791.527) (-24868.888) [...14 remote chains...] -- 12:51:19

      Average standard deviation of split frequencies: 0.012191

      2390000 -- [-24787.219] (-24846.209) [...14 remote chains...] -- 12:51:06

      Average standard deviation of split frequencies: 0.012104

      2395000 -- (-24815.568) (-24859.075) [...14 remote chains...] -- 12:50:54

      Average standard deviation of split frequencies: 0.012688

      2400000 -- (-24811.445) (-24859.562) [...14 remote chains...] -- 12:50:53

      Average standard deviation of split frequencies: 0.012864

      2405000 -- (-24797.476) (-24896.882) [...14 remote chains...] -- 12:50:40

      Average standard deviation of split frequencies: 0.012617

      2410000 -- (-24828.731) (-24852.156) [...14 remote chains...] -- 12:50:27

      Average standard deviation of split frequencies: 0.012267

      2415000 -- (-24826.114) (-24863.220) [...14 remote chains...] -- 12:50:26

      Average standard deviation of split frequencies: 0.012214

      2420000 -- (-24839.915) (-24848.101) [...14 remote chains...] -- 12:50:13

      Average standard deviation of split frequencies: 0.012128

      2425000 -- (-24833.075) (-24890.889) [...14 remote chains...] -- 12:50:00

      Average standard deviation of split frequencies: 0.011676

      2430000 -- (-24822.995) (-24866.918) [...14 remote chains...] -- 12:49:48

      Average standard deviation of split frequencies: 0.011749

      2435000 -- (-24824.616) (-24855.193) [...14 remote chains...] -- 12:49:46

      Average standard deviation of split frequencies: 0.012219

      2440000 -- (-24859.334) (-24847.484) [...14 remote chains...] -- 12:49:34

      Average standard deviation of split frequencies: 0.012185

      2445000 -- (-24813.677) (-24853.607) [...14 remote chains...] -- 12:49:21

      Average standard deviation of split frequencies: 0.011996

      2450000 -- (-24817.533) (-24860.401) [...14 remote chains...] -- 12:49:20

      Average standard deviation of split frequencies: 0.011808

      2455000 -- (-24816.445) (-24860.743) [...14 remote chains...] -- 12:49:07

      Average standard deviation of split frequencies: 0.011912

      2460000 -- (-24802.281) (-24852.127) [...14 remote chains...] -- 12:48:55

      Average standard deviation of split frequencies: 0.011983

      2465000 -- (-24808.621) (-24855.007) [...14 remote chains...] -- 12:48:53

      Average standard deviation of split frequencies: 0.012002

      2470000 -- (-24788.547) (-24831.832) [...14 remote chains...] -- 12:48:41

      Average standard deviation of split frequencies: 0.012124

      2475000 -- (-24822.955) (-24887.377) [...14 remote chains...] -- 12:48:28

      Average standard deviation of split frequencies: 0.012176

      2480000 -- (-24820.101) (-24861.683) [...14 remote chains...] -- 12:48:27

      Average standard deviation of split frequencies: 0.011887

      2485000 -- (-24829.332) (-24837.222) [...14 remote chains...] -- 12:48:14

      Average standard deviation of split frequencies: 0.011599

      2490000 -- (-24848.484) (-24869.391) [...14 remote chains...] -- 12:48:02

      Average standard deviation of split frequencies: 0.011467

      2495000 -- (-24813.892) (-24864.019) [...14 remote chains...] -- 12:48:00

      Average standard deviation of split frequencies: 0.011772

      2500000 -- (-24815.217) (-24849.771) [...14 remote chains...] -- 12:47:48

      Average standard deviation of split frequencies: 0.011639

      2505000 -- (-24802.541) (-24869.332) [...14 remote chains...] -- 12:47:35

      Average standard deviation of split frequencies: 0.011507

      2510000 -- [-24785.387] (-24858.496) [...14 remote chains...] -- 12:47:33

      Average standard deviation of split frequencies: 0.011932

      2515000 -- (-24819.817) (-24860.875) [...14 remote chains...] -- 12:47:10

      Average standard deviation of split frequencies: 0.011982

      2520000 -- (-24823.094) (-24849.412) [...14 remote chains...] -- 12:46:58

      Average standard deviation of split frequencies: 0.012052

      2525000 -- (-24823.090) (-24835.938) [...14 remote chains...] -- 12:46:56

      Average standard deviation of split frequencies: 0.012070

      2530000 -- (-24819.906) (-24836.802) [...14 remote chains...] -- 12:46:44

      Average standard deviation of split frequencies: 0.011988

      2535000 -- (-24813.086) (-24862.727) [...14 remote chains...] -- 12:46:31

      Average standard deviation of split frequencies: 0.011888

      2540000 -- (-24834.255) (-24860.452) [...14 remote chains...] -- 12:46:30

      Average standard deviation of split frequencies: 0.011607

      2545000 -- (-24844.106) (-24831.659) [...14 remote chains...] -- 12:46:17

      Average standard deviation of split frequencies: 0.011676

      2550000 -- (-24803.632) (-24846.267) [...14 remote chains...] -- 12:46:05

      Average standard deviation of split frequencies: 0.011944

      2555000 -- (-24827.223) (-24870.523) [...14 remote chains...] -- 12:46:03

      Average standard deviation of split frequencies: 0.011745

      2560000 -- (-24832.151) (-24886.552) [...14 remote chains...] -- 12:45:40

      Average standard deviation of split frequencies: 0.011616

      2565000 -- (-24819.417) (-24888.325) [...14 remote chains...] -- 12:45:38

      Average standard deviation of split frequencies: 0.011437

      2570000 -- (-24806.306) (-24868.577) [...14 remote chains...] -- 12:45:26

      Average standard deviation of split frequencies: 0.011309

      2575000 -- (-24832.301) (-24843.260) [...14 remote chains...] -- 12:45:14

      Average standard deviation of split frequencies: 0.011012

      2580000 -- (-24813.865) (-24850.301) [...14 remote chains...] -- 12:45:12

      Average standard deviation of split frequencies: 0.010885

      2585000 -- (-24833.093) (-24840.753) [...14 remote chains...] -- 12:45:00

      Average standard deviation of split frequencies: 0.010956

      2590000 -- (-24795.177) (-24854.553) [...14 remote chains...] -- 12:44:47

      Average standard deviation of split frequencies: 0.010879

      2595000 -- [-24794.635] (-24888.202) [...14 remote chains...] -- 12:44:46

      Average standard deviation of split frequencies: 0.011026

      2600000 -- (-24847.152) (-24848.248) [...14 remote chains...] -- 12:44:33

      Average standard deviation of split frequencies: 0.010900

      2605000 -- (-24847.246) (-24842.813) [...14 remote chains...] -- 12:44:21

      Average standard deviation of split frequencies: 0.010872

      2610000 -- [-24802.872] (-24846.266) [...14 remote chains...] -- 12:44:19

      Average standard deviation of split frequencies: 0.010601

      2615000 -- (-24822.564) (-24843.988) [...14 remote chains...] -- 12:44:07

      Average standard deviation of split frequencies: 0.010650

      2620000 -- (-24818.672) (-24867.077) [...14 remote chains...] -- 12:43:55

      Average standard deviation of split frequencies: 0.010623

      2625000 -- (-24835.378) (-24853.905) [...14 remote chains...] -- 12:43:53

      Average standard deviation of split frequencies: 0.010692

      2630000 -- (-24824.850) (-24850.900) [...14 remote chains...] -- 12:43:41

      Average standard deviation of split frequencies: 0.010665

      2635000 -- [-24789.225] (-24861.864) [...14 remote chains...] -- 12:43:29

      Average standard deviation of split frequencies: 0.010376

      2640000 -- (-24808.701) (-24851.497) [...14 remote chains...] -- 12:43:16

      Average standard deviation of split frequencies: 0.010542

      2645000 -- (-24824.310) (-24868.244) [...14 remote chains...] -- 12:42:54

      Average standard deviation of split frequencies: 0.010516

      2650000 -- (-24821.958) (-24858.104) [...14 remote chains...] -- 12:42:52

      Average standard deviation of split frequencies: 0.010154

      2655000 -- (-24825.922) (-24840.039) [...14 remote chains...] -- 12:42:40

      Average standard deviation of split frequencies: 0.010058

      2660000 -- [-24817.446] (-24879.261) [...14 remote chains...] -- 12:42:38

      Average standard deviation of split frequencies: 0.010129

      2665000 -- (-24832.584) (-24830.648) [...14 remote chains...] -- 12:42:26

      Average standard deviation of split frequencies: 0.009961

      2670000 -- (-24825.558) (-24873.937) [...14 remote chains...] -- 12:42:24

      Average standard deviation of split frequencies: 0.009698

      2675000 -- (-24819.975) (-24851.729) [...14 remote chains...] -- 12:42:12

      Average standard deviation of split frequencies: 0.009508

      2680000 -- (-24834.116) (-24852.435) [...14 remote chains...] -- 12:42:00

      Average standard deviation of split frequencies: 0.009579

      2685000 -- [-24820.214] (-24874.069) [...14 remote chains...] -- 12:41:48

      Average standard deviation of split frequencies: 0.009697

      2690000 -- (-24830.076) (-24860.378) [...14 remote chains...] -- 12:41:36

      Average standard deviation of split frequencies: 0.009532

      2695000 -- (-24812.089) (-24881.172) [...14 remote chains...] -- 12:41:34

      Average standard deviation of split frequencies: 0.009438

      2700000 -- (-24793.855) (-24857.207) [...14 remote chains...] -- 12:41:22

      Average standard deviation of split frequencies: 0.009367

      2705000 -- (-24819.766) (-24841.649) [...14 remote chains...] -- 12:41:09

      Average standard deviation of split frequencies: 0.009297

      2710000 -- (-24821.357) (-24831.939) [...14 remote chains...] -- 12:40:57

      Average standard deviation of split frequencies: 0.009368

      2715000 -- (-24796.856) (-24873.893) [...14 remote chains...] -- 12:40:55

      Average standard deviation of split frequencies: 0.009181

      2720000 -- (-24812.729) (-24857.404) [...14 remote chains...] -- 12:40:43

      Average standard deviation of split frequencies: 0.009158

      2725000 -- (-24842.088) (-24860.855) [...14 remote chains...] -- 12:40:31

      Average standard deviation of split frequencies: 0.009136

      2730000 -- (-24804.983) (-24859.829) [...14 remote chains...] -- 12:40:19

      Average standard deviation of split frequencies: 0.009393

      2735000 -- [-24809.161] (-24862.268) [...14 remote chains...] -- 12:40:07

      Average standard deviation of split frequencies: 0.009579

      2740000 -- (-24819.872) (-24882.565) [...14 remote chains...] -- 12:39:55

      Average standard deviation of split frequencies: 0.009463

      2745000 -- (-24823.169) (-24869.504) [...14 remote chains...] -- 12:39:43

      Average standard deviation of split frequencies: 0.009532

      2750000 -- (-24827.293) (-24878.904) [...14 remote chains...] -- 12:39:41

      Average standard deviation of split frequencies: 0.009602

      2755000 -- (-24834.039) (-24869.321) [...14 remote chains...] -- 12:39:29

      Average standard deviation of split frequencies: 0.009694

      2760000 -- (-24808.039) (-24877.845) [...14 remote chains...] -- 12:39:17

      Average standard deviation of split frequencies: 0.009717

      2765000 -- [-24800.395] (-24835.221) [...14 remote chains...] -- 12:39:15

      Average standard deviation of split frequencies: 0.009831

      2770000 -- (-24825.511) (-24859.617) [...14 remote chains...] -- 12:39:03

      Average standard deviation of split frequencies: 0.009624

      2775000 -- (-24844.262) (-24858.018) [...14 remote chains...] -- 12:38:51

      Average standard deviation of split frequencies: 0.009212

      2780000 -- (-24821.372) (-24842.898) [...14 remote chains...] -- 12:38:49

      Average standard deviation of split frequencies: 0.009190

      2785000 -- (-24836.743) (-24862.993) [...14 remote chains...] -- 12:38:28

      Average standard deviation of split frequencies: 0.009213

      2790000 -- (-24834.698) (-24871.126) [...14 remote chains...] -- 12:38:26

      Average standard deviation of split frequencies: 0.009282

      2795000 -- (-24820.712) (-24843.670) [...14 remote chains...] -- 12:38:14

      Average standard deviation of split frequencies: 0.009328

      2800000 -- (-24817.353) (-24847.382) [...14 remote chains...] -- 12:38:02

      Average standard deviation of split frequencies: 0.009760

      2805000 -- (-24858.060) (-24863.304) [...14 remote chains...] -- 12:38:00

      Average standard deviation of split frequencies: 0.009737

      2810000 -- (-24836.687) (-24896.093) [...14 remote chains...] -- 12:37:48

      Average standard deviation of split frequencies: 0.009804

      2815000 -- (-24847.916) (-24869.680) [...14 remote chains...] -- 12:37:36

      Average standard deviation of split frequencies: 0.010211

      2820000 -- (-24846.085) (-24838.838) [...14 remote chains...] -- 12:37:34

      Average standard deviation of split frequencies: 0.010096

      2825000 -- (-24835.767) (-24847.091) [...14 remote chains...] -- 12:37:22

      Average standard deviation of split frequencies: 0.009983

      2830000 -- (-24800.369) (-24855.068) [...14 remote chains...] -- 12:37:20

      Average standard deviation of split frequencies: 0.010049

      2835000 -- (-24810.798) (-24863.240) [...14 remote chains...] -- 12:37:08

      Average standard deviation of split frequencies: 0.010184

      2840000 -- [-24794.341] (-24861.175) [...14 remote chains...] -- 12:36:56

      Average standard deviation of split frequencies: 0.009936

      2845000 -- [-24787.597] (-24858.527) [...14 remote chains...] -- 12:36:44

      Average standard deviation of split frequencies: 0.010002

      2850000 -- [-24803.193] (-24868.191) [...14 remote chains...] -- 12:36:42

      Average standard deviation of split frequencies: 0.010112

      2855000 -- (-24808.409) (-24846.255) [...14 remote chains...] -- 12:36:30

      Average standard deviation of split frequencies: 0.010201

      2860000 -- (-24831.313) (-24845.368) [...14 remote chains...] -- 12:36:28

      Average standard deviation of split frequencies: 0.010089

      2865000 -- (-24818.213) (-24858.973) [...14 remote chains...] -- 12:36:16

      Average standard deviation of split frequencies: 0.010065

      2870000 -- [-24805.125] (-24857.955) [...14 remote chains...] -- 12:36:04

      Average standard deviation of split frequencies: 0.010042

      2875000 -- (-24801.629) (-24863.225) [...14 remote chains...] -- 12:36:02

      Average standard deviation of split frequencies: 0.009865

      2880000 -- (-24812.369) (-24859.985) [...14 remote chains...] -- 12:35:50

      Average standard deviation of split frequencies: 0.009798

      2885000 -- [-24788.204] (-24862.923) [...14 remote chains...] -- 12:35:38

      Average standard deviation of split frequencies: 0.009908

      2890000 -- [-24802.844] (-24871.537) [...14 remote chains...] -- 12:35:36

      Average standard deviation of split frequencies: 0.009885

      2895000 -- (-24802.067) (-24853.445) [...14 remote chains...] -- 12:35:24

      Average standard deviation of split frequencies: 0.010017

      2900000 -- [-24812.359] (-24862.947) [...14 remote chains...] -- 12:35:13

      Average standard deviation of split frequencies: 0.009818

      2905000 -- (-24801.813) (-24879.602) [...14 remote chains...] -- 12:35:10

      Average standard deviation of split frequencies: 0.009883

      2910000 -- [-24801.331] (-24844.050) [...14 remote chains...] -- 12:34:58

      Average standard deviation of split frequencies: 0.010079

      2915000 -- [-24794.743] (-24857.071) [...14 remote chains...] -- 12:34:47

      Average standard deviation of split frequencies: 0.010210

      2920000 -- [-24786.211] (-24854.282) [...14 remote chains...] -- 12:34:44

      Average standard deviation of split frequencies: 0.010187

      2925000 -- (-24809.427) (-24841.821) [...14 remote chains...] -- 12:34:33

      Average standard deviation of split frequencies: 0.010077

      2930000 -- (-24797.184) (-24837.315) [...14 remote chains...] -- 12:34:30

      Average standard deviation of split frequencies: 0.009924

      2935000 -- (-24819.708) (-24839.949) [...14 remote chains...] -- 12:34:18

      Average standard deviation of split frequencies: 0.010097

      2940000 -- (-24831.594) (-24840.192) [...14 remote chains...] -- 12:34:07

      Average standard deviation of split frequencies: 0.010161

      2945000 -- (-24824.630) (-24838.512) [...14 remote chains...] -- 12:33:55

      Average standard deviation of split frequencies: 0.010224

      2950000 -- [-24806.066] (-24847.306) [...14 remote chains...] -- 12:33:53

      Average standard deviation of split frequencies: 0.010287

      2955000 -- (-24808.771) (-24892.687) [...14 remote chains...] -- 12:33:41

      Average standard deviation of split frequencies: 0.010502

      2960000 -- (-24817.346) (-24859.606) [...14 remote chains...] -- 12:33:38

      Average standard deviation of split frequencies: 0.010350

      2965000 -- (-24810.905) (-24831.486) [...14 remote chains...] -- 12:33:27

      Average standard deviation of split frequencies: 0.010541

      2970000 -- [-24800.489] (-24834.620) [...14 remote chains...] -- 12:33:15

      Average standard deviation of split frequencies: 0.010517

      2975000 -- [-24801.691] (-24853.682) [...14 remote chains...] -- 12:33:13

      Average standard deviation of split frequencies: 0.010646

      2980000 -- [-24790.338] (-24847.071) [...14 remote chains...] -- 12:33:10

      Average standard deviation of split frequencies: 0.010665

      2985000 -- [-24801.083] (-24849.213) [...14 remote chains...] -- 12:32:58

      Average standard deviation of split frequencies: 0.010981

      2990000 -- (-24824.206) (-24873.105) [...14 remote chains...] -- 12:32:47

      Average standard deviation of split frequencies: 0.010957

      2995000 -- [-24816.126] (-24860.281) [...14 remote chains...] -- 12:32:44

      Average standard deviation of split frequencies: 0.011212

      3000000 -- (-24813.570) (-24866.895) [...14 remote chains...] -- 12:32:33

      Average standard deviation of split frequencies: 0.011611

      3005000 -- [-24797.778] (-24850.032) [...14 remote chains...] -- 12:32:30

      Average standard deviation of split frequencies: 0.011754

      3010000 -- [-24793.028] (-24863.564) [...14 remote chains...] -- 12:32:18

      Average standard deviation of split frequencies: 0.011855

      3015000 -- (-24802.505) (-24849.248) [...14 remote chains...] -- 12:32:16

      Average standard deviation of split frequencies: 0.011939

      3020000 -- [-24795.231] (-24834.589) [...14 remote chains...] -- 12:32:04

      Average standard deviation of split frequencies: 0.011744

      3025000 -- [-24797.963] (-24887.335) [...14 remote chains...] -- 12:32:01

      Average standard deviation of split frequencies: 0.011551

      3030000 -- [-24814.520] (-24868.403) [...14 remote chains...] -- 12:31:50

      Average standard deviation of split frequencies: 0.011441

      3035000 -- (-24810.606) (-24844.272) [...14 remote chains...] -- 12:31:47

      Average standard deviation of split frequencies: 0.011525

      3040000 -- [-24808.637] (-24830.137) [...14 remote chains...] -- 12:31:27

      Average standard deviation of split frequencies: 0.011584

      3045000 -- [-24803.740] (-24855.260) [...14 remote chains...] -- 12:31:24

      Average standard deviation of split frequencies: 0.011391

      3050000 -- [-24802.787] (-24831.733) [...14 remote chains...] -- 12:31:12

      Average standard deviation of split frequencies: 0.011158

      3055000 -- (-24830.860) (-24828.893) [...14 remote chains...] -- 12:31:01

      Average standard deviation of split frequencies: 0.011158

      3060000 -- (-24832.039) (-24839.543) [...14 remote chains...] -- 12:30:58

      Average standard deviation of split frequencies: 0.011176

      3065000 -- (-24818.033) (-24852.129) [...14 remote chains...] -- 12:30:46

      Average standard deviation of split frequencies: 0.011276

      3070000 -- (-24852.282) (-24848.589) [...14 remote chains...] -- 12:30:35

      Average standard deviation of split frequencies: 0.011210

      3075000 -- (-24826.384) (-24831.592) [...14 remote chains...] -- 12:30:32

      Average standard deviation of split frequencies: 0.011293

      3080000 -- (-24829.241) (-24840.985) [...14 remote chains...] -- 12:30:21

      Average standard deviation of split frequencies: 0.011268

      3085000 -- (-24800.141) (-24846.657) [...14 remote chains...] -- 12:30:09

      Average standard deviation of split frequencies: 0.011368

      3090000 -- [-24804.285] (-24846.503) [...14 remote chains...] -- 12:29:58

      Average standard deviation of split frequencies: 0.011384

      3095000 -- (-24796.164) (-24823.588) [...14 remote chains...] -- 12:29:46

      Average standard deviation of split frequencies: 0.011467

      3100000 -- (-24822.443) (-24874.740) [...14 remote chains...] -- 12:29:43

      Average standard deviation of split frequencies: 0.011442

      3105000 -- (-24813.606) (-24833.487) [...14 remote chains...] -- 12:29:32

      Average standard deviation of split frequencies: 0.011336

      3110000 -- (-24815.413) (-24844.993) [...14 remote chains...] -- 12:29:29

      Average standard deviation of split frequencies: 0.011352

      3115000 -- (-24827.460) (-24851.877) [...14 remote chains...] -- 12:29:17

      Average standard deviation of split frequencies: 0.011311

      3120000 -- (-24820.233) (-24863.857) [...14 remote chains...] -- 12:29:06

      Average standard deviation of split frequencies: 0.011287

      3125000 -- (-24804.024) (-24831.441) [...14 remote chains...] -- 12:28:55

      Average standard deviation of split frequencies: 0.011507

      3130000 -- (-24820.113) (-24844.373) [...14 remote chains...] -- 12:28:52

      Average standard deviation of split frequencies: 0.011726

      3135000 -- (-24829.636) (-24876.558) [...14 remote chains...] -- 12:28:40

      Average standard deviation of split frequencies: 0.011970

      3140000 -- (-24829.289) (-24872.226) [...14 remote chains...] -- 12:28:29

      Average standard deviation of split frequencies: 0.012025

      3145000 -- (-24805.250) (-24847.914) [...14 remote chains...] -- 12:28:17

      Average standard deviation of split frequencies: 0.011919

      3150000 -- (-24807.701) (-24855.876) [...14 remote chains...] -- 12:28:14

      Average standard deviation of split frequencies: 0.012055

      3155000 -- (-24808.975) (-24840.694) [...14 remote chains...] -- 12:28:03

      Average standard deviation of split frequencies: 0.012136

      3160000 -- (-24820.088) (-24881.878) [...14 remote chains...] -- 12:28:00

      Average standard deviation of split frequencies: 0.011990

      3165000 -- (-24809.362) (-24836.684) [...14 remote chains...] -- 12:27:49

      Average standard deviation of split frequencies: 0.011924

      3170000 -- (-24806.966) (-24888.673) [...14 remote chains...] -- 12:27:46

      Average standard deviation of split frequencies: 0.012140

      3175000 -- [-24809.967] (-24860.148) [...14 remote chains...] -- 12:27:34

      Average standard deviation of split frequencies: 0.012300

      3180000 -- (-24816.633) (-24840.871) [...14 remote chains...] -- 12:27:23

      Average standard deviation of split frequencies: 0.012554

      3185000 -- (-24806.304) (-24844.311) [...14 remote chains...] -- 12:27:20

      Average standard deviation of split frequencies: 0.012847

      3190000 -- (-24830.066) (-24831.993) [...14 remote chains...] -- 12:27:17

      Average standard deviation of split frequencies: 0.012860

      3195000 -- (-24811.710) (-24858.762) [...14 remote chains...] -- 12:27:06

      Average standard deviation of split frequencies: 0.013019

      3200000 -- (-24801.701) (-24883.101) [...14 remote chains...] -- 12:26:54

      Average standard deviation of split frequencies: 0.013151

      3205000 -- (-24828.825) (-24847.384) [...14 remote chains...] -- 12:26:51

      Average standard deviation of split frequencies: 0.013124

      3210000 -- (-24829.626) (-24836.491) [...14 remote chains...] -- 12:26:40

      Average standard deviation of split frequencies: 0.013018

      3215000 -- (-24805.826) (-24868.003) [...14 remote chains...] -- 12:26:28

      Average standard deviation of split frequencies: 0.012622

      3220000 -- (-24792.978) (-24839.164) [...14 remote chains...] -- 12:26:25

      Average standard deviation of split frequencies: 0.012793

      3225000 -- (-24810.315) (-24842.052) [...14 remote chains...] -- 12:26:14

      Average standard deviation of split frequencies: 0.012806

      3230000 -- (-24824.160) (-24853.180) [...14 remote chains...] -- 12:26:03

      Average standard deviation of split frequencies: 0.012937

      3235000 -- (-24828.032) (-24849.325) [...14 remote chains...] -- 12:25:51

      Average standard deviation of split frequencies: 0.012898

      3240000 -- (-24835.563) (-24845.397) [...14 remote chains...] -- 12:25:40

      Average standard deviation of split frequencies: 0.012832

      3245000 -- (-24836.877) (-24848.610) [...14 remote chains...] -- 12:25:29

      Average standard deviation of split frequencies: 0.012884

      3250000 -- [-24807.181] (-24829.155) [...14 remote chains...] -- 12:25:26

      Average standard deviation of split frequencies: 0.012819

      3255000 -- [-24813.595] (-24826.587) [...14 remote chains...] -- 12:25:14

      Average standard deviation of split frequencies: 0.012897

      3260000 -- (-24808.545) (-24805.085) [...14 remote chains...] -- 12:25:11

      Average standard deviation of split frequencies: 0.012793

      3265000 -- (-24806.573) (-24829.630) [...14 remote chains...] -- 12:25:00

      Average standard deviation of split frequencies: 0.012689

      3270000 -- [-24793.796] (-24832.772) [...14 remote chains...] -- 12:24:48

      Average standard deviation of split frequencies: 0.012469

      3275000 -- (-24791.676) (-24839.223) [...14 remote chains...] -- 12:24:45

      Average standard deviation of split frequencies: 0.012741

      3280000 -- (-24818.797) (-24855.665) [...14 remote chains...] -- 12:24:34

      Average standard deviation of split frequencies: 0.012637

      3285000 -- (-24842.171) (-24837.966) [...14 remote chains...] -- 12:24:23

      Average standard deviation of split frequencies: 0.012573

      3290000 -- (-24817.696) (-24832.446) [...14 remote chains...] -- 12:24:20

      Average standard deviation of split frequencies: 0.012741

      3295000 -- (-24800.298) (-24864.228) [...14 remote chains...] -- 12:24:08

      Average standard deviation of split frequencies: 0.012895

      3300000 -- [-24799.644] (-24851.676) [...14 remote chains...] -- 12:23:57

      Average standard deviation of split frequencies: 0.012754

      3305000 -- (-24801.547) (-24840.741) [...14 remote chains...] -- 12:23:54

      Average standard deviation of split frequencies: 0.012997

      3310000 -- (-24804.385) (-24845.822) [...14 remote chains...] -- 12:23:43

      Average standard deviation of split frequencies: 0.012856

      3315000 -- (-24810.346) (-24849.117) [...14 remote chains...] -- 12:23:39

      Average standard deviation of split frequencies: 0.012549

      3320000 -- (-24808.687) (-24851.051) [...14 remote chains...] -- 12:23:28

      Average standard deviation of split frequencies: 0.012332

      3325000 -- (-24814.177) (-24856.607) [...14 remote chains...] -- 12:23:25

      Average standard deviation of split frequencies: 0.012155

      3330000 -- (-24812.983) (-24853.841) [...14 remote chains...] -- 12:23:14

      Average standard deviation of split frequencies: 0.012168

      3335000 -- (-24809.238) (-24856.881) [...14 remote chains...] -- 12:23:02

      Average standard deviation of split frequencies: 0.012359

      3340000 -- (-24812.344) (-24855.155) [...14 remote chains...] -- 12:22:59

      Average standard deviation of split frequencies: 0.012449

      3345000 -- (-24824.030) (-24839.498) [...14 remote chains...] -- 12:22:48

      Average standard deviation of split frequencies: 0.012500

      3350000 -- (-24818.401) (-24822.724) [...14 remote chains...] -- 12:22:37

      Average standard deviation of split frequencies: 0.012589

      3355000 -- (-24832.224) (-24844.794) [...14 remote chains...] -- 12:22:25

      Average standard deviation of split frequencies: 0.013044

      3360000 -- (-24813.456) (-24825.443) [...14 remote chains...] -- 12:22:22

      Average standard deviation of split frequencies: 0.013170

      3365000 -- (-24814.231) (-24833.321) [...14 remote chains...] -- 12:22:03

      Average standard deviation of split frequencies: 0.013295

      3370000 -- (-24807.492) (-24830.451) [...14 remote chains...] -- 12:22:00

      Average standard deviation of split frequencies: 0.013231

      3375000 -- (-24810.578) (-24846.893) [...14 remote chains...] -- 12:21:49

      Average standard deviation of split frequencies: 0.013005

      3380000 -- (-24786.294) (-24849.631) [...14 remote chains...] -- 12:21:30

      Average standard deviation of split frequencies: 0.013092

      3385000 -- (-24823.524) (-24856.541) [...14 remote chains...] -- 12:21:18

      Average standard deviation of split frequencies: 0.013141

      3390000 -- (-24811.579) (-24837.419) [...14 remote chains...] -- 12:21:15

      Average standard deviation of split frequencies: 0.012965

      3395000 -- (-24819.481) (-24850.197) [...14 remote chains...] -- 12:20:56

      Average standard deviation of split frequencies: 0.012778

      3400000 -- (-24810.982) (-24830.657) [...14 remote chains...] -- 12:20:53

      Average standard deviation of split frequencies: 0.012678

      3405000 -- [-24808.508] (-24833.666) [...14 remote chains...] -- 12:20:42

      Average standard deviation of split frequencies: 0.012878

      3410000 -- [-24798.578] (-24838.602) [...14 remote chains...] -- 12:20:38

      Average standard deviation of split frequencies: 0.012778

      3415000 -- (-24814.606) (-24852.186) [...14 remote chains...] -- 12:20:27

      Average standard deviation of split frequencies: 0.012629

      3420000 -- (-24831.490) (-24868.018) [...14 remote chains...] -- 12:20:16

      Average standard deviation of split frequencies: 0.012381

      3425000 -- (-24815.402) (-24865.348) [...14 remote chains...] -- 12:20:13

      Average standard deviation of split frequencies: 0.012283

      3430000 -- (-24847.823) (-24846.048) [...14 remote chains...] -- 12:20:02

      Average standard deviation of split frequencies: 0.012333

      3435000 -- (-24810.675) (-24851.105) [...14 remote chains...] -- 12:19:51

      Average standard deviation of split frequencies: 0.012148

      3440000 -- (-24835.405) (-24867.566) [...14 remote chains...] -- 12:19:47

      Average standard deviation of split frequencies: 0.012014

      3445000 -- (-24828.705) (-24884.308) [...14 remote chains...] -- 12:19:36

      Average standard deviation of split frequencies: 0.012138

      3450000 -- (-24817.486) (-24846.537) [...14 remote chains...] -- 12:19:17

      Average standard deviation of split frequencies: 0.012041

      3455000 -- (-24823.120) (-24867.751) [...14 remote chains...] -- 12:19:14

      Average standard deviation of split frequencies: 0.011857

      3460000 -- (-24833.967) (-24841.883) [...14 remote chains...] -- 12:19:03

      Average standard deviation of split frequencies: 0.011981

      3465000 -- (-24824.732) (-24831.207) [...14 remote chains...] -- 12:18:52

      Average standard deviation of split frequencies: 0.011775

      3470000 -- (-24806.559) (-24822.054) [...14 remote chains...] -- 12:18:48

      Average standard deviation of split frequencies: 0.011569

      3475000 -- (-24826.214) (-24843.357) [...14 remote chains...] -- 12:18:37

      Average standard deviation of split frequencies: 0.011752

      3480000 -- (-24818.726) (-24829.375) [...14 remote chains...] -- 12:18:26

      Average standard deviation of split frequencies: 0.011839

      3485000 -- (-24801.582) (-24849.567) [...14 remote chains...] -- 12:18:23

      Average standard deviation of split frequencies: 0.012145

      3490000 -- (-24814.776) (-24853.896) [...14 remote chains...] -- 12:18:12

      Average standard deviation of split frequencies: 0.012195

      3495000 -- (-24805.902) (-24873.291) [...14 remote chains...] -- 12:18:08

      Average standard deviation of split frequencies: 0.012340

      3500000 -- [-24808.665] (-24874.453) [...14 remote chains...] -- 12:17:57

      Average standard deviation of split frequencies: 0.012426

      3505000 -- (-24833.104) (-24848.464) [...14 remote chains...] -- 12:17:54

      Average standard deviation of split frequencies: 0.012475

      3510000 -- (-24841.386) (-24889.030) [...14 remote chains...] -- 12:17:43

      Average standard deviation of split frequencies: 0.012596

      3515000 -- (-24816.122) (-24864.542) [...14 remote chains...] -- 12:17:39

      Average standard deviation of split frequencies: 0.012523

      3520000 -- [-24816.479] (-24848.693) [...14 remote chains...] -- 12:17:28

      Average standard deviation of split frequencies: 0.012897

      3525000 -- (-24816.298) (-24831.050) [...14 remote chains...] -- 12:17:17

      Average standard deviation of split frequencies: 0.012620

      3530000 -- (-24828.265) (-24859.886) [...14 remote chains...] -- 12:17:14

      Average standard deviation of split frequencies: 0.012561

      3535000 -- (-24816.013) (-24864.589) [...14 remote chains...] -- 12:17:03

      Average standard deviation of split frequencies: 0.012417

      3540000 -- (-24823.669) (-24852.501) [...14 remote chains...] -- 12:16:59

      Average standard deviation of split frequencies: 0.012465

      3545000 -- (-24839.892) (-24850.870) [...14 remote chains...] -- 12:16:48

      Average standard deviation of split frequencies: 0.012442

      3550000 -- (-24830.137) (-24853.700) [...14 remote chains...] -- 12:16:37

      Average standard deviation of split frequencies: 0.012275

      3555000 -- (-24811.410) (-24830.309) [...14 remote chains...] -- 12:16:34

      Average standard deviation of split frequencies: 0.012311

      3560000 -- (-24811.238) (-24859.352) [...14 remote chains...] -- 12:16:23

      Average standard deviation of split frequencies: 0.012395

      3565000 -- (-24806.401) (-24833.844) [...14 remote chains...] -- 12:16:19

      Average standard deviation of split frequencies: 0.012337

      3570000 -- (-24820.008) (-24855.697) [...14 remote chains...] -- 12:16:08

      Average standard deviation of split frequencies: 0.012100

      3575000 -- (-24817.691) (-24846.359) [...14 remote chains...] -- 12:15:57

      Average standard deviation of split frequencies: 0.012064

      3580000 -- [-24793.976] (-24858.428) [...14 remote chains...] -- 12:15:46

      Average standard deviation of split frequencies: 0.011829

      3585000 -- [-24804.527] (-24875.515) [...14 remote chains...] -- 12:15:42

      Average standard deviation of split frequencies: 0.011736

      3590000 -- [-24798.971] (-24845.249) [...14 remote chains...] -- 12:15:31

      Average standard deviation of split frequencies: 0.011714

      3595000 -- [-24807.615] (-24829.944) [...14 remote chains...] -- 12:15:28

      Average standard deviation of split frequencies: 0.011679

      3600000 -- (-24828.320) (-24840.564) [...14 remote chains...] -- 12:15:24

      Average standard deviation of split frequencies: 0.011375

      3605000 -- (-24825.073) (-24881.279) [...14 remote chains...] -- 12:15:13

      Average standard deviation of split frequencies: 0.011248

      3610000 -- (-24819.381) (-24855.606) [...14 remote chains...] -- 12:15:02

      Average standard deviation of split frequencies: 0.011122

      3615000 -- [-24800.243] (-24843.553) [...14 remote chains...] -- 12:14:51

      Average standard deviation of split frequencies: 0.011122

      3620000 -- [-24811.128] (-24846.000) [...14 remote chains...] -- 12:14:48

      Average standard deviation of split frequencies: 0.011066

      3625000 -- [-24807.981] (-24840.936) [...14 remote chains...] -- 12:14:37

      Average standard deviation of split frequencies: 0.010906

      3630000 -- (-24811.295) (-24858.888) [...14 remote chains...] -- 12:14:26

      Average standard deviation of split frequencies: 0.011026

      3635000 -- [-24806.544] (-24887.495) [...14 remote chains...] -- 12:14:22

      Average standard deviation of split frequencies: 0.010781

      3640000 -- [-24804.004] (-24851.075) [...14 remote chains...] -- 12:14:18

      Average standard deviation of split frequencies: 0.010901

      3645000 -- (-24809.184) (-24833.421) [...14 remote chains...] -- 12:14:00

      Average standard deviation of split frequencies: 0.010776

      3650000 -- (-24818.379) (-24821.489) [...14 remote chains...] -- 12:13:56

      Average standard deviation of split frequencies: 0.010548

      3655000 -- (-24826.792) (-24863.931) [...14 remote chains...] -- 12:13:46

      Average standard deviation of split frequencies: 0.010582

      3660000 -- (-24808.704) (-24852.419) [...14 remote chains...] -- 12:13:35

      Average standard deviation of split frequencies: 0.010355

      3665000 -- [-24819.028] (-24837.590) [...14 remote chains...] -- 12:13:24

      Average standard deviation of split frequencies: 0.010405

      3670000 -- [-24805.106] (-24827.813) [...14 remote chains...] -- 12:13:20

      Average standard deviation of split frequencies: 0.010386

      3675000 -- [-24800.579] (-24885.995) [...14 remote chains...] -- 12:13:09

      Average standard deviation of split frequencies: 0.010352

      3680000 -- [-24802.844] (-24847.193) [...14 remote chains...] -- 12:12:58

      Average standard deviation of split frequencies: 0.010368

      3685000 -- [-24810.910] (-24885.143) [...14 remote chains...] -- 12:12:47

      Average standard deviation of split frequencies: 0.010349

      3690000 -- [-24809.792] (-24870.867) [...14 remote chains...] -- 12:12:44

      Average standard deviation of split frequencies: 0.010330

      3695000 -- (-24803.418) (-24867.857) [...14 remote chains...] -- 12:12:33

      Average standard deviation of split frequencies: 0.010640

      3700000 -- [-24802.041] (-24828.979) [...14 remote chains...] -- 12:12:22

      Average standard deviation of split frequencies: 0.010690

      3705000 -- [-24817.443] (-24828.675) [...14 remote chains...] -- 12:12:11

      Average standard deviation of split frequencies: 0.010568

      3710000 -- [-24797.140] (-24839.771) [...14 remote chains...] -- 12:12:07

      Average standard deviation of split frequencies: 0.010377

      3715000 -- (-24822.876) (-24853.770) [...14 remote chains...] -- 12:11:56

      Average standard deviation of split frequencies: 0.010925

      3720000 -- [-24799.149] (-24847.331) [...14 remote chains...] -- 12:11:45

      Average standard deviation of split frequencies: 0.010701

      3725000 -- (-24799.108) (-24831.492) [...14 remote chains...] -- 12:11:42

      Average standard deviation of split frequencies: 0.010716

      3730000 -- [-24814.837] (-24848.333) [...14 remote chains...] -- 12:11:31

      Average standard deviation of split frequencies: 0.010901

      3735000 -- [-24813.172] (-24856.251) [...14 remote chains...] -- 12:11:20

      Average standard deviation of split frequencies: 0.011174

      3740000 -- [-24806.757] (-24836.069) [...14 remote chains...] -- 12:11:16

      Average standard deviation of split frequencies: 0.011052

      3745000 -- (-24825.602) (-24855.348) [...14 remote chains...] -- 12:10:51

      Average standard deviation of split frequencies: 0.011032

      3750000 -- [-24814.653] (-24834.805) [...14 remote chains...] -- 12:10:48

      Average standard deviation of split frequencies: 0.010979

      3755000 -- (-24826.197) (-24847.940) [...14 remote chains...] -- 12:10:37

      Average standard deviation of split frequencies: 0.010775

      3760000 -- [-24824.801] (-24838.783) [...14 remote chains...] -- 12:10:26

      Average standard deviation of split frequencies: 0.010689

      3765000 -- [-24804.192] (-24857.297) [...14 remote chains...] -- 12:10:22

      Average standard deviation of split frequencies: 0.010535

      3770000 -- [-24818.714] (-24876.125) [...14 remote chains...] -- 12:10:11

      Average standard deviation of split frequencies: 0.010449

      3775000 -- (-24817.466) (-24855.063) [...14 remote chains...] -- 12:10:00

      Average standard deviation of split frequencies: 0.010651

      3780000 -- [-24796.291] (-24872.931) [...14 remote chains...] -- 12:09:57

      Average standard deviation of split frequencies: 0.010599

      3785000 -- [-24802.795] (-24834.901) [...14 remote chains...] -- 12:09:46

      Average standard deviation of split frequencies: 0.010714

      3790000 -- [-24800.557] (-24870.619) [...14 remote chains...] -- 12:09:35

      Average standard deviation of split frequencies: 0.010662

      3795000 -- [-24806.057] (-24870.968) [...14 remote chains...] -- 12:09:24

      Average standard deviation of split frequencies: 0.010394

      3800000 -- (-24802.036) (-24860.205) [...14 remote chains...] -- 12:09:14

      Average standard deviation of split frequencies: 0.010242

      3805000 -- (-24820.556) (-24832.260) [...14 remote chains...] -- 12:09:10

      Average standard deviation of split frequencies: 0.010057

      3810000 -- [-24808.507] (-24840.126) [...14 remote chains...] -- 12:08:59

      Average standard deviation of split frequencies: 0.010039

      3815000 -- (-24817.423) (-24816.838) [...14 remote chains...] -- 12:08:55

      Average standard deviation of split frequencies: 0.010373

      3820000 -- (-24839.686) (-24839.228) [...14 remote chains...] -- 12:08:44

      Average standard deviation of split frequencies: 0.010588

      3825000 -- (-24842.159) (-24831.202) [...14 remote chains...] -- 12:08:33

      Average standard deviation of split frequencies: 0.010636

      3830000 -- (-24828.682) (-24813.228) [...14 remote chains...] -- 12:08:30

      Average standard deviation of split frequencies: 0.010584

      3835000 -- (-24819.202) (-24827.845) [...14 remote chains...] -- 12:08:19

      Average standard deviation of split frequencies: 0.010717

      3840000 -- (-24807.810) (-24853.576) [...14 remote chains...] -- 12:08:15

      Average standard deviation of split frequencies: 0.010599

      3845000 -- (-24817.599) (-24813.015) [...14 remote chains...] -- 12:07:57

      Average standard deviation of split frequencies: 0.010713

      3850000 -- (-24814.591) (-24847.233) [...14 remote chains...] -- 12:07:53

      Average standard deviation of split frequencies: 0.010793

      3855000 -- [-24806.065] (-24857.341) [...14 remote chains...] -- 12:07:43

      Average standard deviation of split frequencies: 0.010463

      3860000 -- (-24800.993) (-24864.410) [...14 remote chains...] -- 12:07:32

      Average standard deviation of split frequencies: 0.010412

      3865000 -- [-24798.662] (-24841.864) [...14 remote chains...] -- 12:07:21

      Average standard deviation of split frequencies: 0.010592

      3870000 -- (-24817.958) (-24833.659) [...14 remote chains...] -- 12:07:11

      Average standard deviation of split frequencies: 0.010672

      3875000 -- (-24835.738) (-24824.906) [...14 remote chains...] -- 12:07:07

      Average standard deviation of split frequencies: 0.010803

      3880000 -- (-24812.881) (-24855.765) [...14 remote chains...] -- 12:07:03

      Average standard deviation of split frequencies: 0.010752

      3885000 -- (-24812.014) (-24832.630) [...14 remote chains...] -- 12:06:45

      Average standard deviation of split frequencies: 0.010668

      3890000 -- [-24814.299] (-24830.910) [...14 remote chains...] -- 12:06:41

      Average standard deviation of split frequencies: 0.010781

      3895000 -- (-24845.891) (-24847.471) [...14 remote chains...] -- 12:06:37

      Average standard deviation of split frequencies: 0.010879

      3900000 -- [-24806.635] (-24842.891) [...14 remote chains...] -- 12:06:27

      Average standard deviation of split frequencies: 0.011023

      3905000 -- (-24809.741) (-24852.144) [...14 remote chains...] -- 12:06:16

      Average standard deviation of split frequencies: 0.011037

      3910000 -- [-24804.775] (-24828.138) [...14 remote chains...] -- 12:06:12

      Average standard deviation of split frequencies: 0.011083

      3915000 -- [-24794.392] (-24846.746) [...14 remote chains...] -- 12:06:01

      Average standard deviation of split frequencies: 0.011311

      3920000 -- (-24810.562) (-24855.626) [...14 remote chains...] -- 12:05:50

      Average standard deviation of split frequencies: 0.011389

      3925000 -- [-24787.539] (-24832.988) [...14 remote chains...] -- 12:05:33

      Average standard deviation of split frequencies: 0.011337

      3930000 -- [-24813.391] (-24850.882) [...14 remote chains...] -- 12:05:22

      Average standard deviation of split frequencies: 0.011253

      3935000 -- [-24796.935] (-24842.874) [...14 remote chains...] -- 12:05:18

      Average standard deviation of split frequencies: 0.011286

      3940000 -- [-24805.400] (-24819.848) [...14 remote chains...] -- 12:05:08

      Average standard deviation of split frequencies: 0.011202

      3945000 -- (-24811.145) (-24848.552) [...14 remote chains...] -- 12:05:04

      Average standard deviation of split frequencies: 0.010990

      3950000 -- (-24815.009) (-24844.496) [...14 remote chains...] -- 12:04:53

      Average standard deviation of split frequencies: 0.010778

      3955000 -- [-24812.516] (-24839.505) [...14 remote chains...] -- 12:04:42

      Average standard deviation of split frequencies: 0.010585

      3960000 -- [-24797.692] (-24809.109) [...14 remote chains...] -- 12:04:38

      Average standard deviation of split frequencies: 0.010631

      3965000 -- (-24796.023) (-24850.447) [...14 remote chains...] -- 12:04:28

      Average standard deviation of split frequencies: 0.010614

      3970000 -- [-24809.474] (-24887.095) [...14 remote chains...] -- 12:04:11

      Average standard deviation of split frequencies: 0.010628

      3975000 -- [-24805.960] (-24880.432) [...14 remote chains...] -- 12:04:07

      Average standard deviation of split frequencies: 0.010916

      3980000 -- (-24837.005) (-24849.067) [...14 remote chains...] -- 12:04:02

      Average standard deviation of split frequencies: 0.010898

      3985000 -- (-24812.833) (-24822.969) [...14 remote chains...] -- 12:03:52

      Average standard deviation of split frequencies: 0.011007

      3990000 -- (-24802.916) (-24838.362) [...14 remote chains...] -- 12:03:41

      Average standard deviation of split frequencies: 0.010957

      3995000 -- (-24824.626) (-24839.174) [...14 remote chains...] -- 12:03:37

      Average standard deviation of split frequencies: 0.011244

      4000000 -- (-24802.456) (-24818.042) [...14 remote chains...] -- 12:03:27

      Average standard deviation of split frequencies: 0.011320

      4005000 -- (-24801.050) (-24839.690) [...14 remote chains...] -- 12:03:22

      Average standard deviation of split frequencies: 0.011333

      4010000 -- (-24799.813) (-24838.713) [...14 remote chains...] -- 12:03:05

      Average standard deviation of split frequencies: 0.011093

      4015000 -- (-24800.507) (-24866.389) [...14 remote chains...] -- 12:03:01

      Average standard deviation of split frequencies: 0.010934

      4020000 -- (-24817.876) (-24887.626) [...14 remote chains...] -- 12:02:51

      Average standard deviation of split frequencies: 0.010884

      4025000 -- (-24832.131) (-24826.196) [...14 remote chains...] -- 12:02:40

      Average standard deviation of split frequencies: 0.010866

      4030000 -- (-24839.717) (-24829.466) [...14 remote chains...] -- 12:02:29

      Average standard deviation of split frequencies: 0.010785

      4035000 -- (-24824.842) (-24832.961) [...14 remote chains...] -- 12:02:25

      Average standard deviation of split frequencies: 0.010659

      4040000 -- (-24816.796) (-24844.516) [...14 remote chains...] -- 12:02:15

      Average standard deviation of split frequencies: 0.010547

      4045000 -- [-24797.729] (-24824.542) [...14 remote chains...] -- 12:02:04

      Average standard deviation of split frequencies: 0.010247

      4050000 -- [-24813.790] (-24848.817) [...14 remote chains...] -- 12:01:54

      Average standard deviation of split frequencies: 0.010136

      4055000 -- (-24827.765) (-24808.907) [...14 remote chains...] -- 12:01:43

      Average standard deviation of split frequencies: 0.010262

      4060000 -- (-24830.995) (-24863.351) [...14 remote chains...] -- 12:01:32

      Average standard deviation of split frequencies: 0.010088

      4065000 -- (-24836.748) (-24822.281) [...14 remote chains...] -- 12:01:22

      Average standard deviation of split frequencies: 0.010040

      4070000 -- (-24824.619) (-24841.289) [...14 remote chains...] -- 12:01:11

      Average standard deviation of split frequencies: 0.010149

      4075000 -- (-24805.751) (-24832.281) [...14 remote chains...] -- 12:01:07

      Average standard deviation of split frequencies: 0.010118

      4080000 -- (-24802.044) (-24831.360) [...14 remote chains...] -- 12:00:57

      Average standard deviation of split frequencies: 0.010163

      4085000 -- [-24798.230] (-24851.757) [...14 remote chains...] -- 12:00:46

      Average standard deviation of split frequencies: 0.010209

      4090000 -- (-24804.990) (-24848.838) [...14 remote chains...] -- 12:00:42

      Average standard deviation of split frequencies: 0.010099

      4095000 -- [-24823.322] (-24841.305) [...14 remote chains...] -- 12:00:31

      Average standard deviation of split frequencies: 0.010161

      4100000 -- [-24819.752] (-24849.307) [...14 remote chains...] -- 12:00:21

      Average standard deviation of split frequencies: 0.010362

      4105000 -- (-24800.343) (-24836.262) [...14 remote chains...] -- 12:00:17

      Average standard deviation of split frequencies: 0.010283

      4110000 -- [-24803.022] (-24870.020) [...14 remote chains...] -- 12:00:06

      Average standard deviation of split frequencies: 0.010236

      4115000 -- (-24809.162) (-24817.313) [...14 remote chains...] -- 11:59:56

      Average standard deviation of split frequencies: 0.010545

      4120000 -- (-24801.756) (-24834.143) [...14 remote chains...] -- 11:59:51

      Average standard deviation of split frequencies: 0.010435

      4125000 -- [-24816.860] (-24828.296) [...14 remote chains...] -- 11:59:41

      Average standard deviation of split frequencies: 0.010542

      4130000 -- (-24825.412) (-24828.736) [...14 remote chains...] -- 11:59:30

      Average standard deviation of split frequencies: 0.010740

      4135000 -- (-24825.575) (-24830.891) [...14 remote chains...] -- 11:59:26

      Average standard deviation of split frequencies: 0.011202

      4140000 -- (-24819.222) (-24840.000) [...14 remote chains...] -- 11:59:16

      Average standard deviation of split frequencies: 0.011184

      4145000 -- [-24824.450] (-24833.531) [...14 remote chains...] -- 11:59:05

      Average standard deviation of split frequencies: 0.011074

      4150000 -- (-24809.389) (-24829.420) [...14 remote chains...] -- 11:58:55

      Average standard deviation of split frequencies: 0.011179

      4155000 -- [-24795.924] (-24831.188) [...14 remote chains...] -- 11:58:50

      Average standard deviation of split frequencies: 0.010964

      4160000 -- (-24830.146) (-24837.530) [...14 remote chains...] -- 11:58:40

      Average standard deviation of split frequencies: 0.010886

      4165000 -- (-24811.262) (-24833.664) [...14 remote chains...] -- 11:58:30

      Average standard deviation of split frequencies: 0.010929

      4170000 -- [-24800.437] (-24849.722) [...14 remote chains...] -- 11:58:25

      Average standard deviation of split frequencies: 0.010851

      4175000 -- (-24811.903) (-24858.740) [...14 remote chains...] -- 11:58:15

      Average standard deviation of split frequencies: 0.011217

      4180000 -- [-24801.391] (-24820.211) [...14 remote chains...] -- 11:58:04

      Average standard deviation of split frequencies: 0.011381

      4185000 -- [-24803.606] (-24839.566) [...14 remote chains...] -- 11:58:00

      Average standard deviation of split frequencies: 0.011424

      4190000 -- (-24823.240) (-24832.612) [...14 remote chains...] -- 11:57:50

      Average standard deviation of split frequencies: 0.011467

      4195000 -- (-24816.665) (-24833.616) [...14 remote chains...] -- 11:57:39

      Average standard deviation of split frequencies: 0.011558

      4200000 -- (-24816.426) (-24813.729) [...14 remote chains...] -- 11:57:29

      Average standard deviation of split frequencies: 0.011600

      4205000 -- [-24808.438] (-24843.860) [...14 remote chains...] -- 11:57:24

      Average standard deviation of split frequencies: 0.011582

      4210000 -- [-24797.264] (-24821.037) [...14 remote chains...] -- 11:57:14

      Average standard deviation of split frequencies: 0.011442

      4215000 -- [-24805.962] (-24836.235) [...14 remote chains...] -- 11:57:10

      Average standard deviation of split frequencies: 0.011563

      4220000 -- [-24799.643] (-24846.408) [...14 remote chains...] -- 11:56:59

      Average standard deviation of split frequencies: 0.011455

      4225000 -- [-24821.021] (-24854.995) [...14 remote chains...] -- 11:56:49

      Average standard deviation of split frequencies: 0.011346

      4230000 -- (-24797.775) (-24825.140) [...14 remote chains...] -- 11:56:44

      Average standard deviation of split frequencies: 0.011328

      4235000 -- [-24799.881] (-24812.526) [...14 remote chains...] -- 11:56:34

      Average standard deviation of split frequencies: 0.011268

      4240000 -- [-24808.588] (-24828.070) [...14 remote chains...] -- 11:56:23

      Average standard deviation of split frequencies: 0.011251

      4245000 -- [-24820.804] (-24841.971) [...14 remote chains...] -- 11:56:19

      Average standard deviation of split frequencies: 0.011143

      4250000 -- [-24819.861] (-24825.950) [...14 remote chains...] -- 11:56:09

      Average standard deviation of split frequencies: 0.011096

      4255000 -- (-24844.664) (-24848.625) [...14 remote chains...] -- 11:55:58

      Average standard deviation of split frequencies: 0.010647

      4260000 -- (-24812.664) (-24849.106) [...14 remote chains...] -- 11:55:54

      Average standard deviation of split frequencies: 0.010541

      4265000 -- [-24785.938] (-24834.569) [...14 remote chains...] -- 11:55:43

      Average standard deviation of split frequencies: 0.010644

      4270000 -- [-24812.557] (-24839.445) [...14 remote chains...] -- 11:55:39

      Average standard deviation of split frequencies: 0.010478

      4275000 -- [-24809.208] (-24850.354) [...14 remote chains...] -- 11:55:29

      Average standard deviation of split frequencies: 0.010419

      4280000 -- [-24797.182] (-24816.929) [...14 remote chains...] -- 11:55:12

      Average standard deviation of split frequencies: 0.010284

      4285000 -- [-24809.600] (-24830.182) [...14 remote chains...] -- 11:55:08

      Average standard deviation of split frequencies: 0.010268

      4290000 -- (-24827.635) (-24857.397) [...14 remote chains...] -- 11:54:57

      Average standard deviation of split frequencies: 0.010133

      4295000 -- (-24814.781) (-24816.909) [...14 remote chains...] -- 11:54:47

      Average standard deviation of split frequencies: 0.010015

      4300000 -- (-24826.898) (-24833.046) [...14 remote chains...] -- 11:54:43

      Average standard deviation of split frequencies: 0.009881

      4305000 -- (-24796.503) (-24831.240) [...14 remote chains...] -- 11:54:32

      Average standard deviation of split frequencies: 0.009807

      4310000 -- [-24808.406] (-24849.774) [...14 remote chains...] -- 11:54:22

      Average standard deviation of split frequencies: 0.009673

      4315000 -- [-24804.521] (-24821.831) [...14 remote chains...] -- 11:54:17

      Average standard deviation of split frequencies: 0.009379

      4320000 -- [-24803.246] (-24817.379) [...14 remote chains...] -- 11:54:07

      Average standard deviation of split frequencies: 0.009335

      4325000 -- [-24828.070] (-24830.946) [...14 remote chains...] -- 11:53:57

      Average standard deviation of split frequencies: 0.009408

      4330000 -- (-24821.675) (-24822.296) [...14 remote chains...] -- 11:53:52

      Average standard deviation of split frequencies: 0.009277

      4335000 -- [-24802.123] (-24833.640) [...14 remote chains...] -- 11:53:36

      Average standard deviation of split frequencies: 0.009482

      4340000 -- [-24819.041] (-24853.622) [...14 remote chains...] -- 11:53:31

      Average standard deviation of split frequencies: 0.009643

      4345000 -- (-24837.961) (-24831.068) [...14 remote chains...] -- 11:53:21

      Average standard deviation of split frequencies: 0.009716

      4350000 -- [-24804.165] (-24861.973) [...14 remote chains...] -- 11:53:11

      Average standard deviation of split frequencies: 0.009643

      4355000 -- (-24816.169) (-24838.693) [...14 remote chains...] -- 11:53:06

      Average standard deviation of split frequencies: 0.009614

      4360000 -- (-24832.253) (-24856.702) [...14 remote chains...] -- 11:52:56

      Average standard deviation of split frequencies: 0.009570

      4365000 -- (-24804.603) (-24806.392) [...14 remote chains...] -- 11:52:46

      Average standard deviation of split frequencies: 0.009643

      4370000 -- [-24801.050] (-24843.641) [...14 remote chains...] -- 11:52:35

      Average standard deviation of split frequencies: 0.009715

      4375000 -- [-24783.464] (-24819.939) [...14 remote chains...] -- 11:52:31

      Average standard deviation of split frequencies: 0.009686

      4380000 -- [-24796.783] (-24838.219) [...14 remote chains...] -- 11:52:20

      Average standard deviation of split frequencies: 0.009614

      4385000 -- [-24806.553] (-24834.524) [...14 remote chains...] -- 11:52:10

      Average standard deviation of split frequencies: 0.009570

      4390000 -- [-24796.297] (-24829.729) [...14 remote chains...] -- 11:52:00

      Average standard deviation of split frequencies: 0.009555

      4395000 -- (-24829.832) (-24840.695) [...14 remote chains...] -- 11:51:55

      Average standard deviation of split frequencies: 0.009353

      4400000 -- (-24811.488) (-24861.851) [...14 remote chains...] -- 11:51:45

      Average standard deviation of split frequencies: 0.009396

      4405000 -- [-24812.994] (-24825.338) [...14 remote chains...] -- 11:51:40

      Average standard deviation of split frequencies: 0.009209

      4410000 -- [-24796.765] (-24811.784) [...14 remote chains...] -- 11:51:30

      Average standard deviation of split frequencies: 0.008965

      4415000 -- [-24813.374] (-24812.815) [...14 remote chains...] -- 11:51:20

      Average standard deviation of split frequencies: 0.008648

      4420000 -- [-24824.710] (-24833.149) [...14 remote chains...] -- 11:51:15

      Average standard deviation of split frequencies: 0.008634

      4425000 -- [-24804.246] (-24848.650) [...14 remote chains...] -- 11:51:05

      Average standard deviation of split frequencies: 0.008478

      4430000 -- [-24799.363] (-24849.655) [...14 remote chains...] -- 11:50:55

      Average standard deviation of split frequencies: 0.008350

      4435000 -- (-24811.190) (-24855.098) [...14 remote chains...] -- 11:50:50

      Average standard deviation of split frequencies: 0.008063

      4440000 -- [-24803.937] (-24825.838) [...14 remote chains...] -- 11:50:40

      Average standard deviation of split frequencies: 0.007965

      4445000 -- (-24814.730) (-24833.516) [...14 remote chains...] -- 11:50:29

      Average standard deviation of split frequencies: 0.007953

      4450000 -- [-24811.940] (-24824.588) [...14 remote chains...] -- 11:50:25

      Average standard deviation of split frequencies: 0.007970

      4455000 -- (-24814.514) (-24805.868) [...14 remote chains...] -- 11:50:15

      Average standard deviation of split frequencies: 0.007913

      4460000 -- [-24813.326] (-24811.813) [...14 remote chains...] -- 11:50:04

      Average standard deviation of split frequencies: 0.007958

      4465000 -- [-24802.204] (-24822.975) [...14 remote chains...] -- 11:50:00

      Average standard deviation of split frequencies: 0.007832

      4470000 -- (-24820.674) (-24809.108) [...14 remote chains...] -- 11:49:49

      Average standard deviation of split frequencies: 0.007735

      4475000 -- (-24829.210) (-24836.977) [...14 remote chains...] -- 11:49:39

      Average standard deviation of split frequencies: 0.007536

      4480000 -- (-24849.683) (-24833.932) [...14 remote chains...] -- 11:49:35

      Average standard deviation of split frequencies: 0.007639

      4485000 -- [-24805.755] (-24832.620) [...14 remote chains...] -- 11:49:24

      Average standard deviation of split frequencies: 0.007627

      4490000 -- (-24826.146) (-24810.373) [...14 remote chains...] -- 11:49:14

      Average standard deviation of split frequencies: 0.007786

      4495000 -- [-24785.623] (-24820.861) [...14 remote chains...] -- 11:49:04

      Average standard deviation of split frequencies: 0.007616

      4500000 -- (-24838.099) (-24839.384) [...14 remote chains...] -- 11:48:59

      Average standard deviation of split frequencies: 0.007463

      4505000 -- [-24797.724] (-24848.333) [...14 remote chains...] -- 11:48:43

      Average standard deviation of split frequencies: 0.007396

      4510000 -- [-24822.928] (-24833.865) [...14 remote chains...] -- 11:48:39

      Average standard deviation of split frequencies: 0.007554

      4515000 -- (-24818.848) (-24847.343) [...14 remote chains...] -- 11:48:28

      Average standard deviation of split frequencies: 0.007611

      4520000 -- (-24832.854) (-24861.378) [...14 remote chains...] -- 11:48:18

      Average standard deviation of split frequencies: 0.007628

      4525000 -- (-24820.463) (-24835.530) [...14 remote chains...] -- 11:48:08

      Average standard deviation of split frequencies: 0.007560

      4530000 -- [-24807.804] (-24839.412) [...14 remote chains...] -- 11:47:58

      Average standard deviation of split frequencies: 0.007745

      4535000 -- [-24823.300] (-24805.730) [...14 remote chains...] -- 11:47:47

      Average standard deviation of split frequencies: 0.007942

      4540000 -- [-24801.265] (-24822.732) [...14 remote chains...] -- 11:47:43

      Average standard deviation of split frequencies: 0.008182

      4545000 -- (-24845.705) (-24837.480) [...14 remote chains...] -- 11:47:33

      Average standard deviation of split frequencies: 0.008310

      4550000 -- [-24818.622] (-24817.619) [...14 remote chains...] -- 11:47:22

      Average standard deviation of split frequencies: 0.008633

      4555000 -- [-24799.476] (-24839.064) [...14 remote chains...] -- 11:47:12

      Average standard deviation of split frequencies: 0.008857

      4560000 -- [-24818.088] (-24856.837) [...14 remote chains...] -- 11:47:07

      Average standard deviation of split frequencies: 0.008872

      4565000 -- [-24807.642] (-24840.631) [...14 remote chains...] -- 11:46:57

      Average standard deviation of split frequencies: 0.009026

      4570000 -- (-24820.946) (-24843.782) [...14 remote chains...] -- 11:46:53

      Average standard deviation of split frequencies: 0.009180

      4575000 -- (-24809.696) (-24823.378) [...14 remote chains...] -- 11:46:42

      Average standard deviation of split frequencies: 0.009124

      4580000 -- (-24803.990) (-24855.374) [...14 remote chains...] -- 11:46:32

      Average standard deviation of split frequencies: 0.009111

      4585000 -- (-24809.235) (-24841.817) [...14 remote chains...] -- 11:46:22

      Average standard deviation of split frequencies: 0.009126

      4590000 -- (-24834.024) (-24820.210) [...14 remote chains...] -- 11:46:12

      Average standard deviation of split frequencies: 0.009029

      4595000 -- (-24823.564) (-24846.424) [...14 remote chains...] -- 11:46:07

      Average standard deviation of split frequencies: 0.008946

      4600000 -- (-24816.856) (-24836.796) [...14 remote chains...] -- 11:45:57

      Average standard deviation of split frequencies: 0.008906

      4605000 -- (-24818.953) (-24842.103) [...14 remote chains...] -- 11:45:52

      Average standard deviation of split frequencies: 0.008920

      4610000 -- (-24828.438) (-24821.273) [...14 remote chains...] -- 11:45:42

      Average standard deviation of split frequencies: 0.008852

      4615000 -- (-24814.574) (-24822.564) [...14 remote chains...] -- 11:45:32

      Average standard deviation of split frequencies: 0.008880

      4620000 -- (-24799.474) (-24858.244) [...14 remote chains...] -- 11:45:27

      Average standard deviation of split frequencies: 0.009060

      4625000 -- [-24810.607] (-24841.509) [...14 remote chains...] -- 11:45:17

      Average standard deviation of split frequencies: 0.009212

      4630000 -- [-24820.336] (-24834.559) [...14 remote chains...] -- 11:45:07

      Average standard deviation of split frequencies: 0.009281

      4635000 -- (-24807.808) (-24852.113) [...14 remote chains...] -- 11:45:02

      Average standard deviation of split frequencies: 0.009528

      4640000 -- [-24808.195] (-24832.205) [...14 remote chains...] -- 11:44:52

      Average standard deviation of split frequencies: 0.009542

      4645000 -- [-24799.909] (-24822.071) [...14 remote chains...] -- 11:44:41

      Average standard deviation of split frequencies: 0.009528

      4650000 -- [-24806.308] (-24837.773) [...14 remote chains...] -- 11:44:37

      Average standard deviation of split frequencies: 0.009761

      4655000 -- [-24807.790] (-24828.490) [...14 remote chains...] -- 11:44:27

      Average standard deviation of split frequencies: 0.009679

      4660000 -- (-24823.258) (-24818.499) [...14 remote chains...] -- 11:44:11

      Average standard deviation of split frequencies: 0.009692

      4665000 -- [-24800.231] (-24824.120) [...14 remote chains...] -- 11:44:01

      Average standard deviation of split frequencies: 0.009733

      4670000 -- [-24816.571] (-24834.132) [...14 remote chains...] -- 11:43:56

      Average standard deviation of split frequencies: 0.010018

      4675000 -- [-24805.263] (-24809.230) [...14 remote chains...] -- 11:43:40

      Average standard deviation of split frequencies: 0.009882

      4680000 -- (-24816.006) (-24825.171) [...14 remote chains...] -- 11:43:30

      Average standard deviation of split frequencies: 0.009732

      4685000 -- [-24799.463] (-24836.052) [...14 remote chains...] -- 11:43:26

      Average standard deviation of split frequencies: 0.009610

      4690000 -- (-24814.067) (-24820.069) [...14 remote chains...] -- 11:43:15

      Average standard deviation of split frequencies: 0.009650

      4695000 -- (-24812.956) (-24816.577) [...14 remote chains...] -- 11:43:05

      Average standard deviation of split frequencies: 0.009786

      4700000 -- (-24817.186) (-24832.036) [...14 remote chains...] -- 11:43:01

      Average standard deviation of split frequencies: 0.009853

      4705000 -- (-24807.800) (-24811.208) [...14 remote chains...] -- 11:42:50

      Average standard deviation of split frequencies: 0.009623

      4710000 -- [-24808.655] (-24824.267) [...14 remote chains...] -- 11:42:40

      Average standard deviation of split frequencies: 0.009717

      4715000 -- [-24811.590] (-24822.125) [...14 remote chains...] -- 11:42:30

      Average standard deviation of split frequencies: 0.009879

      4720000 -- [-24811.003] (-24828.516) [...14 remote chains...] -- 11:42:25

      Average standard deviation of split frequencies: 0.009973

      4725000 -- [-24821.658] (-24816.988) [...14 remote chains...] -- 11:42:15

      Average standard deviation of split frequencies: 0.009878

      4730000 -- [-24802.032] (-24838.475) [...14 remote chains...] -- 11:42:05

      Average standard deviation of split frequencies: 0.010026

      4735000 -- [-24810.525] (-24827.459) [...14 remote chains...] -- 11:42:00

      Average standard deviation of split frequencies: 0.009918

      4740000 -- [-24812.588] (-24818.940) [...14 remote chains...] -- 11:41:55

      Average standard deviation of split frequencies: 0.009958

      4745000 -- [-24824.012] (-24856.227) [...14 remote chains...] -- 11:41:45

      Average standard deviation of split frequencies: 0.009944

      4750000 -- [-24809.853] (-24813.289) [...14 remote chains...] -- 11:41:35

      Average standard deviation of split frequencies: 0.009796

      4755000 -- [-24805.663] (-24819.523) [...14 remote chains...] -- 11:41:30

      Average standard deviation of split frequencies: 0.009368

      4760000 -- [-24803.765] (-24837.189) [...14 remote chains...] -- 11:41:20

      Average standard deviation of split frequencies: 0.009408

      4765000 -- [-24817.948] (-24837.562) [...14 remote chains...] -- 11:41:10

      Average standard deviation of split frequencies: 0.009395

      4770000 -- [-24800.895] (-24838.983) [...14 remote chains...] -- 11:41:05

      Average standard deviation of split frequencies: 0.009382

      4775000 -- [-24813.706] (-24875.600) [...14 remote chains...] -- 11:40:55

      Average standard deviation of split frequencies: 0.009356

      4780000 -- (-24812.019) (-24815.344) [...14 remote chains...] -- 11:40:50

      Average standard deviation of split frequencies: 0.009369

      4785000 -- [-24803.982] (-24832.201) [...14 remote chains...] -- 11:40:40

      Average standard deviation of split frequencies: 0.009356

      4790000 -- (-24823.925) (-24819.097) [...14 remote chains...] -- 11:40:30

      Average standard deviation of split frequencies: 0.009529

      4795000 -- [-24798.582] (-24840.469) [...14 remote chains...] -- 11:40:20

      Average standard deviation of split frequencies: 0.009370

      4800000 -- (-24824.527) (-24802.153) [...14 remote chains...] -- 11:40:10

      Average standard deviation of split frequencies: 0.009489

      4805000 -- [-24825.035] (-24829.650) [...14 remote chains...] -- 11:40:05

      Average standard deviation of split frequencies: 0.009714

      4810000 -- [-24818.842] (-24841.315) [...14 remote chains...] -- 11:39:55

      Average standard deviation of split frequencies: 0.009780

      4815000 -- [-24807.502] (-24815.928) [...14 remote chains...] -- 11:39:45

      Average standard deviation of split frequencies: 0.009965

      4820000 -- [-24806.785] (-24832.498) [...14 remote chains...] -- 11:39:40

      Average standard deviation of split frequencies: 0.009819

      4825000 -- [-24797.752] (-24805.195) [...14 remote chains...] -- 11:39:30

      Average standard deviation of split frequencies: 0.009753

      4830000 -- [-24802.809] (-24823.284) [...14 remote chains...] -- 11:39:20

      Average standard deviation of split frequencies: 0.009740

      4835000 -- [-24798.616] (-24823.061) [...14 remote chains...] -- 11:39:15

      Average standard deviation of split frequencies: 0.009661

      4840000 -- [-24806.742] (-24836.741) [...14 remote chains...] -- 11:39:05

      Average standard deviation of split frequencies: 0.009805

      4845000 -- [-24806.468] (-24811.965) [...14 remote chains...] -- 11:38:55

      Average standard deviation of split frequencies: 0.009871

      4850000 -- (-24821.895) (-24807.698) [...14 remote chains...] -- 11:38:50

      Average standard deviation of split frequencies: 0.009752

      4855000 -- [-24817.706] (-24844.549) [...14 remote chains...] -- 11:38:40

      Average standard deviation of split frequencies: 0.009883

      4860000 -- [-24793.772] (-24810.020) [...14 remote chains...] -- 11:38:30

      Average standard deviation of split frequencies: 0.009765

      4865000 -- (-24825.695) (-24795.226) [...14 remote chains...] -- 11:38:20

      Average standard deviation of split frequencies: 0.009673

      4870000 -- (-24816.608) (-24823.881) [...14 remote chains...] -- 11:38:15

      Average standard deviation of split frequencies: 0.009712

      4875000 -- (-24829.858) (-24836.762) [...14 remote chains...] -- 11:38:05

      Average standard deviation of split frequencies: 0.009764

      4880000 -- (-24818.121) (-24836.357) [...14 remote chains...] -- 11:37:55

      Average standard deviation of split frequencies: 0.009725

      4885000 -- (-24813.037) (-24838.155) [...14 remote chains...] -- 11:37:45

      Average standard deviation of split frequencies: 0.009738

      4890000 -- (-24825.876) (-24810.891) [...14 remote chains...] -- 11:37:40

      Average standard deviation of split frequencies: 0.009933

      4895000 -- (-24815.234) (-24821.994) [...14 remote chains...] -- 11:37:30

      Average standard deviation of split frequencies: 0.010063

      4900000 -- (-24824.098) (-24837.868) [...14 remote chains...] -- 11:37:20

      Average standard deviation of split frequencies: 0.010049

      4905000 -- (-24829.673) (-24847.523) [...14 remote chains...] -- 11:37:15

      Average standard deviation of split frequencies: 0.010191

      4910000 -- [-24817.576] (-24827.527) [...14 remote chains...] -- 11:37:05

      Average standard deviation of split frequencies: 0.010177

      4915000 -- (-24810.533) (-24838.239) [...14 remote chains...] -- 11:36:55

      Average standard deviation of split frequencies: 0.010306

      4920000 -- (-24832.566) (-24816.527) [...14 remote chains...] -- 11:36:45

      Average standard deviation of split frequencies: 0.010086

      4925000 -- (-24845.952) (-24849.583) [...14 remote chains...] -- 11:36:40

      Average standard deviation of split frequencies: 0.010098

      4930000 -- (-24819.724) (-24824.628) [...14 remote chains...] -- 11:36:30

      Average standard deviation of split frequencies: 0.010007

      4935000 -- [-24818.250] (-24821.710) [...14 remote chains...] -- 11:36:25

      Average standard deviation of split frequencies: 0.009852

      4940000 -- (-24817.469) (-24816.042) [...14 remote chains...] -- 11:36:15

      Average standard deviation of split frequencies: 0.009839

      4945000 -- (-24817.968) (-24808.065) [...14 remote chains...] -- 11:36:05

      Average standard deviation of split frequencies: 0.009568

      4950000 -- (-24831.904) (-24814.908) [...14 remote chains...] -- 11:35:55

      Average standard deviation of split frequencies: 0.009761

      4955000 -- (-24813.555) (-24852.468) [...14 remote chains...] -- 11:35:50

      Average standard deviation of split frequencies: 0.009838

      4960000 -- (-24851.225) (-24855.222) [...14 remote chains...] -- 11:35:40

      Average standard deviation of split frequencies: 0.009927

      4965000 -- (-24806.935) (-24828.410) [...14 remote chains...] -- 11:35:35

      Average standard deviation of split frequencies: 0.010093

      4970000 -- [-24806.720] (-24822.583) [...14 remote chains...] -- 11:35:25

      Average standard deviation of split frequencies: 0.009926

      4975000 -- [-24794.226] (-24835.870) [...14 remote chains...] -- 11:35:20

      Average standard deviation of split frequencies: 0.009722

      4980000 -- (-24801.520) (-24805.572) [...14 remote chains...] -- 11:35:10

      Average standard deviation of split frequencies: 0.009811

      4985000 -- (-24798.023) (-24819.958) [...14 remote chains...] -- 11:35:00

      Average standard deviation of split frequencies: 0.009798

      4990000 -- (-24810.675) (-24829.585) [...14 remote chains...] -- 11:34:50

      Average standard deviation of split frequencies: 0.009785

      4995000 -- (-24820.394) (-24841.394) [...14 remote chains...] -- 11:34:45

      Average standard deviation of split frequencies: 0.009785

      5000000 -- (-24813.519) (-24830.168) [...14 remote chains...] -- 11:34:35

      Average standard deviation of split frequencies: 0.009721

      5005000 -- (-24817.476) (-24825.789) [...14 remote chains...] -- 11:34:24

      Average standard deviation of split frequencies: 0.009530

      5010000 -- (-24835.193) (-24874.175) [...14 remote chains...] -- 11:34:14

      Average standard deviation of split frequencies: 0.009391

      5015000 -- (-24807.219) (-24833.851) [...14 remote chains...] -- 11:34:04

      Average standard deviation of split frequencies: 0.009289

      5020000 -- (-24837.383) (-24842.232) [...14 remote chains...] -- 11:33:54

      Average standard deviation of split frequencies: 0.009327

      5025000 -- (-24799.187) (-24860.434) [...14 remote chains...] -- 11:33:45

      Average standard deviation of split frequencies: 0.009290

      5030000 -- (-24822.188) (-24868.063) [...14 remote chains...] -- 11:33:39

      Average standard deviation of split frequencies: 0.009277

      5035000 -- (-24794.211) (-24865.107) [...14 remote chains...] -- 11:33:29

      Average standard deviation of split frequencies: 0.009202

      5040000 -- (-24822.140) (-24824.911) [...14 remote chains...] -- 11:33:20

      Average standard deviation of split frequencies: 0.009189

      5045000 -- (-24804.400) (-24820.837) [...14 remote chains...] -- 11:33:10

      Average standard deviation of split frequencies: 0.009228

      5050000 -- [-24810.181] (-24819.602) [...14 remote chains...] -- 11:33:04

      Average standard deviation of split frequencies: 0.009190

      5055000 -- (-24809.309) (-24827.196) [...14 remote chains...] -- 11:32:50

      Average standard deviation of split frequencies: 0.009316

      5060000 -- (-24851.154) (-24806.425) [...14 remote chains...] -- 11:32:45

      Average standard deviation of split frequencies: 0.009379

      5065000 -- (-24827.018) (-24809.330) [...14 remote chains...] -- 11:32:35

      Average standard deviation of split frequencies: 0.009417

      5070000 -- (-24840.182) (-24821.722) [...14 remote chains...] -- 11:32:30

      Average standard deviation of split frequencies: 0.009405

      5075000 -- (-24837.949) (-24833.866) [...14 remote chains...] -- 11:32:20

      Average standard deviation of split frequencies: 0.009480

      5080000 -- (-24861.417) (-24831.969) [...14 remote chains...] -- 11:32:14

      Average standard deviation of split frequencies: 0.009393

      5085000 -- (-24827.513) (-24819.677) [...14 remote chains...] -- 11:32:05

      Average standard deviation of split frequencies: 0.009380

      5090000 -- (-24816.417) (-24828.960) [...14 remote chains...] -- 11:31:59

      Average standard deviation of split frequencies: 0.009218

      5095000 -- [-24808.373] (-24817.064) [...14 remote chains...] -- 11:31:49

      Average standard deviation of split frequencies: 0.009043

      5100000 -- (-24815.790) (-24840.075) [...14 remote chains...] -- 11:31:40

      Average standard deviation of split frequencies: 0.008932

      5105000 -- (-24811.127) (-24805.436) [...14 remote chains...] -- 11:31:34

      Average standard deviation of split frequencies: 0.008771

      5110000 -- (-24821.082) (-24811.188) [...14 remote chains...] -- 11:31:20

      Average standard deviation of split frequencies: 0.008709

      5115000 -- (-24812.345) (-24808.579) [...14 remote chains...] -- 11:31:10

      Average standard deviation of split frequencies: 0.008859

      5120000 -- (-24819.248) (-24837.726) [...14 remote chains...] -- 11:31:05

      Average standard deviation of split frequencies: 0.008847

      5125000 -- [-24800.999] (-24818.740) [...14 remote chains...] -- 11:30:50

      Average standard deviation of split frequencies: 0.008885

      5130000 -- (-24834.597) (-24831.628) [...14 remote chains...] -- 11:30:40

      Average standard deviation of split frequencies: 0.008899

      5135000 -- (-24817.259) (-24806.968) [...14 remote chains...] -- 11:30:35

      Average standard deviation of split frequencies: 0.009023

      5140000 -- (-24805.360) (-24809.328) [...14 remote chains...] -- 11:30:25

      Average standard deviation of split frequencies: 0.009135

      5145000 -- (-24800.069) (-24819.364) [...14 remote chains...] -- 11:30:15

      Average standard deviation of split frequencies: 0.009123

      5150000 -- (-24817.594) (-24807.474) [...14 remote chains...] -- 11:30:10

      Average standard deviation of split frequencies: 0.009086

      5155000 -- (-24832.217) (-24842.249) [...14 remote chains...] -- 11:30:00

      Average standard deviation of split frequencies: 0.009111

      5160000 -- (-24806.660) (-24813.453) [...14 remote chains...] -- 11:29:50

      Average standard deviation of split frequencies: 0.009173

      5165000 -- [-24800.152] (-24838.695) [...14 remote chains...] -- 11:29:45

      Average standard deviation of split frequencies: 0.009309

      5170000 -- (-24813.166) (-24837.496) [...14 remote chains...] -- 11:29:30

      Average standard deviation of split frequencies: 0.009371

      5175000 -- (-24805.449) (-24844.924) [...14 remote chains...] -- 11:29:25

      Average standard deviation of split frequencies: 0.009346

      5180000 -- (-24806.393) (-24830.703) [...14 remote chains...] -- 11:29:15

      Average standard deviation of split frequencies: 0.009334

      5185000 -- [-24793.664] (-24807.462) [...14 remote chains...] -- 11:29:05

      Average standard deviation of split frequencies: 0.009494

      5190000 -- [-24793.939] (-24822.887) [...14 remote chains...] -- 11:28:55

      Average standard deviation of split frequencies: 0.009555

      5195000 -- (-24816.234) (-24821.234) [...14 remote chains...] -- 11:28:50

      Average standard deviation of split frequencies: 0.009654

      5200000 -- [-24786.121] (-24818.121) [...14 remote chains...] -- 11:28:40

      Average standard deviation of split frequencies: 0.009715

      5205000 -- [-24802.350] (-24826.946) [...14 remote chains...] -- 11:28:35

      Average standard deviation of split frequencies: 0.009751

      5210000 -- [-24797.621] (-24855.237) [...14 remote chains...] -- 11:28:25

      Average standard deviation of split frequencies: 0.009739

      5215000 -- [-24823.602] (-24845.435) [...14 remote chains...] -- 11:28:15

      Average standard deviation of split frequencies: 0.009641

      5220000 -- [-24821.911] (-24834.650) [...14 remote chains...] -- 11:28:10

      Average standard deviation of split frequencies: 0.009872

      5225000 -- [-24805.000] (-24809.971) [...14 remote chains...] -- 11:28:00

      Average standard deviation of split frequencies: 0.010030

      5230000 -- [-24828.936] (-24820.182) [...14 remote chains...] -- 11:27:55

      Average standard deviation of split frequencies: 0.010115

      5235000 -- [-24806.954] (-24820.653) [...14 remote chains...] -- 11:27:45

      Average standard deviation of split frequencies: 0.010334

      5240000 -- (-24837.795) (-24805.023) [...14 remote chains...] -- 11:27:35

      Average standard deviation of split frequencies: 0.010272

      5245000 -- (-24822.155) (-24849.433) [...14 remote chains...] -- 11:27:25

      Average standard deviation of split frequencies: 0.010138

      5250000 -- [-24811.857] (-24819.298) [...14 remote chains...] -- 11:27:20

      Average standard deviation of split frequencies: 0.009979

      5255000 -- (-24807.510) (-24812.844) [...14 remote chains...] -- 11:27:10

      Average standard deviation of split frequencies: 0.009786

      5260000 -- (-24822.878) (-24792.479) [...14 remote chains...] -- 11:27:05

      Average standard deviation of split frequencies: 0.009555

      5265000 -- [-24810.530] (-24830.921) [...14 remote chains...] -- 11:26:55

      Average standard deviation of split frequencies: 0.009423

      5270000 -- [-24823.338] (-24839.149) [...14 remote chains...] -- 11:26:50

      Average standard deviation of split frequencies: 0.009387

      5275000 -- [-24817.147] (-24832.641) [...14 remote chains...] -- 11:26:40

      Average standard deviation of split frequencies: 0.009266

      5280000 -- [-24827.076] (-24812.781) [...14 remote chains...] -- 11:26:35

      Average standard deviation of split frequencies: 0.009206

      5285000 -- [-24815.027] (-24816.191) [...14 remote chains...] -- 11:26:25

      Average standard deviation of split frequencies: 0.009291

      5290000 -- [-24809.676] (-24798.245) [...14 remote chains...] -- 11:26:20

      Average standard deviation of split frequencies: 0.009183

      5295000 -- (-24835.009) (-24832.009) [...14 remote chains...] -- 11:26:10

      Average standard deviation of split frequencies: 0.009351

      5300000 -- [-24808.344] (-24843.272) [...14 remote chains...] -- 11:26:05

      Average standard deviation of split frequencies: 0.009267

      5305000 -- [-24802.326] (-24821.333) [...14 remote chains...] -- 11:25:55

      Average standard deviation of split frequencies: 0.009208

      5310000 -- (-24818.887) (-24837.016) [...14 remote chains...] -- 11:25:50

      Average standard deviation of split frequencies: 0.009244

      5315000 -- (-24802.772) (-24826.984) [...14 remote chains...] -- 11:25:40

      Average standard deviation of split frequencies: 0.009220

      5320000 -- (-24830.807) (-24811.850) [...14 remote chains...] -- 11:25:34

      Average standard deviation of split frequencies: 0.009257

      5325000 -- (-24814.370) (-24833.281) [...14 remote chains...] -- 11:25:29

      Average standard deviation of split frequencies: 0.009245

      5330000 -- (-24809.729) (-24833.978) [...14 remote chains...] -- 11:25:24

      Average standard deviation of split frequencies: 0.009377

      5335000 -- (-24816.862) (-24820.918) [...14 remote chains...] -- 11:25:14

      Average standard deviation of split frequencies: 0.009448

      5340000 -- (-24817.341) (-24822.794) [...14 remote chains...] -- 11:25:04

      Average standard deviation of split frequencies: 0.009389

      5345000 -- [-24809.734] (-24837.035) [...14 remote chains...] -- 11:24:59

      Average standard deviation of split frequencies: 0.009472

      5350000 -- (-24807.588) (-24827.107) [...14 remote chains...] -- 11:24:49

      Average standard deviation of split frequencies: 0.009389

      5355000 -- (-24813.565) (-24824.147) [...14 remote chains...] -- 11:24:44

      Average standard deviation of split frequencies: 0.009460

      5360000 -- (-24831.957) (-24806.028) [...14 remote chains...] -- 11:24:34

      Average standard deviation of split frequencies: 0.009567

      5365000 -- (-24836.602) (-24858.406) [...14 remote chains...] -- 11:24:29

      Average standard deviation of split frequencies: 0.009484

      5370000 -- (-24816.142) (-24820.435) [...14 remote chains...] -- 11:24:19

      Average standard deviation of split frequencies: 0.009449

      5375000 -- (-24807.008) (-24843.018) [...14 remote chains...] -- 11:24:13

      Average standard deviation of split frequencies: 0.009615

      5380000 -- (-24788.794) (-24836.109) [...14 remote chains...] -- 11:24:08

      Average standard deviation of split frequencies: 0.009603

      5385000 -- (-24813.141) (-24837.900) [...14 remote chains...] -- 11:23:58

      Average standard deviation of split frequencies: 0.009685

      5390000 -- (-24845.233) (-24829.522) [...14 remote chains...] -- 11:23:48

      Average standard deviation of split frequencies: 0.009603

      5395000 -- (-24825.658) (-24837.687) [...14 remote chains...] -- 11:23:43

      Average standard deviation of split frequencies: 0.009485

      5400000 -- [-24811.338] (-24845.764) [...14 remote chains...] -- 11:23:33

      Average standard deviation of split frequencies: 0.009426

      5405000 -- [-24807.539] (-24843.875) [...14 remote chains...] -- 11:23:23

      Average standard deviation of split frequencies: 0.009391

      5410000 -- (-24833.532) (-24841.781) [...14 remote chains...] -- 11:23:18

      Average standard deviation of split frequencies: 0.009403

      5415000 -- [-24814.275] (-24823.405) [...14 remote chains...] -- 11:23:08

      Average standard deviation of split frequencies: 0.009520

      5420000 -- [-24801.375] (-24833.662) [...14 remote chains...] -- 11:22:58

      Average standard deviation of split frequencies: 0.009509

      5425000 -- (-24822.085) (-24814.330) [...14 remote chains...] -- 11:22:53

      Average standard deviation of split frequencies: 0.009567

      5430000 -- [-24801.641] (-24859.011) [...14 remote chains...] -- 11:22:43

      Average standard deviation of split frequencies: 0.009485

      5435000 -- [-24815.989] (-24844.996) [...14 remote chains...] -- 11:22:38

      Average standard deviation of split frequencies: 0.009509

      5440000 -- (-24809.149) (-24824.587) [...14 remote chains...] -- 11:22:28

      Average standard deviation of split frequencies: 0.009497

      5445000 -- [-24805.521] (-24836.598) [...14 remote chains...] -- 11:22:23

      Average standard deviation of split frequencies: 0.009485

      5450000 -- (-24820.768) (-24818.249) [...14 remote chains...] -- 11:22:13

      Average standard deviation of split frequencies: 0.009637

      5455000 -- (-24823.601) (-24824.051) [...14 remote chains...] -- 11:22:03

      Average standard deviation of split frequencies: 0.009731

      5460000 -- [-24789.120] (-24843.879) [...14 remote chains...] -- 11:21:53

      Average standard deviation of split frequencies: 0.009602

      5465000 -- (-24817.788) (-24814.955) [...14 remote chains...] -- 11:21:48

      Average standard deviation of split frequencies: 0.009823

      5470000 -- (-24808.734) (-24834.020) [...14 remote chains...] -- 11:21:42

      Average standard deviation of split frequencies: 0.009834

      5475000 -- [-24798.834] (-24833.929) [...14 remote chains...] -- 11:21:32

      Average standard deviation of split frequencies: 0.009997

      5480000 -- (-24824.483) (-24829.820) [...14 remote chains...] -- 11:21:23

      Average standard deviation of split frequencies: 0.010171

      5485000 -- (-24840.049) (-24831.557) [...14 remote chains...] -- 11:21:17

      Average standard deviation of split frequencies: 0.010321

      5490000 -- (-24830.095) (-24816.859) [...14 remote chains...] -- 11:21:07

      Average standard deviation of split frequencies: 0.010355

      5495000 -- (-24837.855) (-24833.610) [...14 remote chains...] -- 11:20:58

      Average standard deviation of split frequencies: 0.010471

      5500000 -- (-24841.128) (-24844.124) [...14 remote chains...] -- 11:20:48

      Average standard deviation of split frequencies: 0.010412

      5505000 -- (-24824.460) (-24817.602) [...14 remote chains...] -- 11:20:38

      Average standard deviation of split frequencies: 0.010376

      5510000 -- (-24821.956) (-24841.907) [...14 remote chains...] -- 11:20:32

      Average standard deviation of split frequencies: 0.010456

      5515000 -- (-24818.727) (-24818.515) [...14 remote chains...] -- 11:20:23

      Average standard deviation of split frequencies: 0.010248

      5520000 -- [-24804.099] (-24819.015) [...14 remote chains...] -- 11:20:13

      Average standard deviation of split frequencies: 0.010143

      5525000 -- (-24816.604) (-24825.904) [...14 remote chains...] -- 11:20:07

      Average standard deviation of split frequencies: 0.010016

      5530000 -- (-24825.800) (-24833.269) [...14 remote chains...] -- 11:19:53

      Average standard deviation of split frequencies: 0.009935

      5535000 -- (-24825.591) (-24827.051) [...14 remote chains...] -- 11:19:48

      Average standard deviation of split frequencies: 0.009774

      5540000 -- (-24825.124) (-24824.800) [...14 remote chains...] -- 11:19:38

      Average standard deviation of split frequencies: 0.009670

      5545000 -- [-24823.127] (-24814.992) [...14 remote chains...] -- 11:19:33

      Average standard deviation of split frequencies: 0.009590

      5550000 -- (-24818.535) (-24818.955) [...14 remote chains...] -- 11:19:27

      Average standard deviation of split frequencies: 0.009464

      5555000 -- (-24837.861) (-24826.881) [...14 remote chains...] -- 11:19:17

      Average standard deviation of split frequencies: 0.009510

      5560000 -- (-24822.938) (-24812.464) [...14 remote chains...] -- 11:19:07

      Average standard deviation of split frequencies: 0.009475

      5565000 -- (-24839.945) (-24837.318) [...14 remote chains...] -- 11:19:02

      Average standard deviation of split frequencies: 0.009510

      5570000 -- (-24838.591) (-24823.201) [...14 remote chains...] -- 11:18:52

      Average standard deviation of split frequencies: 0.009453

      5575000 -- (-24828.964) (-24834.519) [...14 remote chains...] -- 11:18:47

      Average standard deviation of split frequencies: 0.009361

      5580000 -- (-24809.503) (-24813.749) [...14 remote chains...] -- 11:18:37

      Average standard deviation of split frequencies: 0.009350

      5585000 -- (-24815.255) (-24827.358) [...14 remote chains...] -- 11:18:27

      Average standard deviation of split frequencies: 0.009407

      5590000 -- (-24838.365) (-24822.468) [...14 remote chains...] -- 11:18:22

      Average standard deviation of split frequencies: 0.009442

      5595000 -- (-24822.470) (-24819.352) [...14 remote chains...] -- 11:18:12

      Average standard deviation of split frequencies: 0.009487

      5600000 -- (-24816.400) (-24831.889) [...14 remote chains...] -- 11:18:07

      Average standard deviation of split frequencies: 0.009567

      5605000 -- (-24867.013) (-24816.508) [...14 remote chains...] -- 11:17:57

      Average standard deviation of split frequencies: 0.009465

      5610000 -- (-24823.163) (-24823.362) [...14 remote chains...] -- 11:17:51

      Average standard deviation of split frequencies: 0.009408

      5615000 -- (-24811.946) (-24841.971) [...14 remote chains...] -- 11:17:41

      Average standard deviation of split frequencies: 0.009385

      5620000 -- (-24807.084) (-24824.632) [...14 remote chains...] -- 11:17:32

      Average standard deviation of split frequencies: 0.009533

      5625000 -- (-24817.642) (-24830.870) [...14 remote chains...] -- 11:17:22

      Average standard deviation of split frequencies: 0.009499

      5630000 -- [-24815.423] (-24826.078) [...14 remote chains...] -- 11:17:16

      Average standard deviation of split frequencies: 0.009578

      5635000 -- (-24807.651) (-24836.534) [...14 remote chains...] -- 11:17:07

      Average standard deviation of split frequencies: 0.009488

      5640000 -- (-24820.636) (-24826.892) [...14 remote chains...] -- 11:16:52

      Average standard deviation of split frequencies: 0.009522

      5645000 -- (-24813.150) (-24846.956) [...14 remote chains...] -- 11:16:47

      Average standard deviation of split frequencies: 0.009420

      5650000 -- (-24804.648) (-24819.694) [...14 remote chains...] -- 11:16:37

      Average standard deviation of split frequencies: 0.009499

      5655000 -- [-24796.864] (-24826.067) [...14 remote chains...] -- 11:16:32

      Average standard deviation of split frequencies: 0.009342

      5660000 -- (-24829.562) (-24798.628) [...14 remote chains...] -- 11:16:22

      Average standard deviation of split frequencies: 0.009331

      5665000 -- (-24822.838) (-24842.540) [...14 remote chains...] -- 11:16:16

      Average standard deviation of split frequencies: 0.009365

      5670000 -- (-24801.826) (-24828.021) [...14 remote chains...] -- 11:16:02

      Average standard deviation of split frequencies: 0.009286

      5675000 -- (-24830.752) (-24817.085) [...14 remote chains...] -- 11:15:57

      Average standard deviation of split frequencies: 0.009309

      5680000 -- [-24799.663] (-24832.807) [...14 remote chains...] -- 11:15:47

      Average standard deviation of split frequencies: 0.009343

      5685000 -- (-24814.430) (-24825.093) [...14 remote chains...] -- 11:15:37

      Average standard deviation of split frequencies: 0.009220

      5690000 -- (-24838.563) (-24811.247) [...14 remote chains...] -- 11:15:28

      Average standard deviation of split frequencies: 0.009209

      5695000 -- (-24802.329) (-24807.757) [...14 remote chains...] -- 11:15:22

      Average standard deviation of split frequencies: 0.009276

      5700000 -- (-24801.458) (-24810.314) [...14 remote chains...] -- 11:15:12

      Average standard deviation of split frequencies: 0.009198

      5705000 -- (-24803.118) [-24811.438] [...14 remote chains...] -- 11:15:07

      Average standard deviation of split frequencies: 0.009188

      5710000 -- (-24818.304) (-24811.476) [...14 remote chains...] -- 11:14:57

      Average standard deviation of split frequencies: 0.009177

      5715000 -- (-24813.986) (-24841.948) [...14 remote chains...] -- 11:14:47

      Average standard deviation of split frequencies: 0.009088

      5720000 -- (-24815.021) (-24808.743) [...14 remote chains...] -- 11:14:42

      Average standard deviation of split frequencies: 0.009033

      5725000 -- (-24818.514) [-24799.353] [...14 remote chains...] -- 11:14:36

      Average standard deviation of split frequencies: 0.009000

      5730000 -- (-24866.335) (-24819.725) [...14 remote chains...] -- 11:14:26

      Average standard deviation of split frequencies: 0.009078

      5735000 -- (-24854.621) (-24835.031) [...14 remote chains...] -- 11:14:21

      Average standard deviation of split frequencies: 0.009100

      5740000 -- (-24817.717) (-24834.183) [...14 remote chains...] -- 11:14:07

      Average standard deviation of split frequencies: 0.009112

      5745000 -- (-24825.015) (-24823.300) [...14 remote chains...] -- 11:14:01

      Average standard deviation of split frequencies: 0.009146

      5750000 -- (-24813.781) (-24824.058) [...14 remote chains...] -- 11:13:56

      Average standard deviation of split frequencies: 0.009224

      5755000 -- (-24821.508) (-24814.118) [...14 remote chains...] -- 11:13:46

      Average standard deviation of split frequencies: 0.009179

      5760000 -- (-24841.821) (-24834.466) [...14 remote chains...] -- 11:13:36

      Average standard deviation of split frequencies: 0.009169

      5765000 -- [-24805.111] (-24824.488) [...14 remote chains...] -- 11:13:31

      Average standard deviation of split frequencies: 0.009026

      5770000 -- [-24804.202] (-24847.765) [...14 remote chains...] -- 11:13:21

      Average standard deviation of split frequencies: 0.008971

      5775000 -- (-24816.531) (-24845.296) [...14 remote chains...] -- 11:13:15

      Average standard deviation of split frequencies: 0.008817

      5780000 -- (-24835.294) (-24821.467) [...14 remote chains...] -- 11:13:06

      Average standard deviation of split frequencies: 0.008807

      5785000 -- (-24826.024) (-24833.779) [...14 remote chains...] -- 11:13:00

      Average standard deviation of split frequencies: 0.008621

      5790000 -- [-24794.872] (-24829.341) [...14 remote chains...] -- 11:12:50

      Average standard deviation of split frequencies: 0.008545

      5795000 -- (-24836.635) (-24832.454) [...14 remote chains...] -- 11:12:41

      Average standard deviation of split frequencies: 0.008545

      5800000 -- (-24806.282) (-24823.642) [...14 remote chains...] -- 11:12:35

      Average standard deviation of split frequencies: 0.008557

      5805000 -- (-24819.487) (-24813.605) [...14 remote chains...] -- 11:12:25

      Average standard deviation of split frequencies: 0.008547

      5810000 -- (-24811.290) (-24823.726) [...14 remote chains...] -- 11:12:16

      Average standard deviation of split frequencies: 0.008384

      5815000 -- (-24825.848) (-24831.001) [...14 remote chains...] -- 11:12:10

      Average standard deviation of split frequencies: 0.008450

      5820000 -- (-24838.861) (-24821.531) [...14 remote chains...] -- 11:12:04

      Average standard deviation of split frequencies: 0.008484

      5825000 -- (-24806.892) (-24798.774) [...14 remote chains...] -- 11:11:55

      Average standard deviation of split frequencies: 0.008453

      5830000 -- (-24827.250) (-24820.609) [...14 remote chains...] -- 11:11:49

      Average standard deviation of split frequencies: 0.008225

      5835000 -- (-24830.207) (-24799.586) [...14 remote chains...] -- 11:11:39

      Average standard deviation of split frequencies: 0.008181

      5840000 -- (-24806.183) (-24856.639) [...14 remote chains...] -- 11:11:30

      Average standard deviation of split frequencies: 0.008041

      5845000 -- (-24820.751) (-24796.886) [...14 remote chains...] -- 11:11:20

      Average standard deviation of split frequencies: 0.008032

      5850000 -- (-24800.206) (-24823.357) [...14 remote chains...] -- 11:11:10

      Average standard deviation of split frequencies: 0.008218

      5855000 -- (-24846.428) [-24801.055] [...14 remote chains...] -- 11:11:00

      Average standard deviation of split frequencies: 0.008153

      5860000 -- (-24837.127) (-24808.398) [...14 remote chains...] -- 11:10:55

      Average standard deviation of split frequencies: 0.008079

      5865000 -- (-24828.540) (-24819.451) [...14 remote chains...] -- 11:10:41

      Average standard deviation of split frequencies: 0.008070

      5870000 -- (-24815.854) (-24820.049) [...14 remote chains...] -- 11:10:35

      Average standard deviation of split frequencies: 0.008190

      5875000 -- (-24832.939) (-24807.799) [...14 remote chains...] -- 11:10:26

      Average standard deviation of split frequencies: 0.008104

      5880000 -- (-24855.476) (-24817.418) [...14 remote chains...] -- 11:10:16

      Average standard deviation of split frequencies: 0.008095

      5885000 -- (-24862.346) [-24810.732] [...14 remote chains...] -- 11:10:06

      Average standard deviation of split frequencies: 0.008150

      5890000 -- (-24844.950) (-24821.112) [...14 remote chains...] -- 11:10:01

      Average standard deviation of split frequencies: 0.008141

      5895000 -- (-24831.439) (-24825.230) [...14 remote chains...] -- 11:09:51

      Average standard deviation of split frequencies: 0.008249

      5900000 -- (-24839.697) (-24826.964) [...14 remote chains...] -- 11:09:45

      Average standard deviation of split frequencies: 0.008067

      5905000 -- (-24856.440) (-24806.527) [...14 remote chains...] -- 11:09:31

      Average standard deviation of split frequencies: 0.008015

      5910000 -- (-24836.167) (-24793.320) [...14 remote chains...] -- 11:09:26

      Average standard deviation of split frequencies: 0.007941

      5915000 -- (-24840.315) (-24834.778) [...14 remote chains...] -- 11:09:20

      Average standard deviation of split frequencies: 0.007834

      5920000 -- (-24849.792) (-24829.967) [...14 remote chains...] -- 11:09:10

      Average standard deviation of split frequencies: 0.007954

      5925000 -- (-24827.466) (-24830.725) [...14 remote chains...] -- 11:09:01

      Average standard deviation of split frequencies: 0.008009

      5930000 -- (-24824.352) (-24820.082) [...14 remote chains...] -- 11:08:55

      Average standard deviation of split frequencies: 0.007872

      5935000 -- (-24865.934) (-24832.680) [...14 remote chains...] -- 11:08:41

      Average standard deviation of split frequencies: 0.007743

      5940000 -- (-24829.095) (-24821.188) [...14 remote chains...] -- 11:08:36

      Average standard deviation of split frequencies: 0.007927

      5945000 -- (-24834.113) (-24836.994) [...14 remote chains...] -- 11:08:30

      Average standard deviation of split frequencies: 0.007940

      5950000 -- (-24843.417) (-24825.029) [...14 remote chains...] -- 11:08:20

      Average standard deviation of split frequencies: 0.007867

      5955000 -- (-24818.068) (-24833.047) [...14 remote chains...] -- 11:08:15

      Average standard deviation of split frequencies: 0.008038

      5960000 -- (-24819.592) (-24857.554) [...14 remote chains...] -- 11:08:05

      Average standard deviation of split frequencies: 0.008114

      5965000 -- (-24821.374) (-24842.393) [...14 remote chains...] -- 11:07:59

      Average standard deviation of split frequencies: 0.008190

      5970000 -- (-24802.385) (-24836.150) [...14 remote chains...] -- 11:07:50

      Average standard deviation of split frequencies: 0.008267

      5975000 -- (-24822.555) (-24830.128) [...14 remote chains...] -- 11:07:40

      Average standard deviation of split frequencies: 0.008373

      5980000 -- (-24830.053) (-24828.565) [...14 remote chains...] -- 11:07:30

      Average standard deviation of split frequencies: 0.008406

      5985000 -- (-24831.601) (-24841.630) [...14 remote chains...] -- 11:07:21

      Average standard deviation of split frequencies: 0.008354

      5990000 -- (-24838.290) (-24832.739) [...14 remote chains...] -- 11:07:11

      Average standard deviation of split frequencies: 0.008366

      5995000 -- (-24827.975) (-24832.563) [...14 remote chains...] -- 11:07:05

      Average standard deviation of split frequencies: 0.008218

      6000000 -- (-24827.865) (-24831.019) [...14 remote chains...] -- 11:06:56

      Average standard deviation of split frequencies: 0.008357

      6005000 -- (-24843.150) (-24812.867) [...14 remote chains...] -- 11:06:50

      Average standard deviation of split frequencies: 0.008475

      6010000 -- (-24833.398) (-24831.350) [...14 remote chains...] -- 11:06:40

      Average standard deviation of split frequencies: 0.008423

      6015000 -- (-24827.477) (-24868.174) [...14 remote chains...] -- 11:06:34

      Average standard deviation of split frequencies: 0.008593

      6020000 -- (-24843.089) (-24819.672) [...14 remote chains...] -- 11:06:25

      Average standard deviation of split frequencies: 0.008604

      6025000 -- (-24809.016) [-24805.363] [...14 remote chains...] -- 11:06:19

      Average standard deviation of split frequencies: 0.008637

      6030000 -- (-24800.023) (-24817.223) [...14 remote chains...] -- 11:06:09

      Average standard deviation of split frequencies: 0.008648

      6035000 -- (-24848.839) (-24807.345) [...14 remote chains...] -- 11:06:00

      Average standard deviation of split frequencies: 0.008670

      6040000 -- (-24835.550) (-24833.798) [...14 remote chains...] -- 11:05:50

      Average standard deviation of split frequencies: 0.008534

      6045000 -- (-24823.340) (-24806.866) [...14 remote chains...] -- 11:05:40

      Average standard deviation of split frequencies: 0.008545

      6050000 -- (-24841.085) (-24817.899) [...14 remote chains...] -- 11:05:31

      Average standard deviation of split frequencies: 0.008473

      6055000 -- (-24851.631) (-24837.925) [...14 remote chains...] -- 11:05:21

      Average standard deviation of split frequencies: 0.008473

      6060000 -- (-24815.744) (-24825.649) [...14 remote chains...] -- 11:05:11

      Average standard deviation of split frequencies: 0.008463

      6065000 -- (-24861.212) (-24801.911) [...14 remote chains...] -- 11:05:06

      Average standard deviation of split frequencies: 0.008643

      6070000 -- (-24833.087) (-24828.218) [...14 remote chains...] -- 11:04:56

      Average standard deviation of split frequencies: 0.008843

      6075000 -- (-24846.121) (-24816.314) [...14 remote chains...] -- 11:04:46

      Average standard deviation of split frequencies: 0.008843

      6080000 -- (-24840.441) (-24833.097) [...14 remote chains...] -- 11:04:41

      Average standard deviation of split frequencies: 0.008833

      6085000 -- (-24828.933) (-24828.035) [...14 remote chains...] -- 11:04:31

      Average standard deviation of split frequencies: 0.008886

      6090000 -- (-24829.618) (-24819.220) [...14 remote chains...] -- 11:04:21

      Average standard deviation of split frequencies: 0.008814

      6095000 -- (-24837.117) (-24816.537) [...14 remote chains...] -- 11:04:16

      Average standard deviation of split frequencies: 0.008626

      6100000 -- (-24859.202) (-24810.109) [...14 remote chains...] -- 11:04:06

      Average standard deviation of split frequencies: 0.008658

      6105000 -- (-24834.652) (-24827.283) [...14 remote chains...] -- 11:04:00

      Average standard deviation of split frequencies: 0.008691

      6110000 -- (-24836.407) (-24839.774) [...14 remote chains...] -- 11:03:51

      Average standard deviation of split frequencies: 0.008577

      6115000 -- (-24815.265) (-24830.292) [...14 remote chains...] -- 11:03:45

      Average standard deviation of split frequencies: 0.008556

      6120000 -- (-24824.415) (-24816.739) [...14 remote chains...] -- 11:03:35

      Average standard deviation of split frequencies: 0.008547

      6125000 -- (-24816.254) (-24816.079) [...14 remote chains...] -- 11:03:29

      Average standard deviation of split frequencies: 0.008434

      6130000 -- (-24857.501) (-24819.075) [...14 remote chains...] -- 11:03:20

      Average standard deviation of split frequencies: 0.008404

      6135000 -- (-24824.023) (-24828.375) [...14 remote chains...] -- 11:03:10

      Average standard deviation of split frequencies: 0.008445

      6140000 -- (-24830.347) [-24793.799] [...14 remote chains...] -- 11:03:04

      Average standard deviation of split frequencies: 0.008333

      6145000 -- (-24798.036) (-24822.587) [...14 remote chains...] -- 11:02:55

      Average standard deviation of split frequencies: 0.008282

      6150000 -- (-24825.551) (-24802.978) [...14 remote chains...] -- 11:02:45

      Average standard deviation of split frequencies: 0.008128

      6155000 -- (-24828.747) (-24825.922) [...14 remote chains...] -- 11:02:39

      Average standard deviation of split frequencies: 0.008211

      6160000 -- (-24811.114) (-24808.800) [...14 remote chains...] -- 11:02:26

      Average standard deviation of split frequencies: 0.008078

      6165000 -- [-24802.284] (-24820.296) [...14 remote chains...] -- 11:02:20

      Average standard deviation of split frequencies: 0.008028

      6170000 -- [-24805.125] (-24832.096) [...14 remote chains...] -- 11:02:10

      Average standard deviation of split frequencies: 0.007999

      6175000 -- (-24810.831) (-24848.006) [...14 remote chains...] -- 11:02:01

      Average standard deviation of split frequencies: 0.008205

      6180000 -- (-24830.518) (-24802.991) [...14 remote chains...] -- 11:01:55

      Average standard deviation of split frequencies: 0.008237

      6185000 -- (-24808.267) (-24822.869) [...14 remote chains...] -- 11:01:45

      Average standard deviation of split frequencies: 0.008290

      6190000 -- (-24844.031) (-24829.948) [...14 remote chains...] -- 11:01:40

      Average standard deviation of split frequencies: 0.008240

      6195000 -- (-24819.403) (-24821.797) [...14 remote chains...] -- 11:01:30

      Average standard deviation of split frequencies: 0.008343

      6200000 -- [-24804.163] (-24842.921) [...14 remote chains...] -- 11:01:20

      Average standard deviation of split frequencies: 0.008334

      6205000 -- (-24815.643) (-24818.271) [...14 remote chains...] -- 11:01:14

      Average standard deviation of split frequencies: 0.008284

      6210000 -- (-24834.833) (-24805.364) [...14 remote chains...] -- 11:01:05

      Average standard deviation of split frequencies: 0.008255

      6215000 -- (-24824.412) (-24797.058) [...14 remote chains...] -- 11:00:59

      Average standard deviation of split frequencies: 0.008070

      6220000 -- (-24856.666) (-24809.969) [...14 remote chains...] -- 11:00:49

      Average standard deviation of split frequencies: 0.008082

      6225000 -- (-24844.737) (-24814.932) [...14 remote chains...] -- 11:00:40

      Average standard deviation of split frequencies: 0.007992

      6230000 -- (-24820.783) [-24793.130] [...14 remote chains...] -- 11:00:30

      Average standard deviation of split frequencies: 0.007963

      6235000 -- (-24816.966) (-24818.958) [...14 remote chains...] -- 11:00:21

      Average standard deviation of split frequencies: 0.008085

      6240000 -- (-24821.787) (-24822.918) [...14 remote chains...] -- 11:00:11

      Average standard deviation of split frequencies: 0.008199

      6245000 -- (-24821.970) (-24799.438) [...14 remote chains...] -- 11:00:01

      Average standard deviation of split frequencies: 0.008048

      6250000 -- (-24824.718) (-24819.804) [...14 remote chains...] -- 10:59:56

      Average standard deviation of split frequencies: 0.008202

      6255000 -- (-24861.801) (-24797.330) [...14 remote chains...] -- 10:59:46

      Average standard deviation of split frequencies: 0.008080

      6260000 -- (-24823.610) (-24831.976) [...14 remote chains...] -- 10:59:40

      Average standard deviation of split frequencies: 0.008071

      6265000 -- (-24815.196) (-24844.876) [...14 remote chains...] -- 10:59:30

      Average standard deviation of split frequencies: 0.008063

      6270000 -- [-24815.977] (-24817.449) [...14 remote chains...] -- 10:59:25

      Average standard deviation of split frequencies: 0.008054

      6275000 -- (-24816.913) (-24810.031) [...14 remote chains...] -- 10:59:15

      Average standard deviation of split frequencies: 0.008135

      6280000 -- (-24811.525) (-24826.839) [...14 remote chains...] -- 10:59:09

      Average standard deviation of split frequencies: 0.008228

      6285000 -- (-24821.080) (-24820.326) [...14 remote chains...] -- 10:59:00

      Average standard deviation of split frequencies: 0.008138

      6290000 -- [-24808.039] (-24809.699) [...14 remote chains...] -- 10:58:54

      Average standard deviation of split frequencies: 0.008251

      6295000 -- (-24807.219) (-24837.289) [...14 remote chains...] -- 10:58:44

      Average standard deviation of split frequencies: 0.008170

      6300000 -- (-24824.213) (-24831.109) [...14 remote chains...] -- 10:58:35

      Average standard deviation of split frequencies: 0.008263

      6305000 -- [-24804.126] (-24821.474) [...14 remote chains...] -- 10:58:29

      Average standard deviation of split frequencies: 0.008335

      6310000 -- [-24816.156] (-24860.039) [...14 remote chains...] -- 10:58:19

      Average standard deviation of split frequencies: 0.008326

      6315000 -- (-24820.800) (-24819.713) [...14 remote chains...] -- 10:58:10

      Average standard deviation of split frequencies: 0.008366

      6320000 -- (-24825.505) (-24833.821) [...14 remote chains...] -- 10:58:04

      Average standard deviation of split frequencies: 0.008257

      6325000 -- [-24797.262] (-24808.446) [...14 remote chains...] -- 10:57:54

      Average standard deviation of split frequencies: 0.008389

      6330000 -- [-24801.176] (-24820.666) [...14 remote chains...] -- 10:57:44

      Average standard deviation of split frequencies: 0.008340

      6335000 -- (-24814.365) (-24825.296) [...14 remote chains...] -- 10:57:35

      Average standard deviation of split frequencies: 0.008440

      6340000 -- (-24825.724) (-24806.318) [...14 remote chains...] -- 10:57:29

      Average standard deviation of split frequencies: 0.008431

      6345000 -- [-24786.947] (-24831.537) [...14 remote chains...] -- 10:57:19

      Average standard deviation of split frequencies: 0.008463

      6350000 -- (-24819.585) (-24828.564) [...14 remote chains...] -- 10:57:14

      Average standard deviation of split frequencies: 0.008273

      6355000 -- [-24800.614] (-24828.936) [...14 remote chains...] -- 10:57:00

      Average standard deviation of split frequencies: 0.008173

      6360000 -- (-24811.410) (-24828.443) [...14 remote chains...] -- 10:56:54

      Average standard deviation of split frequencies: 0.008205

      6365000 -- [-24796.847] (-24824.220) [...14 remote chains...] -- 10:56:48

      Average standard deviation of split frequencies: 0.008276

      6370000 -- (-24810.877) (-24819.708) [...14 remote chains...] -- 10:56:39

      Average standard deviation of split frequencies: 0.008287

      6375000 -- [-24797.866] (-24857.217) [...14 remote chains...] -- 10:56:29

      Average standard deviation of split frequencies: 0.008347

      6380000 -- [-24813.133] (-24827.521) [...14 remote chains...] -- 10:56:23

      Average standard deviation of split frequencies: 0.008259

      6385000 -- (-24808.300) (-24804.114) [...14 remote chains...] -- 10:56:14

      Average standard deviation of split frequencies: 0.008230

      6390000 -- [-24802.250] (-24826.152) [...14 remote chains...] -- 10:56:08

      Average standard deviation of split frequencies: 0.008222

      6395000 -- (-24833.688) (-24817.805) [...14 remote chains...] -- 10:55:58

      Average standard deviation of split frequencies: 0.008182

      6400000 -- (-24820.602) (-24825.922) [...14 remote chains...] -- 10:55:53

      Average standard deviation of split frequencies: 0.008233

      6405000 -- (-24811.661) (-24823.751) [...14 remote chains...] -- 10:55:43

      Average standard deviation of split frequencies: 0.008205

      6410000 -- (-24818.699) (-24826.033) [...14 remote chains...] -- 10:55:37

      Average standard deviation of split frequencies: 0.008295

      6415000 -- (-24830.939) (-24844.440) [...14 remote chains...] -- 10:55:27

      Average standard deviation of split frequencies: 0.008434

      6420000 -- (-24802.751) (-24837.334) [...14 remote chains...] -- 10:55:18

      Average standard deviation of split frequencies: 0.008267

      6425000 -- [-24812.413] (-24813.309) [...14 remote chains...] -- 10:55:12

      Average standard deviation of split frequencies: 0.008357

      6430000 -- (-24816.947) (-24820.710) [...14 remote chains...] -- 10:55:02

      Average standard deviation of split frequencies: 0.008349

      6435000 -- [-24803.952] (-24831.540) [...14 remote chains...] -- 10:54:56

      Average standard deviation of split frequencies: 0.008270

      6440000 -- (-24833.240) (-24820.176) [...14 remote chains...] -- 10:54:47

      Average standard deviation of split frequencies: 0.008221

      6445000 -- [-24839.648] (-24824.769) [...14 remote chains...] -- 10:54:37

      Average standard deviation of split frequencies: 0.008154

      6450000 -- (-24806.812) (-24853.100) [...14 remote chains...] -- 10:54:31

      Average standard deviation of split frequencies: 0.008066

      6455000 -- (-24804.159) (-24835.348) [...14 remote chains...] -- 10:54:22

      Average standard deviation of split frequencies: 0.008086

      6460000 -- (-24813.849) (-24830.155) [...14 remote chains...] -- 10:54:16

      Average standard deviation of split frequencies: 0.008117

      6465000 -- [-24810.967] (-24835.245) [...14 remote chains...] -- 10:54:06

      Average standard deviation of split frequencies: 0.008168

      6470000 -- (-24833.076) (-24828.506) [...14 remote chains...] -- 10:53:57

      Average standard deviation of split frequencies: 0.008199

      6475000 -- (-24820.294) (-24824.687) [...14 remote chains...] -- 10:53:51

      Average standard deviation of split frequencies: 0.008179

      6480000 -- [-24788.364] (-24828.691) [...14 remote chains...] -- 10:53:41

      Average standard deviation of split frequencies: 0.008033

      6485000 -- [-24802.258] (-24842.136) [...14 remote chains...] -- 10:53:35

      Average standard deviation of split frequencies: 0.007947

      6490000 -- (-24832.543) (-24826.050) [...14 remote chains...] -- 10:53:26

      Average standard deviation of split frequencies: 0.007958

      6495000 -- (-24826.503) (-24830.369) [...14 remote chains...] -- 10:53:20

      Average standard deviation of split frequencies: 0.008056

      6500000 -- (-24816.342) (-24822.854) [...14 remote chains...] -- 10:53:10

      Average standard deviation of split frequencies: 0.008009

      6505000 -- [-24799.377] (-24830.694) [...14 remote chains...] -- 10:53:04

      Average standard deviation of split frequencies: 0.007942

      6510000 -- (-24824.035) (-24840.969) [...14 remote chains...] -- 10:52:55

      Average standard deviation of split frequencies: 0.007934

      6515000 -- (-24810.229) (-24820.346) [...14 remote chains...] -- 10:52:45

      Average standard deviation of split frequencies: 0.007934

      6520000 -- (-24808.932) (-24837.525) [...14 remote chains...] -- 10:52:39

      Average standard deviation of split frequencies: 0.007965

      6525000 -- (-24813.932) (-24833.778) [...14 remote chains...] -- 10:52:30

      Average standard deviation of split frequencies: 0.007956

      6530000 -- (-24802.061) (-24802.481) [...14 remote chains...] -- 10:52:20

      Average standard deviation of split frequencies: 0.007870

      6535000 -- [-24799.896] (-24842.282) [...14 remote chains...] -- 10:52:14

      Average standard deviation of split frequencies: 0.007870

      6540000 -- (-24815.917) (-24838.065) [...14 remote chains...] -- 10:52:05

      Average standard deviation of split frequencies: 0.007785

      6545000 -- [-24803.436] (-24841.739) [...14 remote chains...] -- 10:51:55

      Average standard deviation of split frequencies: 0.007738

      6550000 -- (-24800.104) (-24828.814) [...14 remote chains...] -- 10:51:49

      Average standard deviation of split frequencies: 0.007652

      6555000 -- [-24810.300] (-24808.230) [...14 remote chains...] -- 10:51:40

      Average standard deviation of split frequencies: 0.007633

      6560000 -- [-24801.656] (-24832.586) [...14 remote chains...] -- 10:51:30

      Average standard deviation of split frequencies: 0.007664

      6565000 -- (-24830.543) (-24824.929) [...14 remote chains...] -- 10:51:24

      Average standard deviation of split frequencies: 0.007540

      6570000 -- [-24805.717] (-24838.788) [...14 remote chains...] -- 10:51:14

      Average standard deviation of split frequencies: 0.007474

      6575000 -- [-24811.879] (-24843.754) [...14 remote chains...] -- 10:51:08

      Average standard deviation of split frequencies: 0.007455

      6580000 -- [-24796.308] (-24829.615) [...14 remote chains...] -- 10:50:55

      Average standard deviation of split frequencies: 0.007428

      6585000 -- (-24795.344) (-24827.461) [...14 remote chains...] -- 10:50:49

      Average standard deviation of split frequencies: 0.007382

      6590000 -- (-24839.241) (-24811.588) [...14 remote chains...] -- 10:50:40

      Average standard deviation of split frequencies: 0.007355

      6595000 -- (-24818.884) (-24826.456) [...14 remote chains...] -- 10:50:30

      Average standard deviation of split frequencies: 0.007278

      6600000 -- [-24812.184] (-24809.649) [...14 remote chains...] -- 10:50:24

      Average standard deviation of split frequencies: 0.007270

      6605000 -- [-24824.112] (-24818.927) [...14 remote chains...] -- 10:50:15

      Average standard deviation of split frequencies: 0.007263

      6610000 -- [-24826.573] (-24812.947) [...14 remote chains...] -- 10:50:05

      Average standard deviation of split frequencies: 0.007217

      6615000 -- (-24825.300) (-24806.331) [...14 remote chains...] -- 10:49:59

      Average standard deviation of split frequencies: 0.007005

      6620000 -- [-24814.665] (-24794.312) [...14 remote chains...] -- 10:49:46

      Average standard deviation of split frequencies: 0.006998

      6625000 -- [-24830.463] (-24830.139) [...14 remote chains...] -- 10:49:37

      Average standard deviation of split frequencies: 0.006953

      6630000 -- [-24817.797] (-24823.874) [...14 remote chains...] -- 10:49:27

      Average standard deviation of split frequencies: 0.006908

      6635000 -- [-24803.821] (-24816.715) [...14 remote chains...] -- 10:49:21

      Average standard deviation of split frequencies: 0.006850

      6640000 -- [-24806.019] (-24815.909) [...14 remote chains...] -- 10:49:12

      Average standard deviation of split frequencies: 0.006862

      6645000 -- [-24806.149] (-24823.855) [...14 remote chains...] -- 10:49:02

      Average standard deviation of split frequencies: 0.006855

      6650000 -- (-24845.922) (-24810.569) [...14 remote chains...] -- 10:48:53

      Average standard deviation of split frequencies: 0.006887

      6655000 -- [-24797.713] (-24795.929) [...14 remote chains...] -- 10:48:47

      Average standard deviation of split frequencies: 0.006849

      6660000 -- (-24813.874) (-24839.298) [...14 remote chains...] -- 10:48:37

      Average standard deviation of split frequencies: 0.006899

      6665000 -- (-24817.857) (-24833.303) [...14 remote chains...] -- 10:48:28

      Average standard deviation of split frequencies: 0.007026

      6670000 -- (-24817.924) (-24825.166) [...14 remote chains...] -- 10:48:21

      Average standard deviation of split frequencies: 0.007133

      6675000 -- [-24812.571] (-24814.611) [...14 remote chains...] -- 10:48:12

      Average standard deviation of split frequencies: 0.007095

      6680000 -- (-24824.082) (-24810.629) [...14 remote chains...] -- 10:48:02

      Average standard deviation of split frequencies: 0.007183

      6685000 -- (-24823.804) (-24806.476) [...14 remote chains...] -- 10:47:53

      Average standard deviation of split frequencies: 0.007252

      6690000 -- (-24838.719) (-24816.958) [...14 remote chains...] -- 10:47:47

      Average standard deviation of split frequencies: 0.007188

      6695000 -- [-24804.981] (-24838.559) [...14 remote chains...] -- 10:47:37

      Average standard deviation of split frequencies: 0.007207

      6700000 -- (-24808.346) (-24830.563) [...14 remote chains...] -- 10:47:31

      Average standard deviation of split frequencies: 0.007295

      6705000 -- (-24817.591) (-24833.159) [...14 remote chains...] -- 10:47:22

      Average standard deviation of split frequencies: 0.007439

      6710000 -- [-24801.918] (-24818.455) [...14 remote chains...] -- 10:47:12

      Average standard deviation of split frequencies: 0.007489

      6715000 -- (-24797.610) (-24846.567) [...14 remote chains...] -- 10:47:06

      Average standard deviation of split frequencies: 0.007470

      6720000 -- (-24832.885) (-24856.125) [...14 remote chains...] -- 10:46:57

      Average standard deviation of split frequencies: 0.007576

      6725000 -- [-24802.599] (-24842.940) [...14 remote chains...] -- 10:46:47

      Average standard deviation of split frequencies: 0.007550

      6730000 -- (-24822.255) (-24808.538) [...14 remote chains...] -- 10:46:38

      Average standard deviation of split frequencies: 0.007561

      6735000 -- (-24803.526) (-24798.564) [...14 remote chains...] -- 10:46:28

      Average standard deviation of split frequencies: 0.007750

      6740000 -- (-24806.313) (-24826.274) [...14 remote chains...] -- 10:46:22

      Average standard deviation of split frequencies: 0.007724

      6745000 -- (-24810.727) (-24845.593) [...14 remote chains...] -- 10:46:13

      Average standard deviation of split frequencies: 0.007792

      6750000 -- (-24806.477) (-24821.757) [...14 remote chains...] -- 10:46:03

      Average standard deviation of split frequencies: 0.007897

      6755000 -- [-24812.398] (-24818.133) [...14 remote chains...] -- 10:45:54

      Average standard deviation of split frequencies: 0.007897

      6760000 -- (-24834.681) (-24828.351) [...14 remote chains...] -- 10:45:48

      Average standard deviation of split frequencies: 0.007946

      6765000 -- (-24833.778) (-24799.502) [...14 remote chains...] -- 10:45:38

      Average standard deviation of split frequencies: 0.007975

      6770000 -- (-24841.655) (-24800.554) [...14 remote chains...] -- 10:45:29

      Average standard deviation of split frequencies: 0.007930

      6775000 -- (-24811.592) (-24817.438) [...14 remote chains...] -- 10:45:23

      Average standard deviation of split frequencies: 0.007911

      6780000 -- (-24818.358) (-24807.195) [...14 remote chains...] -- 10:45:13

      Average standard deviation of split frequencies: 0.007753

      6785000 -- (-24807.903) (-24824.896) [...14 remote chains...] -- 10:45:07

      Average standard deviation of split frequencies: 0.007614

      6790000 -- (-24796.150) (-24821.679) [...14 remote chains...] -- 10:44:58

      Average standard deviation of split frequencies: 0.007569

      6795000 -- (-24843.183) (-24801.879) [...14 remote chains...] -- 10:44:52

      Average standard deviation of split frequencies: 0.007457

      6800000 -- (-24807.274) (-24823.914) [...14 remote chains...] -- 10:44:42

      Average standard deviation of split frequencies: 0.007281

      6805000 -- (-24826.340) (-24817.183) [...14 remote chains...] -- 10:44:36

      Average standard deviation of split frequencies: 0.007162

      6810000 -- (-24811.638) (-24827.342) [...14 remote chains...] -- 10:44:27

      Average standard deviation of split frequencies: 0.007099

      6815000 -- [-24817.029] (-24815.963) [...14 remote chains...] -- 10:44:20

      Average standard deviation of split frequencies: 0.006912

      6820000 -- [-24821.281] (-24821.667) [...14 remote chains...] -- 10:44:11

      Average standard deviation of split frequencies: 0.006980

      6825000 -- (-24824.848) (-24825.740) [...14 remote chains...] -- 10:44:05

      Average standard deviation of split frequencies: 0.006992

      6830000 -- (-24823.954) (-24823.964) [...14 remote chains...] -- 10:43:55

      Average standard deviation of split frequencies: 0.007022

      6835000 -- [-24823.530] (-24822.198) [...14 remote chains...] -- 10:43:46

      Average standard deviation of split frequencies: 0.007209

      6840000 -- (-24807.928) (-24817.059) [...14 remote chains...] -- 10:43:36

      Average standard deviation of split frequencies: 0.007276

      6845000 -- (-24804.734) (-24800.793) [...14 remote chains...] -- 10:43:27

      Average standard deviation of split frequencies: 0.007418

      6850000 -- (-24807.853) [-24793.458] [...14 remote chains...] -- 10:43:14

      Average standard deviation of split frequencies: 0.007373

      6855000 -- (-24810.866) (-24824.320) [...14 remote chains...] -- 10:43:08

      Average standard deviation of split frequencies: 0.007299

      6860000 -- (-24814.167) (-24823.759) [...14 remote chains...] -- 10:42:59

      Average standard deviation of split frequencies: 0.007292

      6865000 -- [-24802.408] (-24809.986) [...14 remote chains...] -- 10:42:49

      Average standard deviation of split frequencies: 0.007396

      6870000 -- (-24807.028) (-24810.391) [...14 remote chains...] -- 10:42:40

      Average standard deviation of split frequencies: 0.007537

      6875000 -- [-24817.321] (-24811.650) [...14 remote chains...] -- 10:42:30

      Average standard deviation of split frequencies: 0.007407

      6880000 -- (-24807.841) (-24830.525) [...14 remote chains...] -- 10:42:21

      Average standard deviation of split frequencies: 0.007437

      6885000 -- (-24812.997) (-24818.550) [...14 remote chains...] -- 10:42:15

      Average standard deviation of split frequencies: 0.007504

      6890000 -- (-24826.160) (-24814.617) [...14 remote chains...] -- 10:42:08

      Average standard deviation of split frequencies: 0.007534

      6895000 -- (-24815.782) (-24834.682) [...14 remote chains...] -- 10:41:56

      Average standard deviation of split frequencies: 0.007441

      6900000 -- (-24797.562) (-24804.932) [...14 remote chains...] -- 10:41:50

      Average standard deviation of split frequencies: 0.007342

      6905000 -- (-24829.844) (-24824.092) [...14 remote chains...] -- 10:41:40

      Average standard deviation of split frequencies: 0.007335

      6910000 -- (-24838.864) (-24808.504) [...14 remote chains...] -- 10:41:27

      Average standard deviation of split frequencies: 0.007420

      6915000 -- (-24826.159) (-24808.530) [...14 remote chains...] -- 10:41:21

      Average standard deviation of split frequencies: 0.007438

      6920000 -- [-24794.896] (-24823.539) [...14 remote chains...] -- 10:41:12

      Average standard deviation of split frequencies: 0.007523

      6925000 -- (-24809.420) (-24802.674) [...14 remote chains...] -- 10:41:02

      Average standard deviation of split frequencies: 0.007644

      6930000 -- (-24822.712) (-24823.460) [...14 remote chains...] -- 10:40:56

      Average standard deviation of split frequencies: 0.007710

      6935000 -- [-24812.876] (-24828.552) [...14 remote chains...] -- 10:40:47

      Average standard deviation of split frequencies: 0.007894

      6940000 -- (-24812.259) (-24817.903) [...14 remote chains...] -- 10:40:37

      Average standard deviation of split frequencies: 0.008015

      6945000 -- (-24834.324) (-24815.358) [...14 remote chains...] -- 10:40:31

      Average standard deviation of split frequencies: 0.008007

      6950000 -- [-24806.447] (-24819.013) [...14 remote chains...] -- 10:40:22

      Average standard deviation of split frequencies: 0.007963

      6955000 -- (-24820.732) (-24817.000) [...14 remote chains...] -- 10:40:12

      Average standard deviation of split frequencies: 0.008036

      6960000 -- (-24814.280) [-24812.113] [...14 remote chains...] -- 10:40:03

      Average standard deviation of split frequencies: 0.008083

      6965000 -- (-24833.264) (-24846.121) [...14 remote chains...] -- 10:39:57

      Average standard deviation of split frequencies: 0.008039

      6970000 -- (-24847.006) (-24801.158) [...14 remote chains...] -- 10:39:47

      Average standard deviation of split frequencies: 0.007995

      6975000 -- (-24831.339) (-24819.864) [...14 remote chains...] -- 10:39:38

      Average standard deviation of split frequencies: 0.008013

      6980000 -- (-24814.007) (-24823.292) [...14 remote chains...] -- 10:39:28

      Average standard deviation of split frequencies: 0.008024

      6985000 -- (-24802.935) [-24796.227] [...14 remote chains...] -- 10:39:22

      Average standard deviation of split frequencies: 0.007943

      6990000 -- (-24820.006) (-24814.910) [...14 remote chains...] -- 10:39:13

      Average standard deviation of split frequencies: 0.007954

      6995000 -- (-24822.843) [-24811.533] [...14 remote chains...] -- 10:39:03

      Average standard deviation of split frequencies: 0.007681

      7000000 -- (-24819.835) (-24831.863) [...14 remote chains...] -- 10:38:57

      Average standard deviation of split frequencies: 0.007746

      7005000 -- (-24825.501) (-24827.002) [...14 remote chains...] -- 10:38:51

      Average standard deviation of split frequencies: 0.007775

      7010000 -- (-24859.807) (-24827.460) [...14 remote chains...] -- 10:38:38

      Average standard deviation of split frequencies: 0.007895

      7015000 -- (-24824.048) (-24823.334) [...14 remote chains...] -- 10:38:32

      Average standard deviation of split frequencies: 0.008004

      7020000 -- (-24829.606) (-24838.453) [...14 remote chains...] -- 10:38:23

      Average standard deviation of split frequencies: 0.007978

      7025000 -- (-24851.400) (-24810.868) [...14 remote chains...] -- 10:38:13

      Average standard deviation of split frequencies: 0.007880

      7030000 -- (-24807.836) [-24795.814] [...14 remote chains...] -- 10:38:07

      Average standard deviation of split frequencies: 0.007872

      7035000 -- (-24847.122) (-24802.225) [...14 remote chains...] -- 10:37:58

      Average standard deviation of split frequencies: 0.007981

      7040000 -- (-24833.914) (-24815.270) [...14 remote chains...] -- 10:37:48

      Average standard deviation of split frequencies: 0.007973

      7045000 -- (-24834.172) (-24814.115) [...14 remote chains...] -- 10:37:42

      Average standard deviation of split frequencies: 0.007966

      7050000 -- (-24835.204) (-24805.879) [...14 remote chains...] -- 10:37:33

      Average standard deviation of split frequencies: 0.007904

      7055000 -- (-24856.942) (-24815.963) [...14 remote chains...] -- 10:37:27

      Average standard deviation of split frequencies: 0.007868

      7060000 -- (-24830.692) (-24814.092) [...14 remote chains...] -- 10:37:20

      Average standard deviation of split frequencies: 0.007915

      7065000 -- (-24815.311) (-24833.847) [...14 remote chains...] -- 10:37:08

      Average standard deviation of split frequencies: 0.007889

      7070000 -- (-24826.000) (-24834.802) [...14 remote chains...] -- 10:37:02

      Average standard deviation of split frequencies: 0.007792

      7075000 -- (-24838.139) (-24828.718) [...14 remote chains...] -- 10:36:52

      Average standard deviation of split frequencies: 0.007720

      7080000 -- (-24820.278) (-24834.551) [...14 remote chains...] -- 10:36:43

      Average standard deviation of split frequencies: 0.007659

      7085000 -- (-24808.618) [-24816.343] [...14 remote chains...] -- 10:36:37

      Average standard deviation of split frequencies: 0.007670

      7090000 -- (-24807.237) (-24823.847) [...14 remote chains...] -- 10:36:24

      Average standard deviation of split frequencies: 0.007824

      7095000 -- (-24810.256) (-24823.362) [...14 remote chains...] -- 10:36:15

      Average standard deviation of split frequencies: 0.007842

      7100000 -- (-24847.141) (-24821.566) [...14 remote chains...] -- 10:36:08

      Average standard deviation of split frequencies: 0.007942

      7105000 -- (-24823.255) (-24823.119) [...14 remote chains...] -- 10:35:59

      Average standard deviation of split frequencies: 0.008006

      7110000 -- (-24817.748) (-24807.949) [...14 remote chains...] -- 10:35:53

      Average standard deviation of split frequencies: 0.008088

      7115000 -- (-24825.963) (-24808.571) [...14 remote chains...] -- 10:35:43

      Average standard deviation of split frequencies: 0.008213

      7120000 -- (-24834.070) (-24837.671) [...14 remote chains...] -- 10:35:34

      Average standard deviation of split frequencies: 0.008081

      7125000 -- (-24823.954) (-24819.458) [...14 remote chains...] -- 10:35:28

      Average standard deviation of split frequencies: 0.008073

      7130000 -- (-24837.045) (-24808.947) [...14 remote chains...] -- 10:35:18

      Average standard deviation of split frequencies: 0.008101

      7135000 -- (-24817.276) (-24827.918) [...14 remote chains...] -- 10:35:09

      Average standard deviation of split frequencies: 0.008066

      7140000 -- (-24809.252) (-24814.290) [...14 remote chains...] -- 10:35:00

      Average standard deviation of split frequencies: 0.007987

      7145000 -- (-24832.216) (-24836.692) [...14 remote chains...] -- 10:34:53

      Average standard deviation of split frequencies: 0.007908

      7150000 -- (-24846.196) (-24814.481) [...14 remote chains...] -- 10:34:44

      Average standard deviation of split frequencies: 0.007847

      7155000 -- (-24808.810) (-24810.926) [...14 remote chains...] -- 10:34:35

      Average standard deviation of split frequencies: 0.007865

      7160000 -- (-24812.168) (-24825.045) [...14 remote chains...] -- 10:34:28

      Average standard deviation of split frequencies: 0.007893

      7165000 -- (-24846.799) (-24821.373) [...14 remote chains...] -- 10:34:19

      Average standard deviation of split frequencies: 0.007957

      7170000 -- (-24847.630) (-24824.800) [...14 remote chains...] -- 10:34:13

      Average standard deviation of split frequencies: 0.007914

      7175000 -- (-24829.802) [-24809.692] [...14 remote chains...] -- 10:34:03

      Average standard deviation of split frequencies: 0.007683

      7180000 -- (-24812.367) [-24815.443] [...14 remote chains...] -- 10:33:54

      Average standard deviation of split frequencies: 0.007588

      7185000 -- (-24807.141) (-24827.584) [...14 remote chains...] -- 10:33:48

      Average standard deviation of split frequencies: 0.007598

      7190000 -- (-24834.656) (-24835.207) [...14 remote chains...] -- 10:33:38

      Average standard deviation of split frequencies: 0.007556

      7195000 -- (-24842.191) (-24820.920) [...14 remote chains...] -- 10:33:29

      Average standard deviation of split frequencies: 0.007414

      7200000 -- (-24829.774) [-24806.519] [...14 remote chains...] -- 10:33:23

      Average standard deviation of split frequencies: 0.007354

      7205000 -- (-24828.523) (-24802.118) [...14 remote chains...] -- 10:33:13

      Average standard deviation of split frequencies: 0.007383

      7210000 -- (-24841.401) [-24792.097] [...14 remote chains...] -- 10:33:04

      Average standard deviation of split frequencies: 0.007411

      7215000 -- (-24840.565) (-24833.469) [...14 remote chains...] -- 10:32:55

      Average standard deviation of split frequencies: 0.007429

      7220000 -- (-24812.999) (-24845.330) [...14 remote chains...] -- 10:32:42

      Average standard deviation of split frequencies: 0.007493

      7225000 -- (-24829.721) (-24824.341) [...14 remote chains...] -- 10:32:36

      Average standard deviation of split frequencies: 0.007503

      7230000 -- (-24828.012) (-24823.659) [...14 remote chains...] -- 10:32:26

      Average standard deviation of split frequencies: 0.007426

      7235000 -- (-24853.358) (-24810.519) [...14 remote chains...] -- 10:32:17

      Average standard deviation of split frequencies: 0.007497

      7240000 -- (-24827.137) [-24807.900] [...14 remote chains...] -- 10:32:08

      Average standard deviation of split frequencies: 0.007490

      7245000 -- (-24835.687) [-24810.131] [...14 remote chains...] -- 10:32:01

      Average standard deviation of split frequencies: 0.007518

      7250000 -- (-24828.763) (-24816.469) [...14 remote chains...] -- 10:31:49

      Average standard deviation of split frequencies: 0.007406

      7255000 -- (-24811.722) (-24819.009) [...14 remote chains...] -- 10:31:43

      Average standard deviation of split frequencies: 0.007581

      7260000 -- (-24832.648) (-24822.380) [...14 remote chains...] -- 10:31:33

      Average standard deviation of split frequencies: 0.007627

      7265000 -- (-24834.647) (-24805.789) [...14 remote chains...] -- 10:31:21

      Average standard deviation of split frequencies: 0.007602

      7270000 -- (-24825.735) [-24806.131] [...14 remote chains...] -- 10:31:14

      Average standard deviation of split frequencies: 0.007700

      7275000 -- (-24808.854) [-24795.495] [...14 remote chains...] -- 10:31:05

      Average standard deviation of split frequencies: 0.007840

      7280000 -- (-24805.667) [-24817.068] [...14 remote chains...] -- 10:30:56

      Average standard deviation of split frequencies: 0.007921

      7285000 -- (-24826.118) [-24805.473] [...14 remote chains...] -- 10:30:46

      Average standard deviation of split frequencies: 0.008001

      7290000 -- (-24837.153) (-24819.519) [...14 remote chains...] -- 10:30:37

      Average standard deviation of split frequencies: 0.008011

      7295000 -- (-24837.951) [-24826.185] [...14 remote chains...] -- 10:30:31

      Average standard deviation of split frequencies: 0.008151

      7300000 -- (-24804.268) [-24816.860] [...14 remote chains...] -- 10:30:21

      Average standard deviation of split frequencies: 0.008213

      7305000 -- (-24813.137) (-24809.354) [...14 remote chains...] -- 10:30:12

      Average standard deviation of split frequencies: 0.008327

      7310000 -- (-24805.352) [-24802.240] [...14 remote chains...] -- 10:30:06

      Average standard deviation of split frequencies: 0.008285

      7315000 -- [-24809.353] (-24805.572) [...14 remote chains...] -- 10:29:56

      Average standard deviation of split frequencies: 0.008355

      7320000 -- (-24841.857) (-24826.828) [...14 remote chains...] -- 10:29:50

      Average standard deviation of split frequencies: 0.008503

      7325000 -- (-24806.357) (-24822.174) [...14 remote chains...] -- 10:29:41

      Average standard deviation of split frequencies: 0.008565

      7330000 -- (-24839.833) (-24836.544) [...14 remote chains...] -- 10:29:35

      Average standard deviation of split frequencies: 0.008592

      7335000 -- (-24817.905) (-24826.355) [...14 remote chains...] -- 10:29:25

      Average standard deviation of split frequencies: 0.008592

      7340000 -- [-24798.976] (-24811.218) [...14 remote chains...] -- 10:29:19

      Average standard deviation of split frequencies: 0.008550

      7345000 -- (-24845.242) [-24806.860] [...14 remote chains...] -- 10:29:10

      Average standard deviation of split frequencies: 0.008663

      7350000 -- (-24813.916) [-24797.658] [...14 remote chains...] -- 10:28:57

      Average standard deviation of split frequencies: 0.008551

      7355000 -- (-24837.814) [-24822.078] [...14 remote chains...] -- 10:28:51

      Average standard deviation of split frequencies: 0.008569

      7360000 -- (-24838.541) [-24811.330] [...14 remote chains...] -- 10:28:42

      Average standard deviation of split frequencies: 0.008544

      7365000 -- (-24830.172) (-24828.064) [...14 remote chains...] -- 10:28:35

      Average standard deviation of split frequencies: 0.008501

      7370000 -- (-24822.347) (-24812.573) [...14 remote chains...] -- 10:28:26

      Average standard deviation of split frequencies: 0.008546

      7375000 -- (-24819.539) (-24796.475) [...14 remote chains...] -- 10:28:17

      Average standard deviation of split frequencies: 0.008563

      7380000 -- (-24814.309) (-24801.801) [...14 remote chains...] -- 10:28:10

      Average standard deviation of split frequencies: 0.008710

      7385000 -- (-24847.219) [-24804.821] [...14 remote chains...] -- 10:28:01

      Average standard deviation of split frequencies: 0.008754

      7390000 -- (-24830.726) (-24834.725) [...14 remote chains...] -- 10:27:52

      Average standard deviation of split frequencies: 0.008712

      7395000 -- (-24829.447) [-24801.379] [...14 remote chains...] -- 10:27:45

      Average standard deviation of split frequencies: 0.008574

      7400000 -- (-24801.576) (-24815.607) [...14 remote chains...] -- 10:27:36

      Average standard deviation of split frequencies: 0.008584

      7405000 -- (-24836.615) (-24810.052) [...14 remote chains...] -- 10:27:27

      Average standard deviation of split frequencies: 0.008438

      7410000 -- (-24830.683) [-24797.960] [...14 remote chains...] -- 10:27:20

      Average standard deviation of split frequencies: 0.008499

      7415000 -- (-24845.884) [-24813.813] [...14 remote chains...] -- 10:27:11

      Average standard deviation of split frequencies: 0.008517

      7420000 -- (-24820.657) [-24817.689] [...14 remote chains...] -- 10:27:02

      Average standard deviation of split frequencies: 0.008440

      7425000 -- (-24849.810) (-24807.575) [...14 remote chains...] -- 10:26:55

      Average standard deviation of split frequencies: 0.008244

      7430000 -- (-24832.742) (-24820.392) [...14 remote chains...] -- 10:26:46

      Average standard deviation of split frequencies: 0.008391

      7435000 -- (-24836.267) [-24806.690] [...14 remote chains...] -- 10:26:40

      Average standard deviation of split frequencies: 0.008305

      7440000 -- (-24821.744) [-24806.539] [...14 remote chains...] -- 10:26:30

      Average standard deviation of split frequencies: 0.008298

      7445000 -- (-24837.019) (-24809.493) [...14 remote chains...] -- 10:26:21

      Average standard deviation of split frequencies: 0.008222

      7450000 -- (-24817.707) (-24821.034) [...14 remote chains...] -- 10:26:15

      Average standard deviation of split frequencies: 0.008266

      7455000 -- (-24839.875) [-24803.570] [...14 remote chains...] -- 10:26:05

      Average standard deviation of split frequencies: 0.008454

      7460000 -- (-24830.647) (-24809.238) [...14 remote chains...] -- 10:25:59

      Average standard deviation of split frequencies: 0.008600

      7465000 -- (-24836.018) (-24831.390) [...14 remote chains...] -- 10:25:50

      Average standard deviation of split frequencies: 0.008678

      7470000 -- (-24813.627) [-24808.418] [...14 remote chains...] -- 10:25:43

      Average standard deviation of split frequencies: 0.008840

      7475000 -- (-24832.513) [-24805.628] [...14 remote chains...] -- 10:25:34

      Average standard deviation of split frequencies: 0.008891

      7480000 -- (-24866.075) [-24806.404] [...14 remote chains...] -- 10:25:28

      Average standard deviation of split frequencies: 0.008934

      7485000 -- (-24812.574) [-24801.011] [...14 remote chains...] -- 10:25:21

      Average standard deviation of split frequencies: 0.008960

      7490000 -- (-24841.374) (-24807.786) [...14 remote chains...] -- 10:25:12

      Average standard deviation of split frequencies: 0.008986

      7495000 -- (-24817.766) (-24808.524) [...14 remote chains...] -- 10:25:03

      Average standard deviation of split frequencies: 0.009071

      7500000 -- (-24816.800) [-24810.776] [...14 remote chains...] -- 10:24:54

      Average standard deviation of split frequencies: 0.009131

      7505000 -- (-24824.499) (-24829.895) [...14 remote chains...] -- 10:24:47

      Average standard deviation of split frequencies: 0.009208

      7510000 -- (-24829.461) (-24816.283) [...14 remote chains...] -- 10:24:38

      Average standard deviation of split frequencies: 0.009149

      7515000 -- [-24805.777] (-24812.709) [...14 remote chains...] -- 10:24:32

      Average standard deviation of split frequencies: 0.009369

      7520000 -- (-24842.704) [-24804.755] [...14 remote chains...] -- 10:24:22

      Average standard deviation of split frequencies: 0.009361

      7525000 -- (-24805.106) (-24810.858) [...14 remote chains...] -- 10:24:16

      Average standard deviation of split frequencies: 0.009302

      7530000 -- (-24826.658) (-24793.267) [...14 remote chains...] -- 10:24:07

      Average standard deviation of split frequencies: 0.009175

      7535000 -- (-24818.473) (-24795.204) [...14 remote chains...] -- 10:23:57

      Average standard deviation of split frequencies: 0.009125

      7540000 -- (-24813.871) (-24805.832) [...14 remote chains...] -- 10:23:51

      Average standard deviation of split frequencies: 0.009032

      7545000 -- (-24804.052) (-24822.637) [...14 remote chains...] -- 10:23:42

      Average standard deviation of split frequencies: 0.009058

      7550000 -- (-24831.153) (-24816.694) [...14 remote chains...] -- 10:23:35

      Average standard deviation of split frequencies: 0.008949

      7555000 -- (-24814.298) (-24809.543) [...14 remote chains...] -- 10:23:26

      Average standard deviation of split frequencies: 0.009185

      7560000 -- (-24849.038) (-24810.284) [...14 remote chains...] -- 10:23:17

      Average standard deviation of split frequencies: 0.009126

      7565000 -- (-24805.301) (-24805.626) [...14 remote chains...] -- 10:23:10

      Average standard deviation of split frequencies: 0.009169

      7570000 -- (-24827.781) (-24805.064) [...14 remote chains...] -- 10:23:01

      Average standard deviation of split frequencies: 0.009127

      7575000 -- [-24802.369] (-24806.397) [...14 remote chains...] -- 10:22:52

      Average standard deviation of split frequencies: 0.009228

      7580000 -- (-24820.626) (-24827.577) [...14 remote chains...] -- 10:22:42

      Average standard deviation of split frequencies: 0.009304

      7585000 -- (-24788.030) (-24838.507) [...14 remote chains...] -- 10:22:33

      Average standard deviation of split frequencies: 0.009295

      7590000 -- (-24816.159) (-24831.976) [...14 remote chains...] -- 10:22:27

      Average standard deviation of split frequencies: 0.009287

      7595000 -- [-24806.175] (-24844.877) [...14 remote chains...] -- 10:22:17

      Average standard deviation of split frequencies: 0.009321

      7600000 -- (-24822.651) (-24823.154) [...14 remote chains...] -- 10:22:08

      Average standard deviation of split frequencies: 0.009346

      7605000 -- (-24816.308) (-24827.112) [...14 remote chains...] -- 10:21:59

      Average standard deviation of split frequencies: 0.009371

      7610000 -- (-24810.986) (-24830.002) [...14 remote chains...] -- 10:21:52

      Average standard deviation of split frequencies: 0.009313

      7615000 -- (-24801.976) (-24822.853) [...14 remote chains...] -- 10:21:40

      Average standard deviation of split frequencies: 0.009464

      7620000 -- (-24811.476) (-24835.669) [...14 remote chains...] -- 10:21:34

      Average standard deviation of split frequencies: 0.009522

      7625000 -- (-24807.870) (-24811.765) [...14 remote chains...] -- 10:21:24

      Average standard deviation of split frequencies: 0.009564

      7630000 -- (-24805.761) (-24792.351) [...14 remote chains...] -- 10:21:15

      Average standard deviation of split frequencies: 0.009639

      7635000 -- (-24817.144) (-24814.470) [...14 remote chains...] -- 10:21:09

      Average standard deviation of split frequencies: 0.009722

      7640000 -- (-24804.801) (-24835.308) [...14 remote chains...] -- 10:20:59

      Average standard deviation of split frequencies: 0.009747

      7645000 -- (-24848.621) (-24819.327) [...14 remote chains...] -- 10:20:53

      Average standard deviation of split frequencies: 0.009822

      7650000 -- (-24811.487) (-24818.741) [...14 remote chains...] -- 10:20:44

      Average standard deviation of split frequencies: 0.009847

      7655000 -- (-24801.188) (-24819.427) [...14 remote chains...] -- 10:20:37

      Average standard deviation of split frequencies: 0.009747

      7660000 -- (-24821.320) (-24828.558) [...14 remote chains...] -- 10:20:28

      Average standard deviation of split frequencies: 0.009838

      7665000 -- (-24819.917) (-24801.500) [...14 remote chains...] -- 10:20:19

      Average standard deviation of split frequencies: 0.010012

      7670000 -- (-24819.119) (-24796.988) [...14 remote chains...] -- 10:20:09

      Average standard deviation of split frequencies: 0.010037

      7675000 -- (-24810.101) (-24810.644) [...14 remote chains...] -- 10:20:03

      Average standard deviation of split frequencies: 0.009970

      7680000 -- (-24821.182) (-24805.582) [...14 remote chains...] -- 10:19:54

      Average standard deviation of split frequencies: 0.009962

      7685000 -- (-24843.638) (-24816.528) [...14 remote chains...] -- 10:19:44

      Average standard deviation of split frequencies: 0.010052

      7690000 -- (-24817.434) [-24803.887] [...14 remote chains...] -- 10:19:38

      Average standard deviation of split frequencies: 0.010044

      7695000 -- (-24820.839) [-24805.087] [...14 remote chains...] -- 10:19:29

      Average standard deviation of split frequencies: 0.010060

      7700000 -- (-24814.061) (-24814.124) [...14 remote chains...] -- 10:19:19

      Average standard deviation of split frequencies: 0.010051

      7705000 -- (-24820.208) (-24814.549) [...14 remote chains...] -- 10:19:13

      Average standard deviation of split frequencies: 0.010043

      7710000 -- (-24849.671) [-24799.595] [...14 remote chains...] -- 10:19:04

      Average standard deviation of split frequencies: 0.010117

      7715000 -- (-24797.073) (-24847.234) [...14 remote chains...] -- 10:18:54

      Average standard deviation of split frequencies: 0.010199

      7720000 -- (-24838.731) (-24828.117) [...14 remote chains...] -- 10:18:48

      Average standard deviation of split frequencies: 0.010256

      7725000 -- (-24850.993) (-24799.535) [...14 remote chains...] -- 10:18:39

      Average standard deviation of split frequencies: 0.010313

      7730000 -- (-24843.950) (-24814.116) [...14 remote chains...] -- 10:18:29

      Average standard deviation of split frequencies: 0.010255

      7735000 -- (-24802.643) [-24803.252] [...14 remote chains...] -- 10:18:23

      Average standard deviation of split frequencies: 0.010354

      7740000 -- (-24827.538) (-24814.007) [...14 remote chains...] -- 10:18:14

      Average standard deviation of split frequencies: 0.010361

      7745000 -- (-24827.392) (-24824.074) [...14 remote chains...] -- 10:18:07

      Average standard deviation of split frequencies: 0.010336

      7750000 -- (-24823.530) [-24792.746] [...14 remote chains...] -- 10:17:58

      Average standard deviation of split frequencies: 0.010344

      7755000 -- (-24843.159) (-24795.213) [...14 remote chains...] -- 10:17:49

      Average standard deviation of split frequencies: 0.010426

      7760000 -- (-24799.933) (-24816.860) [...14 remote chains...] -- 10:17:42

      Average standard deviation of split frequencies: 0.010466

      7765000 -- (-24797.120) (-24843.404) [...14 remote chains...] -- 10:17:33

      Average standard deviation of split frequencies: 0.010523

      7770000 -- (-24817.428) [-24790.482] [...14 remote chains...] -- 10:17:24

      Average standard deviation of split frequencies: 0.010546

      7775000 -- (-24819.192) [-24797.658] [...14 remote chains...] -- 10:17:17

      Average standard deviation of split frequencies: 0.010645

      7780000 -- (-24834.159) [-24817.806] [...14 remote chains...] -- 10:17:08

      Average standard deviation of split frequencies: 0.010799

      7785000 -- (-24801.162) (-24804.357) [...14 remote chains...] -- 10:16:59

      Average standard deviation of split frequencies: 0.010872

      7790000 -- (-24807.373) [-24797.702] [...14 remote chains...] -- 10:16:50

      Average standard deviation of split frequencies: 0.010977

      7795000 -- (-24806.741) [-24804.823] [...14 remote chains...] -- 10:16:40

      Average standard deviation of split frequencies: 0.011075

      7800000 -- (-24817.898) [-24806.673] [...14 remote chains...] -- 10:16:34

      Average standard deviation of split frequencies: 0.011032

      7805000 -- [-24808.974] (-24820.471) [...14 remote chains...] -- 10:16:25

      Average standard deviation of split frequencies: 0.011039

      7810000 -- (-24835.630) (-24846.583) [...14 remote chains...] -- 10:16:15

      Average standard deviation of split frequencies: 0.011128

      7815000 -- [-24797.345] (-24815.672) [...14 remote chains...] -- 10:16:09

      Average standard deviation of split frequencies: 0.011225

      7820000 -- [-24818.473] (-24813.053) [...14 remote chains...] -- 10:16:00

      Average standard deviation of split frequencies: 0.011428

      7825000 -- [-24826.789] (-24815.351) [...14 remote chains...] -- 10:15:50

      Average standard deviation of split frequencies: 0.011499

      7830000 -- [-24822.028] (-24805.643) [...14 remote chains...] -- 10:15:44

      Average standard deviation of split frequencies: 0.011619

      7835000 -- [-24812.812] (-24829.326) [...14 remote chains...] -- 10:15:35

      Average standard deviation of split frequencies: 0.011489

      7840000 -- [-24809.485] (-24832.326) [...14 remote chains...] -- 10:15:22

      Average standard deviation of split frequencies: 0.011382

      7845000 -- (-24808.855) [-24806.502] [...14 remote chains...] -- 10:15:16

      Average standard deviation of split frequencies: 0.011275

      7850000 -- [-24812.551] (-24840.330) [...14 remote chains...] -- 10:15:07

      Average standard deviation of split frequencies: 0.011233

      7855000 -- [-24798.309] (-24837.850) [...14 remote chains...] -- 10:15:00

      Average standard deviation of split frequencies: 0.011217

      7860000 -- [-24812.860] (-24818.847) [...14 remote chains...] -- 10:14:51

      Average standard deviation of split frequencies: 0.011288

      7865000 -- (-24811.116) [-24816.880] [...14 remote chains...] -- 10:14:45

      Average standard deviation of split frequencies: 0.011247

      7870000 -- [-24806.458] (-24825.447) [...14 remote chains...] -- 10:14:35

      Average standard deviation of split frequencies: 0.011205

      7875000 -- [-24808.655] (-24803.770) [...14 remote chains...] -- 10:14:29

      Average standard deviation of split frequencies: 0.011269

      7880000 -- [-24806.675] (-24819.289) [...14 remote chains...] -- 10:14:20

      Average standard deviation of split frequencies: 0.011179

      7885000 -- [-24796.864] (-24797.102) [...14 remote chains...] -- 10:14:10

      Average standard deviation of split frequencies: 0.011202

      7890000 -- (-24800.656) [-24797.656] [...14 remote chains...] -- 10:14:04

      Average standard deviation of split frequencies: 0.011128

      7895000 -- (-24811.487) [-24796.966] [...14 remote chains...] -- 10:13:55

      Average standard deviation of split frequencies: 0.011241

      7900000 -- (-24821.641) [-24793.686] [...14 remote chains...] -- 10:13:45

      Average standard deviation of split frequencies: 0.011296

      7905000 -- [-24806.848] (-24833.327) [...14 remote chains...] -- 10:13:36

      Average standard deviation of split frequencies: 0.011206

      7910000 -- (-24800.237) [-24801.280] [...14 remote chains...] -- 10:13:30

      Average standard deviation of split frequencies: 0.011164

      7915000 -- (-24814.890) [-24804.108] [...14 remote chains...] -- 10:13:20

      Average standard deviation of split frequencies: 0.011309

      7920000 -- [-24795.296] (-24799.009) [...14 remote chains...] -- 10:13:14

      Average standard deviation of split frequencies: 0.011203

      7925000 -- (-24804.950) [-24801.879] [...14 remote chains...] -- 10:13:05

      Average standard deviation of split frequencies: 0.011113

      7930000 -- [-24807.921] (-24820.876) [...14 remote chains...] -- 10:12:55

      Average standard deviation of split frequencies: 0.011088

      7935000 -- [-24803.009] (-24818.127) [...14 remote chains...] -- 10:12:46

      Average standard deviation of split frequencies: 0.011200

      7940000 -- [-24794.644] (-24838.751) [...14 remote chains...] -- 10:12:37

      Average standard deviation of split frequencies: 0.011255

      7945000 -- [-24790.788] (-24806.191) [...14 remote chains...] -- 10:12:30

      Average standard deviation of split frequencies: 0.011213

      7950000 -- [-24804.589] (-24801.219) [...14 remote chains...] -- 10:12:21

      Average standard deviation of split frequencies: 0.011268

      7955000 -- [-24791.898] (-24836.002) [...14 remote chains...] -- 10:12:12

      Average standard deviation of split frequencies: 0.011188

      7960000 -- (-24794.243) [-24800.714] [...14 remote chains...] -- 10:12:05

      Average standard deviation of split frequencies: 0.011211

      7965000 -- (-24808.059) [-24808.746] [...14 remote chains...] -- 10:11:56

      Average standard deviation of split frequencies: 0.011201

      7970000 -- (-24810.436) [-24819.814] [...14 remote chains...] -- 10:11:47

      Average standard deviation of split frequencies: 0.011288

      7975000 -- (-24829.103) (-24805.276) [...14 remote chains...] -- 10:11:40

      Average standard deviation of split frequencies: 0.011256

      7980000 -- (-24806.898) [-24809.454] [...14 remote chains...] -- 10:11:31

      Average standard deviation of split frequencies: 0.011231

      7985000 -- [-24808.416] (-24822.401) [...14 remote chains...] -- 10:11:22

      Average standard deviation of split frequencies: 0.011269

      7990000 -- [-24797.125] (-24805.702) [...14 remote chains...] -- 10:11:15

      Average standard deviation of split frequencies: 0.011228

      7995000 -- (-24816.217) (-24816.572) [...14 remote chains...] -- 10:11:06

      Average standard deviation of split frequencies: 0.011260

      8000000 -- (-24819.717) [-24787.248] [...14 remote chains...] -- 10:10:57

      Average standard deviation of split frequencies: 0.011282

      8005000 -- (-24818.306) [-24805.817] [...14 remote chains...] -- 10:10:51

      Average standard deviation of split frequencies: 0.011320

      8010000 -- (-24820.790) [-24825.839] [...14 remote chains...] -- 10:10:41

      Average standard deviation of split frequencies: 0.011184

      8015000 -- (-24809.764) [-24817.258] [...14 remote chains...] -- 10:10:32

      Average standard deviation of split frequencies: 0.011073

      8020000 -- [-24819.006] (-24822.142) [...14 remote chains...] -- 10:10:23

      Average standard deviation of split frequencies: 0.011111

      8025000 -- [-24803.618] (-24831.282) [...14 remote chains...] -- 10:10:14

      Average standard deviation of split frequencies: 0.011165

      8030000 -- (-24814.897) [-24818.111] [...14 remote chains...] -- 10:10:07

      Average standard deviation of split frequencies: 0.011156

      8035000 -- [-24797.211] (-24817.302) [...14 remote chains...] -- 10:09:58

      Average standard deviation of split frequencies: 0.011108

      8040000 -- (-24799.990) (-24815.322) [...14 remote chains...] -- 10:09:49

      Average standard deviation of split frequencies: 0.011052

      8045000 -- [-24812.521] (-24822.955) [...14 remote chains...] -- 10:09:42

      Average standard deviation of split frequencies: 0.010995

      8050000 -- [-24792.485] (-24812.475) [...14 remote chains...] -- 10:09:33

      Average standard deviation of split frequencies: 0.010891

      8055000 -- [-24805.701] (-24810.911) [...14 remote chains...] -- 10:09:24

      Average standard deviation of split frequencies: 0.010733

      8060000 -- [-24808.833] (-24796.793) [...14 remote chains...] -- 10:09:17

      Average standard deviation of split frequencies: 0.010661

      8065000 -- (-24818.714) (-24822.769) [...14 remote chains...] -- 10:09:08

      Average standard deviation of split frequencies: 0.010637

      8070000 -- (-24827.778) [-24806.303] [...14 remote chains...] -- 10:08:59

      Average standard deviation of split frequencies: 0.010691

      8075000 -- [-24814.622] (-24825.961) [...14 remote chains...] -- 10:08:49

      Average standard deviation of split frequencies: 0.010770

      8080000 -- (-24805.492) (-24818.881) [...14 remote chains...] -- 10:08:43

      Average standard deviation of split frequencies: 0.010682

      8085000 -- [-24804.303] (-24808.978) [...14 remote chains...] -- 10:08:34

      Average standard deviation of split frequencies: 0.010736

      8090000 -- (-24819.854) (-24829.897) [...14 remote chains...] -- 10:08:27

      Average standard deviation of split frequencies: 0.010664

      8095000 -- [-24818.017] (-24845.654) [...14 remote chains...] -- 10:08:18

      Average standard deviation of split frequencies: 0.010570

      8100000 -- (-24797.184) (-24838.029) [...14 remote chains...] -- 10:08:09

      Average standard deviation of split frequencies: 0.010656

      8105000 -- [-24812.848] (-24809.565) [...14 remote chains...] -- 10:08:02

      Average standard deviation of split frequencies: 0.010631

      8110000 -- [-24816.079] (-24818.212) [...14 remote chains...] -- 10:07:53

      Average standard deviation of split frequencies: 0.010544

      8115000 -- [-24813.827] (-24823.582) [...14 remote chains...] -- 10:07:44

      Average standard deviation of split frequencies: 0.010513

      8120000 -- [-24823.365] (-24825.674) [...14 remote chains...] -- 10:07:34

      Average standard deviation of split frequencies: 0.010379

      8125000 -- (-24837.168) [-24798.283] [...14 remote chains...] -- 10:07:25

      Average standard deviation of split frequencies: 0.010448

      8130000 -- [-24823.773] (-24828.294) [...14 remote chains...] -- 10:07:16

      Average standard deviation of split frequencies: 0.010565

      8135000 -- [-24805.856] (-24818.237) [...14 remote chains...] -- 10:07:07

      Average standard deviation of split frequencies: 0.010628

      8140000 -- (-24821.209) (-24821.986) [...14 remote chains...] -- 10:06:58

      Average standard deviation of split frequencies: 0.010697

      8145000 -- [-24800.635] (-24821.464) [...14 remote chains...] -- 10:06:51

      Average standard deviation of split frequencies: 0.010829

      8150000 -- [-24813.061] (-24808.687) [...14 remote chains...] -- 10:06:39

      Average standard deviation of split frequencies: 0.010820

      8155000 -- [-24818.033] (-24820.554) [...14 remote chains...] -- 10:06:33

      Average standard deviation of split frequencies: 0.010929

      8160000 -- [-24814.505] (-24820.894) [...14 remote chains...] -- 10:06:23

      Average standard deviation of split frequencies: 0.010827

      8165000 -- [-24826.446] (-24815.852) [...14 remote chains...] -- 10:06:14

      Average standard deviation of split frequencies: 0.010880

      8170000 -- [-24823.758] (-24821.827) [...14 remote chains...] -- 10:06:08

      Average standard deviation of split frequencies: 0.010763

      8175000 -- (-24841.760) (-24811.818) [...14 remote chains...] -- 10:05:58

      Average standard deviation of split frequencies: 0.010700

      8180000 -- (-24817.189) (-24800.415) [...14 remote chains...] -- 10:05:52

      Average standard deviation of split frequencies: 0.010676

      8185000 -- [-24811.865] (-24818.957) [...14 remote chains...] -- 10:05:43

      Average standard deviation of split frequencies: 0.010745

      8190000 -- [-24823.186] (-24818.896) [...14 remote chains...] -- 10:05:36

      Average standard deviation of split frequencies: 0.010752

      8195000 -- [-24802.033] (-24847.071) [...14 remote chains...] -- 10:05:27

      Average standard deviation of split frequencies: 0.010830

      8200000 -- [-24786.023] (-24828.089) [...14 remote chains...] -- 10:05:20

      Average standard deviation of split frequencies: 0.010805

      8205000 -- [-24806.136] (-24845.768) [...14 remote chains...] -- 10:05:11

      Average standard deviation of split frequencies: 0.010936

      8210000 -- (-24817.774) (-24816.553) [...14 remote chains...] -- 10:05:02

      Average standard deviation of split frequencies: 0.011005

      8215000 -- (-24822.501) (-24811.280) [...14 remote chains...] -- 10:04:55

      Average standard deviation of split frequencies: 0.010989

      8220000 -- (-24798.909) [-24802.201] [...14 remote chains...] -- 10:04:44

      Average standard deviation of split frequencies: 0.010996

      8225000 -- (-24807.434) [-24791.027] [...14 remote chains...] -- 10:04:37

      Average standard deviation of split frequencies: 0.011064

      8230000 -- (-24802.323) [-24805.528] [...14 remote chains...] -- 10:04:28

      Average standard deviation of split frequencies: 0.011055

      8235000 -- [-24819.139] (-24843.846) [...14 remote chains...] -- 10:04:19

      Average standard deviation of split frequencies: 0.011194

      8240000 -- [-24807.237] (-24830.370) [...14 remote chains...] -- 10:04:12

      Average standard deviation of split frequencies: 0.011247

      8245000 -- (-24811.675) [-24802.297] [...14 remote chains...] -- 10:04:06

      Average standard deviation of split frequencies: 0.011161

      8250000 -- (-24815.269) (-24802.962) [...14 remote chains...] -- 10:03:56

      Average standard deviation of split frequencies: 0.011106

      8255000 -- [-24811.542] (-24813.765) [...14 remote chains...] -- 10:03:47

      Average standard deviation of split frequencies: 0.011075

      8260000 -- (-24820.810) (-24814.847) [...14 remote chains...] -- 10:03:41

      Average standard deviation of split frequencies: 0.011081

      8265000 -- (-24811.278) [-24804.026] [...14 remote chains...] -- 10:03:31

      Average standard deviation of split frequencies: 0.011134

      8270000 -- (-24818.711) (-24818.621) [...14 remote chains...] -- 10:03:25

      Average standard deviation of split frequencies: 0.011156

      8275000 -- (-24840.159) (-24827.386) [...14 remote chains...] -- 10:03:16

      Average standard deviation of split frequencies: 0.011094

      8280000 -- (-24824.200) (-24838.136) [...14 remote chains...] -- 10:03:09

      Average standard deviation of split frequencies: 0.011039

      8285000 -- (-24826.222) (-24831.298) [...14 remote chains...] -- 10:03:00

      Average standard deviation of split frequencies: 0.011061

      8290000 -- [-24793.032] (-24831.660) [...14 remote chains...] -- 10:02:53

      Average standard deviation of split frequencies: 0.011160

      8295000 -- [-24809.275] (-24826.511) [...14 remote chains...] -- 10:02:44

      Average standard deviation of split frequencies: 0.011206

      8300000 -- (-24809.806) (-24826.123) [...14 remote chains...] -- 10:02:37

      Average standard deviation of split frequencies: 0.011227

      8305000 -- (-24824.588) (-24822.016) [...14 remote chains...] -- 10:02:28

      Average standard deviation of split frequencies: 0.011310

      8310000 -- (-24816.136) (-24829.542) [...14 remote chains...] -- 10:02:19

      Average standard deviation of split frequencies: 0.011393

      8315000 -- [-24812.395] (-24830.967) [...14 remote chains...] -- 10:02:12

      Average standard deviation of split frequencies: 0.011454

      8320000 -- [-24807.456] (-24817.267) [...14 remote chains...] -- 10:02:03

      Average standard deviation of split frequencies: 0.011491

      8325000 -- [-24806.568] (-24852.277) [...14 remote chains...] -- 10:01:57

      Average standard deviation of split frequencies: 0.011589

      8330000 -- (-24807.464) (-24818.078) [...14 remote chains...] -- 10:01:47

      Average standard deviation of split frequencies: 0.011656

      8335000 -- (-24819.072) (-24822.861) [...14 remote chains...] -- 10:01:38

      Average standard deviation of split frequencies: 0.011687

      8340000 -- (-24813.655) (-24833.066) [...14 remote chains...] -- 10:01:29

      Average standard deviation of split frequencies: 0.011708

      8345000 -- (-24805.502) (-24825.830) [...14 remote chains...] -- 10:01:20

      Average standard deviation of split frequencies: 0.011668

      8350000 -- (-24838.103) (-24798.797) [...14 remote chains...] -- 10:01:13

      Average standard deviation of split frequencies: 0.011613

      8355000 -- (-24829.291) (-24822.729) [...14 remote chains...] -- 10:01:04

      Average standard deviation of split frequencies: 0.011582

      8360000 -- (-24805.972) (-24810.967) [...14 remote chains...] -- 10:00:55

      Average standard deviation of split frequencies: 0.011467

      8365000 -- [-24794.441] (-24825.885) [...14 remote chains...] -- 10:00:46

      Average standard deviation of split frequencies: 0.011397

      8370000 -- (-24795.859) (-24811.518) [...14 remote chains...] -- 10:00:39

      Average standard deviation of split frequencies: 0.011296

      8375000 -- (-24806.105) [-24812.468] [...14 remote chains...] -- 10:00:30

      Average standard deviation of split frequencies: 0.011312

      8380000 -- (-24830.153) [-24807.654] [...14 remote chains...] -- 10:00:23

      Average standard deviation of split frequencies: 0.011348

      8385000 -- (-24811.538) (-24810.105) [...14 remote chains...] -- 10:00:14

      Average standard deviation of split frequencies: 0.011309

      8390000 -- (-24826.157) (-24807.975) [...14 remote chains...] -- 10:00:05

      Average standard deviation of split frequencies: 0.011239

      8395000 -- (-24813.794) (-24812.546) [...14 remote chains...] -- 9:59:58

      Average standard deviation of split frequencies: 0.011027

      8400000 -- (-24833.433) (-24805.972) [...14 remote chains...] -- 9:59:49

      Average standard deviation of split frequencies: 0.011018

      8405000 -- (-24825.955) (-24851.972) [...14 remote chains...] -- 9:59:40

      Average standard deviation of split frequencies: 0.010979

      8410000 -- (-24850.263) (-24823.042) [...14 remote chains...] -- 9:59:33

      Average standard deviation of split frequencies: 0.011031

      8415000 -- (-24842.636) (-24803.122) [...14 remote chains...] -- 9:59:24

      Average standard deviation of split frequencies: 0.010970

      8420000 -- [-24797.796] (-24811.236) [...14 remote chains...] -- 9:59:15

      Average standard deviation of split frequencies: 0.010856

      8425000 -- (-24819.490) [-24796.995] [...14 remote chains...] -- 9:59:08

      Average standard deviation of split frequencies: 0.010847

      8430000 -- (-24830.080) (-24801.184) [...14 remote chains...] -- 9:58:59

      Average standard deviation of split frequencies: 0.010854

      8435000 -- (-24819.323) (-24817.348) [...14 remote chains...] -- 9:58:50

      Average standard deviation of split frequencies: 0.010733

      8440000 -- (-24842.670) (-24828.988) [...14 remote chains...] -- 9:58:43

      Average standard deviation of split frequencies: 0.010589

      8445000 -- (-24836.310) (-24822.567) [...14 remote chains...] -- 9:58:34

      Average standard deviation of split frequencies: 0.010550

      8450000 -- (-24827.075) (-24823.988) [...14 remote chains...] -- 9:58:28

      Average standard deviation of split frequencies: 0.010527

      8455000 -- (-24848.612) (-24821.050) [...14 remote chains...] -- 9:58:18

      Average standard deviation of split frequencies: 0.010376

      8460000 -- (-24848.738) (-24817.779) [...14 remote chains...] -- 9:58:09

      Average standard deviation of split frequencies: 0.010413

      8465000 -- (-24822.970) (-24847.310) [...14 remote chains...] -- 9:58:03

      Average standard deviation of split frequencies: 0.010420

      8470000 -- (-24851.351) (-24819.303) [...14 remote chains...] -- 9:57:54

      Average standard deviation of split frequencies: 0.010472

      8475000 -- (-24833.378) (-24805.071) [...14 remote chains...] -- 9:57:44

      Average standard deviation of split frequencies: 0.010427

      8480000 -- (-24832.098) (-24817.540) [...14 remote chains...] -- 9:57:35

      Average standard deviation of split frequencies: 0.010509

      8485000 -- (-24822.088) (-24813.482) [...14 remote chains...] -- 9:57:29

      Average standard deviation of split frequencies: 0.010531

      8490000 -- (-24835.639) [-24802.749] [...14 remote chains...] -- 9:57:19

      Average standard deviation of split frequencies: 0.010492

      8495000 -- (-24802.924) [-24799.399] [...14 remote chains...] -- 9:57:10

      Average standard deviation of split frequencies: 0.010417

      8500000 -- (-24824.055) (-24824.913) [...14 remote chains...] -- 9:57:01

      Average standard deviation of split frequencies: 0.010364

      8505000 -- (-24826.887) (-24813.112) [...14 remote chains...] -- 9:56:54

      Average standard deviation of split frequencies: 0.010326

      8510000 -- (-24821.362) [-24797.646] [...14 remote chains...] -- 9:56:45

      Average standard deviation of split frequencies: 0.010348

      8515000 -- (-24825.833) [-24806.200] [...14 remote chains...] -- 9:56:34

      Average standard deviation of split frequencies: 0.010154

      8520000 -- (-24819.625) (-24792.669) [...14 remote chains...] -- 9:56:27

      Average standard deviation of split frequencies: 0.010011

      8525000 -- (-24827.654) (-24826.696) [...14 remote chains...] -- 9:56:18

      Average standard deviation of split frequencies: 0.009959

      8530000 -- (-24862.387) [-24813.720] [...14 remote chains...] -- 9:56:09

      Average standard deviation of split frequencies: 0.009981

      8535000 -- (-24817.652) [-24812.820] [...14 remote chains...] -- 9:56:02

      Average standard deviation of split frequencies: 0.010040

      8540000 -- (-24821.264) [-24790.378] [...14 remote chains...] -- 9:55:53

      Average standard deviation of split frequencies: 0.010122

      8545000 -- (-24833.988) [-24800.560] [...14 remote chains...] -- 9:55:46

      Average standard deviation of split frequencies: 0.010025

      8550000 -- (-24812.577) [-24806.765] [...14 remote chains...] -- 9:55:37

      Average standard deviation of split frequencies: 0.010002

      8555000 -- (-24834.312) [-24797.432] [...14 remote chains...] -- 9:55:30

      Average standard deviation of split frequencies: 0.009972

      8560000 -- (-24839.082) [-24812.837] [...14 remote chains...] -- 9:55:21

      Average standard deviation of split frequencies: 0.010024

      8565000 -- (-24840.804) [-24811.108] [...14 remote chains...] -- 9:55:14

      Average standard deviation of split frequencies: 0.009942

      8570000 -- (-24839.962) [-24816.855] [...14 remote chains...] -- 9:55:05

      Average standard deviation of split frequencies: 0.009949

      8575000 -- (-24810.197) [-24805.724] [...14 remote chains...] -- 9:54:59

      Average standard deviation of split frequencies: 0.009964

      8580000 -- (-24804.858) [-24818.560] [...14 remote chains...] -- 9:54:50

      Average standard deviation of split frequencies: 0.010104

      8585000 -- (-24825.069) [-24829.812] [...14 remote chains...] -- 9:54:40

      Average standard deviation of split frequencies: 0.010260

      8590000 -- (-24822.584) [-24793.234] [...14 remote chains...] -- 9:54:31

      Average standard deviation of split frequencies: 0.010252

      8595000 -- (-24851.869) [-24804.918] [...14 remote chains...] -- 9:54:25

      Average standard deviation of split frequencies: 0.010030

      8600000 -- (-24835.762) [-24790.710] [...14 remote chains...] -- 9:54:15

      Average standard deviation of split frequencies: 0.009992

      8605000 -- (-24841.999) [-24816.173] [...14 remote chains...] -- 9:54:06

      Average standard deviation of split frequencies: 0.009984

      8610000 -- (-24828.424) [-24801.929] [...14 remote chains...] -- 9:53:57

      Average standard deviation of split frequencies: 0.010021

      8615000 -- (-24817.700) [-24803.477] [...14 remote chains...] -- 9:53:48

      Average standard deviation of split frequencies: 0.010125

      8620000 -- (-24837.702) [-24823.789] [...14 remote chains...] -- 9:53:41

      Average standard deviation of split frequencies: 0.010205

      8625000 -- (-24806.653) (-24818.929) [...14 remote chains...] -- 9:53:35

      Average standard deviation of split frequencies: 0.010183

      8630000 -- (-24826.937) (-24806.776) [...14 remote chains...] -- 9:53:25

      Average standard deviation of split frequencies: 0.010086

      8635000 -- (-24832.582) (-24818.983) [...14 remote chains...] -- 9:53:16

      Average standard deviation of split frequencies: 0.009983

      8640000 -- (-24836.503) [-24811.287] [...14 remote chains...] -- 9:53:10

      Average standard deviation of split frequencies: 0.009858

      8645000 -- (-24816.886) (-24835.462) [...14 remote chains...] -- 9:53:00

      Average standard deviation of split frequencies: 0.009879

      8650000 -- (-24822.739) (-24813.876) [...14 remote chains...] -- 9:52:54

      Average standard deviation of split frequencies: 0.009842

      8655000 -- (-24807.059) [-24818.595] [...14 remote chains...] -- 9:52:45

      Average standard deviation of split frequencies: 0.009725

      8660000 -- (-24838.952) (-24830.484) [...14 remote chains...] -- 9:52:35

      Average standard deviation of split frequencies: 0.009703

      8665000 -- (-24817.989) (-24820.504) [...14 remote chains...] -- 9:52:29

      Average standard deviation of split frequencies: 0.009724

      8670000 -- (-24827.473) [-24791.831] [...14 remote chains...] -- 9:52:17

      Average standard deviation of split frequencies: 0.009644

      8675000 -- (-24816.505) (-24817.697) [...14 remote chains...] -- 9:52:11

      Average standard deviation of split frequencies: 0.009614

      8680000 -- (-24821.009) [-24811.868] [...14 remote chains...] -- 9:52:01

      Average standard deviation of split frequencies: 0.009621

      8685000 -- (-24838.993) [-24795.663] [...14 remote chains...] -- 9:51:52

      Average standard deviation of split frequencies: 0.009775

      8690000 -- (-24796.101) [-24821.342] [...14 remote chains...] -- 9:51:46

      Average standard deviation of split frequencies: 0.009826

      8695000 -- (-24801.070) (-24822.082) [...14 remote chains...] -- 9:51:36

      Average standard deviation of split frequencies: 0.009870

      8700000 -- (-24802.387) [-24801.979] [...14 remote chains...] -- 9:51:27

      Average standard deviation of split frequencies: 0.009834

      8705000 -- (-24833.601) [-24791.650] [...14 remote chains...] -- 9:51:21

      Average standard deviation of split frequencies: 0.009694

      8710000 -- (-24818.832) [-24815.485] [...14 remote chains...] -- 9:51:11

      Average standard deviation of split frequencies: 0.009687

      8715000 -- (-24823.661) [-24805.180] [...14 remote chains...] -- 9:51:02

      Average standard deviation of split frequencies: 0.009745

      8720000 -- (-24824.914) (-24817.592) [...14 remote chains...] -- 9:50:56

      Average standard deviation of split frequencies: 0.009767

      8725000 -- (-24801.661) [-24811.020] [...14 remote chains...] -- 9:50:46

      Average standard deviation of split frequencies: 0.009745

      8730000 -- (-24817.504) (-24822.367) [...14 remote chains...] -- 9:50:37

      Average standard deviation of split frequencies: 0.009811

      8735000 -- (-24802.042) (-24819.038) [...14 remote chains...] -- 9:50:31

      Average standard deviation of split frequencies: 0.009825

      8740000 -- [-24800.104] (-24835.174) [...14 remote chains...] -- 9:50:21

      Average standard deviation of split frequencies: 0.009832

      8745000 -- (-24793.748) [-24806.827] [...14 remote chains...] -- 9:50:12

      Average standard deviation of split frequencies: 0.009883

      8750000 -- (-24836.597) [-24808.036] [...14 remote chains...] -- 9:50:06

      Average standard deviation of split frequencies: 0.009846

      8755000 -- (-24848.856) (-24806.570) [...14 remote chains...] -- 9:49:54

      Average standard deviation of split frequencies: 0.009861

      8760000 -- (-24851.312) (-24816.275) [...14 remote chains...] -- 9:49:47

      Average standard deviation of split frequencies: 0.009839

      8765000 -- [-24813.251] (-24813.762) [...14 remote chains...] -- 9:49:41

      Average standard deviation of split frequencies: 0.009846

      8770000 -- [-24812.769] (-24817.579) [...14 remote chains...] -- 9:49:32

      Average standard deviation of split frequencies: 0.009867

      8775000 -- (-24819.886) (-24820.688) [...14 remote chains...] -- 9:49:22

      Average standard deviation of split frequencies: 0.009882

      8780000 -- (-24810.230) [-24803.265] [...14 remote chains...] -- 9:49:16

      Average standard deviation of split frequencies: 0.009845

      8785000 -- [-24820.285] (-24831.542) [...14 remote chains...] -- 9:49:07

      Average standard deviation of split frequencies: 0.009751

      8790000 -- [-24798.633] (-24821.859) [...14 remote chains...] -- 9:48:57

      Average standard deviation of split frequencies: 0.009657

      8795000 -- (-24809.363) (-24844.413) [...14 remote chains...] -- 9:48:51

      Average standard deviation of split frequencies: 0.009613

      8800000 -- [-24811.670] (-24820.905) [...14 remote chains...] -- 9:48:42

      Average standard deviation of split frequencies: 0.009534

      8805000 -- (-24808.814) [-24809.065] [...14 remote chains...] -- 9:48:32

      Average standard deviation of split frequencies: 0.009527

      8810000 -- (-24828.556) [-24820.279] [...14 remote chains...] -- 9:48:23

      Average standard deviation of split frequencies: 0.009505

      8815000 -- (-24828.048) (-24822.107) [...14 remote chains...] -- 9:48:17

      Average standard deviation of split frequencies: 0.009375

      8820000 -- (-24817.239) [-24815.129] [...14 remote chains...] -- 9:48:07

      Average standard deviation of split frequencies: 0.009397

      8825000 -- [-24808.171] (-24812.105) [...14 remote chains...] -- 9:47:58

      Average standard deviation of split frequencies: 0.009318

      8830000 -- (-24808.775) (-24820.257) [...14 remote chains...] -- 9:47:52

      Average standard deviation of split frequencies: 0.009296

      8835000 -- (-24822.335) (-24826.245) [...14 remote chains...] -- 9:47:43

      Average standard deviation of split frequencies: 0.009310

      8840000 -- (-24826.602) (-24819.248) [...14 remote chains...] -- 9:47:33

      Average standard deviation of split frequencies: 0.009332

      8845000 -- (-24805.208) [-24821.113] [...14 remote chains...] -- 9:47:24

      Average standard deviation of split frequencies: 0.009253

      8850000 -- [-24798.802] (-24800.094) [...14 remote chains...] -- 9:47:18

      Average standard deviation of split frequencies: 0.009261

      8855000 -- [-24799.886] (-24816.443) [...14 remote chains...] -- 9:47:08

      Average standard deviation of split frequencies: 0.009419

      8860000 -- [-24811.725] (-24822.790) [...14 remote chains...] -- 9:46:59

      Average standard deviation of split frequencies: 0.009397

      8865000 -- (-24812.804) [-24813.857] [...14 remote chains...] -- 9:46:50

      Average standard deviation of split frequencies: 0.009304

      8870000 -- (-24813.862) [-24799.427] [...14 remote chains...] -- 9:46:41

      Average standard deviation of split frequencies: 0.009340

      8875000 -- [-24801.958] (-24821.300) [...14 remote chains...] -- 9:46:32

      Average standard deviation of split frequencies: 0.009283

      8880000 -- [-24805.014] (-24856.085) [...14 remote chains...] -- 9:46:23

      Average standard deviation of split frequencies: 0.009319

      8885000 -- [-24810.914] (-24826.303) [...14 remote chains...] -- 9:46:14

      Average standard deviation of split frequencies: 0.009326

      8890000 -- [-24804.171] (-24827.955) [...14 remote chains...] -- 9:46:07

      Average standard deviation of split frequencies: 0.009362

      8895000 -- [-24796.644] (-24830.114) [...14 remote chains...] -- 9:45:58

      Average standard deviation of split frequencies: 0.009491

      8900000 -- [-24804.534] (-24826.298) [...14 remote chains...] -- 9:45:49

      Average standard deviation of split frequencies: 0.009555

      8905000 -- [-24808.280] (-24812.692) [...14 remote chains...] -- 9:45:42

      Average standard deviation of split frequencies: 0.009520

      8910000 -- [-24809.659] (-24826.554) [...14 remote chains...] -- 9:45:33

      Average standard deviation of split frequencies: 0.009570

      8915000 -- (-24818.730) [-24810.328] [...14 remote chains...] -- 9:45:24

      Average standard deviation of split frequencies: 0.009541

      8920000 -- (-24836.960) [-24795.646] [...14 remote chains...] -- 9:45:17

      Average standard deviation of split frequencies: 0.009534

      8925000 -- (-24832.873) [-24810.043] [...14 remote chains...] -- 9:45:08

      Average standard deviation of split frequencies: 0.009513

      8930000 -- (-24833.976) (-24793.991) [...14 remote chains...] -- 9:44:59

      Average standard deviation of split frequencies: 0.009534

      8935000 -- (-24838.223) [-24806.606] [...14 remote chains...] -- 9:44:52

      Average standard deviation of split frequencies: 0.009463

      8940000 -- (-24837.008) [-24811.681] [...14 remote chains...] -- 9:44:43

      Average standard deviation of split frequencies: 0.009427

      8945000 -- (-24827.427) [-24810.639] [...14 remote chains...] -- 9:44:34

      Average standard deviation of split frequencies: 0.009477

      8950000 -- [-24806.643] (-24805.135) [...14 remote chains...] -- 9:44:27

      Average standard deviation of split frequencies: 0.009442

      8955000 -- (-24827.478) [-24795.294] [...14 remote chains...] -- 9:44:20

      Average standard deviation of split frequencies: 0.009484

      8960000 -- (-24849.581) [-24808.749] [...14 remote chains...] -- 9:44:11

      Average standard deviation of split frequencies: 0.009477

      8965000 -- (-24807.277) [-24804.711] [...14 remote chains...] -- 9:44:02

      Average standard deviation of split frequencies: 0.009428

      8970000 -- (-24806.495) [-24802.546] [...14 remote chains...] -- 9:43:53

      Average standard deviation of split frequencies: 0.009463

      8975000 -- (-24813.556) [-24793.469] [...14 remote chains...] -- 9:43:46

      Average standard deviation of split frequencies: 0.009336

      8980000 -- (-24807.807) [-24813.056] [...14 remote chains...] -- 9:43:37

      Average standard deviation of split frequencies: 0.009286

      8985000 -- (-24824.365) (-24817.404) [...14 remote chains...] -- 9:43:28

      Average standard deviation of split frequencies: 0.009237

      8990000 -- (-24841.470) [-24803.061] [...14 remote chains...] -- 9:43:21

      Average standard deviation of split frequencies: 0.009244

      8995000 -- (-24816.399) [-24807.602] [...14 remote chains...] -- 9:43:12

      Average standard deviation of split frequencies: 0.009343

      9000000 -- (-24801.020) (-24811.599) [...14 remote chains...] -- 9:43:06

      Average standard deviation of split frequencies: 0.009280

      9005000 -- (-24803.673) [-24803.783] [...14 remote chains...] -- 9:42:56

      Average standard deviation of split frequencies: 0.009315

      9010000 -- (-24821.935) [-24817.755] [...14 remote chains...] -- 9:42:47

      Average standard deviation of split frequencies: 0.009337

      9015000 -- (-24840.214) [-24807.454] [...14 remote chains...] -- 9:42:41

      Average standard deviation of split frequencies: 0.009450

      9020000 -- (-24866.930) [-24813.949] [...14 remote chains...] -- 9:42:31

      Average standard deviation of split frequencies: 0.009485

      9025000 -- (-24817.388) [-24794.633] [...14 remote chains...] -- 9:42:22

      Average standard deviation of split frequencies: 0.009534

      9030000 -- (-24814.344) [-24807.686] [...14 remote chains...] -- 9:42:16

      Average standard deviation of split frequencies: 0.009584

      9035000 -- (-24827.215) (-24813.236) [...14 remote chains...] -- 9:42:06

      Average standard deviation of split frequencies: 0.009696

      9040000 -- (-24832.197) [-24804.326] [...14 remote chains...] -- 9:42:00

      Average standard deviation of split frequencies: 0.009717

      9045000 -- (-24848.685) (-24826.723) [...14 remote chains...] -- 9:41:51

      Average standard deviation of split frequencies: 0.009724

      9050000 -- (-24820.542) [-24816.161] [...14 remote chains...] -- 9:41:42

      Average standard deviation of split frequencies: 0.009661

      9055000 -- (-24829.936) [-24815.384] [...14 remote chains...] -- 9:41:32

      Average standard deviation of split frequencies: 0.009788

      9060000 -- [-24798.632] (-24827.623) [...14 remote chains...] -- 9:41:26

      Average standard deviation of split frequencies: 0.009710

      9065000 -- (-24805.008) [-24790.109] [...14 remote chains...] -- 9:41:14

      Average standard deviation of split frequencies: 0.009661

      9070000 -- (-24823.262) [-24813.467] [...14 remote chains...] -- 9:41:05

      Average standard deviation of split frequencies: 0.009654

      9075000 -- (-24824.866) (-24817.800) [...14 remote chains...] -- 9:40:56

      Average standard deviation of split frequencies: 0.009457

      9080000 -- (-24814.702) [-24815.836] [...14 remote chains...] -- 9:40:47

      Average standard deviation of split frequencies: 0.009520

      9085000 -- (-24830.589) [-24793.741] [...14 remote chains...] -- 9:40:38

      Average standard deviation of split frequencies: 0.009640

      9090000 -- (-24813.763) [-24789.674] [...14 remote chains...] -- 9:40:29

      Average standard deviation of split frequencies: 0.009759

      9095000 -- (-24833.407) [-24785.752] [...14 remote chains...] -- 9:40:20

      Average standard deviation of split frequencies: 0.009815

      9100000 -- (-24810.401) [-24801.770] [...14 remote chains...] -- 9:40:11

      Average standard deviation of split frequencies: 0.009737

      9105000 -- (-24812.509) (-24793.169) [...14 remote chains...] -- 9:40:04

      Average standard deviation of split frequencies: 0.009800

      9110000 -- (-24803.123) [-24807.189] [...14 remote chains...] -- 9:39:52

      Average standard deviation of split frequencies: 0.009807

      9115000 -- (-24806.110) (-24806.586) [...14 remote chains...] -- 9:39:43

      Average standard deviation of split frequencies: 0.009849

      9120000 -- (-24820.019) [-24802.868] [...14 remote chains...] -- 9:39:34

      Average standard deviation of split frequencies: 0.009898

      9125000 -- (-24810.594) (-24811.036) [...14 remote chains...] -- 9:39:25

      Average standard deviation of split frequencies: 0.009946

      9130000 -- (-24821.319) (-24815.610) [...14 remote chains...] -- 9:39:16

      Average standard deviation of split frequencies: 0.009897

      9135000 -- (-24811.458) [-24815.588] [...14 remote chains...] -- 9:39:07

      Average standard deviation of split frequencies: 0.010009

      9140000 -- (-24799.313) [-24806.097] [...14 remote chains...] -- 9:38:58

      Average standard deviation of split frequencies: 0.009918

      9145000 -- (-24828.627) [-24810.029] [...14 remote chains...] -- 9:38:49

      Average standard deviation of split frequencies: 0.009813

      9150000 -- (-24834.070) [-24811.550] [...14 remote chains...] -- 9:38:42

      Average standard deviation of split frequencies: 0.009861

      9155000 -- (-24807.243) [-24804.291] [...14 remote chains...] -- 9:38:33

      Average standard deviation of split frequencies: 0.010028

      9160000 -- (-24816.625) [-24803.185] [...14 remote chains...] -- 9:38:26

      Average standard deviation of split frequencies: 0.010049

      9165000 -- (-24819.595) (-24817.247) [...14 remote chains...] -- 9:38:17

      Average standard deviation of split frequencies: 0.010028

      9170000 -- (-24831.545) [-24800.257] [...14 remote chains...] -- 9:38:08

      Average standard deviation of split frequencies: 0.009923

      9175000 -- (-24812.097) (-24800.896) [...14 remote chains...] -- 9:37:59

      Average standard deviation of split frequencies: 0.009909

      9180000 -- (-24845.788) (-24832.629) [...14 remote chains...] -- 9:37:50

      Average standard deviation of split frequencies: 0.009902

      9185000 -- (-24826.669) [-24805.666] [...14 remote chains...] -- 9:37:41

      Average standard deviation of split frequencies: 0.009826

      9190000 -- (-24812.809) [-24803.134] [...14 remote chains...] -- 9:37:32

      Average standard deviation of split frequencies: 0.009874

      9195000 -- (-24807.638) [-24799.275] [...14 remote chains...] -- 9:37:23

      Average standard deviation of split frequencies: 0.009860

      9200000 -- (-24822.373) [-24803.634] [...14 remote chains...] -- 9:37:14

      Average standard deviation of split frequencies: 0.009839

      9205000 -- [-24812.962] (-24806.910) [...14 remote chains...] -- 9:37:05

      Average standard deviation of split frequencies: 0.009818

      9210000 -- (-24821.575) [-24807.621] [...14 remote chains...] -- 9:36:58

      Average standard deviation of split frequencies: 0.009811

      9215000 -- (-24838.834) [-24800.217] [...14 remote chains...] -- 9:36:49

      Average standard deviation of split frequencies: 0.009908

      9220000 -- (-24847.265) [-24807.901] [...14 remote chains...] -- 9:36:40

      Average standard deviation of split frequencies: 0.009887

      9225000 -- (-24814.245) [-24802.240] [...14 remote chains...] -- 9:36:31

      Average standard deviation of split frequencies: 0.009852

      9230000 -- (-24830.854) [-24801.560] [...14 remote chains...] -- 9:36:24

      Average standard deviation of split frequencies: 0.009914

      9235000 -- (-24818.776) (-24812.275) [...14 remote chains...] -- 9:36:15

      Average standard deviation of split frequencies: 0.010011

      9240000 -- (-24824.263) [-24801.195] [...14 remote chains...] -- 9:36:06

      Average standard deviation of split frequencies: 0.009990

      9245000 -- (-24816.900) [-24806.422] [...14 remote chains...] -- 9:35:59

      Average standard deviation of split frequencies: 0.010037

      9250000 -- (-24822.494) [-24809.640] [...14 remote chains...] -- 9:35:50

      Average standard deviation of split frequencies: 0.009961

      9255000 -- (-24806.071) (-24810.371) [...14 remote chains...] -- 9:35:41

      Average standard deviation of split frequencies: 0.010099

      9260000 -- (-24821.289) (-24813.832) [...14 remote chains...] -- 9:35:34

      Average standard deviation of split frequencies: 0.010064

      9265000 -- (-24815.069) (-24843.861) [...14 remote chains...] -- 9:35:25

      Average standard deviation of split frequencies: 0.010043

      9270000 -- (-24814.045) (-24808.774) [...14 remote chains...] -- 9:35:18

      Average standard deviation of split frequencies: 0.010009

      9275000 -- (-24802.411) [-24812.803] [...14 remote chains...] -- 9:35:09

      Average standard deviation of split frequencies: 0.010132

      9280000 -- (-24836.142) [-24807.880] [...14 remote chains...] -- 9:35:02

      Average standard deviation of split frequencies: 0.010097

      9285000 -- (-24807.846) [-24796.292] [...14 remote chains...] -- 9:34:53

      Average standard deviation of split frequencies: 0.010131

      9290000 -- (-24836.148) [-24805.886] [...14 remote chains...] -- 9:34:44

      Average standard deviation of split frequencies: 0.010165

      9295000 -- (-24826.668) [-24812.155] [...14 remote chains...] -- 9:34:37

      Average standard deviation of split frequencies: 0.010124

      9300000 -- (-24808.856) [-24807.250] [...14 remote chains...] -- 9:34:28

      Average standard deviation of split frequencies: 0.010172

      9305000 -- (-24816.409) [-24819.099] [...14 remote chains...] -- 9:34:19

      Average standard deviation of split frequencies: 0.010082

      9310000 -- (-24810.545) (-24823.088) [...14 remote chains...] -- 9:34:12

      Average standard deviation of split frequencies: 0.010116

      9315000 -- (-24820.131) (-24817.254) [...14 remote chains...] -- 9:34:03

      Average standard deviation of split frequencies: 0.010157

      9320000 -- (-24799.845) (-24818.926) [...14 remote chains...] -- 9:33:57

      Average standard deviation of split frequencies: 0.010109

      9325000 -- (-24813.807) (-24832.528) [...14 remote chains...] -- 9:33:48

      Average standard deviation of split frequencies: 0.010088

      9330000 -- [-24796.951] (-24826.553) [...14 remote chains...] -- 9:33:41

      Average standard deviation of split frequencies: 0.010040

      9335000 -- (-24822.023) [-24791.615] [...14 remote chains...] -- 9:33:32

      Average standard deviation of split frequencies: 0.010163

      9340000 -- (-24816.495) (-24837.766) [...14 remote chains...] -- 9:33:23

      Average standard deviation of split frequencies: 0.010169

      9345000 -- (-24815.305) (-24799.647) [...14 remote chains...] -- 9:33:16

      Average standard deviation of split frequencies: 0.010162

      9350000 -- (-24819.954) [-24814.493] [...14 remote chains...] -- 9:33:07

      Average standard deviation of split frequencies: 0.010182

      9355000 -- (-24861.648) [-24791.299] [...14 remote chains...] -- 9:33:00

      Average standard deviation of split frequencies: 0.010195

      9360000 -- (-24805.720) [-24804.976] [...14 remote chains...] -- 9:32:51

      Average standard deviation of split frequencies: 0.010120

      9365000 -- (-24822.021) (-24814.697) [...14 remote chains...] -- 9:32:44

      Average standard deviation of split frequencies: 0.010072

      9370000 -- (-24820.810) [-24808.299] [...14 remote chains...] -- 9:32:35

      Average standard deviation of split frequencies: 0.010078

      9375000 -- (-24850.194) (-24824.300) [...14 remote chains...] -- 9:32:26

      Average standard deviation of split frequencies: 0.010065

      9380000 -- (-24816.849) [-24803.363] [...14 remote chains...] -- 9:32:19

      Average standard deviation of split frequencies: 0.010112

      9385000 -- (-24825.695) (-24818.501) [...14 remote chains...] -- 9:32:10

      Average standard deviation of split frequencies: 0.010213

      9390000 -- (-24827.896) [-24801.738] [...14 remote chains...] -- 9:32:01

      Average standard deviation of split frequencies: 0.010220

      9395000 -- (-24829.300) (-24815.054) [...14 remote chains...] -- 9:31:54

      Average standard deviation of split frequencies: 0.010071

      9400000 -- (-24850.506) [-24808.028] [...14 remote chains...] -- 9:31:45

      Average standard deviation of split frequencies: 0.010104

      9405000 -- (-24825.908) [-24804.747] [...14 remote chains...] -- 9:31:36

      Average standard deviation of split frequencies: 0.010110

      9410000 -- (-24821.693) (-24802.747) [...14 remote chains...] -- 9:31:27

      Average standard deviation of split frequencies: 0.010063

      9415000 -- (-24825.337) [-24819.820] [...14 remote chains...] -- 9:31:20

      Average standard deviation of split frequencies: 0.010130

      9420000 -- (-24802.691) (-24833.242) [...14 remote chains...] -- 9:31:13

      Average standard deviation of split frequencies: 0.010164

      9425000 -- (-24797.339) (-24822.899) [...14 remote chains...] -- 9:31:04

      Average standard deviation of split frequencies: 0.010224

      9430000 -- (-24839.120) (-24829.973) [...14 remote chains...] -- 9:30:55

      Average standard deviation of split frequencies: 0.010244

      9435000 -- (-24815.724) [-24818.565] [...14 remote chains...] -- 9:30:48

      Average standard deviation of split frequencies: 0.010284

      9440000 -- (-24816.561) (-24839.394) [...14 remote chains...] -- 9:30:35

      Average standard deviation of split frequencies: 0.010264

      9445000 -- (-24807.264) (-24828.174) [...14 remote chains...] -- 9:30:28

      Average standard deviation of split frequencies: 0.010297

      9450000 -- (-24799.903) (-24834.927) [...14 remote chains...] -- 9:30:19

      Average standard deviation of split frequencies: 0.010330

      9455000 -- (-24848.710) [-24801.388] [...14 remote chains...] -- 9:30:12

      Average standard deviation of split frequencies: 0.010532

      9460000 -- (-24820.790) (-24816.170) [...14 remote chains...] -- 9:30:03

      Average standard deviation of split frequencies: 0.010471

      9465000 -- (-24841.445) (-24796.048) [...14 remote chains...] -- 9:29:54

      Average standard deviation of split frequencies: 0.010410

      9470000 -- (-24832.828) (-24809.833) [...14 remote chains...] -- 9:29:47

      Average standard deviation of split frequencies: 0.010389

      9475000 -- (-24839.681) (-24820.210) [...14 remote chains...] -- 9:29:38

      Average standard deviation of split frequencies: 0.010469

      9480000 -- (-24848.278) (-24812.088) [...14 remote chains...] -- 9:29:29

      Average standard deviation of split frequencies: 0.010462

      9485000 -- (-24821.146) (-24824.743) [...14 remote chains...] -- 9:29:20

      Average standard deviation of split frequencies: 0.010602

      9490000 -- (-24815.221) (-24805.031) [...14 remote chains...] -- 9:29:13

      Average standard deviation of split frequencies: 0.010662

      9495000 -- (-24857.685) [-24806.725] [...14 remote chains...] -- 9:29:04

      Average standard deviation of split frequencies: 0.010675

      9500000 -- (-24824.630) [-24802.650] [...14 remote chains...] -- 9:28:55

      Average standard deviation of split frequencies: 0.010735

      9505000 -- (-24855.114) (-24813.780) [...14 remote chains...] -- 9:28:48

      Average standard deviation of split frequencies: 0.010781

      9510000 -- (-24791.899) (-24832.291) [...14 remote chains...] -- 9:28:39

      Average standard deviation of split frequencies: 0.010760

      9515000 -- (-24815.283) [-24817.395] [...14 remote chains...] -- 9:28:30

      Average standard deviation of split frequencies: 0.010773

      9520000 -- (-24831.019) [-24801.290] [...14 remote chains...] -- 9:28:23

      Average standard deviation of split frequencies: 0.010712

      9525000 -- (-24820.217) [-24803.501] [...14 remote chains...] -- 9:28:14

      Average standard deviation of split frequencies: 0.010691

      9530000 -- (-24818.392) [-24792.618] [...14 remote chains...] -- 9:28:05

      Average standard deviation of split frequencies: 0.010631

      9535000 -- (-24827.765) [-24803.860] [...14 remote chains...] -- 9:27:59

      Average standard deviation of split frequencies: 0.010577

      9540000 -- (-24840.140) [-24819.570] [...14 remote chains...] -- 9:27:49

      Average standard deviation of split frequencies: 0.010556

      9545000 -- (-24819.700) (-24807.369) [...14 remote chains...] -- 9:27:43

      Average standard deviation of split frequencies: 0.010629

      9550000 -- (-24857.741) (-24821.282) [...14 remote chains...] -- 9:27:34

      Average standard deviation of split frequencies: 0.010608

      9555000 -- (-24825.540) (-24809.552) [...14 remote chains...] -- 9:27:25

      Average standard deviation of split frequencies: 0.010648

      9560000 -- (-24815.593) (-24806.085) [...14 remote chains...] -- 9:27:18

      Average standard deviation of split frequencies: 0.010628

      9565000 -- (-24845.287) [-24823.139] [...14 remote chains...] -- 9:27:09

      Average standard deviation of split frequencies: 0.010554

      9570000 -- (-24815.704) (-24817.491) [...14 remote chains...] -- 9:27:00

      Average standard deviation of split frequencies: 0.010573

      9575000 -- (-24821.704) (-24829.957) [...14 remote chains...] -- 9:26:53

      Average standard deviation of split frequencies: 0.010506

      9580000 -- (-24836.294) [-24824.738] [...14 remote chains...] -- 9:26:44

      Average standard deviation of split frequencies: 0.010419

      9585000 -- (-24827.192) [-24817.507] [...14 remote chains...] -- 9:26:37

      Average standard deviation of split frequencies: 0.010425

      9590000 -- (-24808.132) [-24806.912] [...14 remote chains...] -- 9:26:28

      Average standard deviation of split frequencies: 0.010418

      9595000 -- (-24821.683) [-24809.697] [...14 remote chains...] -- 9:26:19

      Average standard deviation of split frequencies: 0.010458

      9600000 -- (-24816.469) (-24798.584) [...14 remote chains...] -- 9:26:12

      Average standard deviation of split frequencies: 0.010517

      9605000 -- (-24841.035) [-24835.298] [...14 remote chains...] -- 9:26:05

      Average standard deviation of split frequencies: 0.010510

      9610000 -- (-24820.285) (-24808.436) [...14 remote chains...] -- 9:25:56

      Average standard deviation of split frequencies: 0.010555

      9615000 -- (-24815.403) [-24808.133] [...14 remote chains...] -- 9:25:47

      Average standard deviation of split frequencies: 0.010383

      9620000 -- (-24803.869) (-24813.826) [...14 remote chains...] -- 9:25:38

      Average standard deviation of split frequencies: 0.010376

      9625000 -- (-24825.869) [-24819.005] [...14 remote chains...] -- 9:25:29

      Average standard deviation of split frequencies: 0.010382

      9630000 -- (-24848.808) [-24801.832] [...14 remote chains...] -- 9:25:22

      Average standard deviation of split frequencies: 0.010375

      9635000 -- (-24804.887) [-24809.874] [...14 remote chains...] -- 9:25:13

      Average standard deviation of split frequencies: 0.010428

      9640000 -- (-24838.304) [-24818.494] [...14 remote chains...] -- 9:25:04

      Average standard deviation of split frequencies: 0.010407

      9645000 -- (-24815.133) [-24820.445] [...14 remote chains...] -- 9:24:57

      Average standard deviation of split frequencies: 0.010506

      9650000 -- (-24821.363) [-24814.033] [...14 remote chains...] -- 9:24:48

      Average standard deviation of split frequencies: 0.010525

      9655000 -- (-24822.898) (-24823.619) [...14 remote chains...] -- 9:24:39

      Average standard deviation of split frequencies: 0.010380

      9660000 -- (-24836.671) [-24813.329] [...14 remote chains...] -- 9:24:32

      Average standard deviation of split frequencies: 0.010333

      9665000 -- (-24838.967) [-24801.502] [...14 remote chains...] -- 9:24:21

      Average standard deviation of split frequencies: 0.010326

      9670000 -- (-24831.626) [-24797.112] [...14 remote chains...] -- 9:24:14

      Average standard deviation of split frequencies: 0.010306

      9675000 -- (-24870.289) [-24808.671] [...14 remote chains...] -- 9:24:05

      Average standard deviation of split frequencies: 0.010240

      9680000 -- (-24858.024) [-24811.604] [...14 remote chains...] -- 9:23:58

      Average standard deviation of split frequencies: 0.010193

      9685000 -- (-24823.778) [-24812.122] [...14 remote chains...] -- 9:23:49

      Average standard deviation of split frequencies: 0.010239

      9690000 -- (-24834.657) [-24794.242] [...14 remote chains...] -- 9:23:42

      Average standard deviation of split frequencies: 0.010324

      9695000 -- (-24829.737) [-24806.386] [...14 remote chains...] -- 9:23:33

      Average standard deviation of split frequencies: 0.010284

      9700000 -- (-24832.269) (-24823.191) [...14 remote chains...] -- 9:23:26

      Average standard deviation of split frequencies: 0.010343

      9705000 -- (-24819.560) [-24819.475] [...14 remote chains...] -- 9:23:17

      Average standard deviation of split frequencies: 0.010480

      9710000 -- (-24819.684) [-24808.689] [...14 remote chains...] -- 9:23:08

      Average standard deviation of split frequencies: 0.010499

      9715000 -- (-24831.553) [-24806.422] [...14 remote chains...] -- 9:23:01

      Average standard deviation of split frequencies: 0.010696

      9720000 -- (-24823.760) [-24814.106] [...14 remote chains...] -- 9:22:52

      Average standard deviation of split frequencies: 0.010636

      9725000 -- (-24825.825) [-24800.366] [...14 remote chains...] -- 9:22:45

      Average standard deviation of split frequencies: 0.010655

      9730000 -- (-24837.761) [-24805.660] [...14 remote chains...] -- 9:22:39

      Average standard deviation of split frequencies: 0.010648

      9735000 -- (-24828.411) [-24807.628] [...14 remote chains...] -- 9:22:27

      Average standard deviation of split frequencies: 0.010739

      9740000 -- (-24847.345) [-24812.460] [...14 remote chains...] -- 9:22:21

      Average standard deviation of split frequencies: 0.010771

      9745000 -- (-24832.902) (-24840.150) [...14 remote chains...] -- 9:22:12

      Average standard deviation of split frequencies: 0.010803

      9750000 -- (-24816.867) (-24847.159) [...14 remote chains...] -- 9:22:03

      Average standard deviation of split frequencies: 0.010809

      9755000 -- (-24816.806) (-24818.814) [...14 remote chains...] -- 9:21:56

      Average standard deviation of split frequencies: 0.010796

      9760000 -- (-24823.565) [-24806.648] [...14 remote chains...] -- 9:21:49

      Average standard deviation of split frequencies: 0.010801

      9765000 -- (-24816.514) [-24802.756] [...14 remote chains...] -- 9:21:40

      Average standard deviation of split frequencies: 0.010898

      9770000 -- (-24849.706) [-24810.719] [...14 remote chains...] -- 9:21:31

      Average standard deviation of split frequencies: 0.011008

      9775000 -- (-24843.479) (-24820.542) [...14 remote chains...] -- 9:21:22

      Average standard deviation of split frequencies: 0.011034

      9780000 -- (-24831.107) [-24806.441] [...14 remote chains...] -- 9:21:15

      Average standard deviation of split frequencies: 0.010948

      9785000 -- (-24841.154) (-24834.205) [...14 remote chains...] -- 9:21:06

      Average standard deviation of split frequencies: 0.011400

      9790000 -- (-24831.388) (-24826.121) [...14 remote chains...] -- 9:20:57

      Average standard deviation of split frequencies: 0.011494

      9795000 -- (-24820.858) (-24812.637) [...14 remote chains...] -- 9:20:48

      Average standard deviation of split frequencies: 0.011519

      9800000 -- (-24815.363) (-24832.582) [...14 remote chains...] -- 9:20:41

      Average standard deviation of split frequencies: 0.011499

      9805000 -- (-24828.092) [-24815.614] [...14 remote chains...] -- 9:20:34

      Average standard deviation of split frequencies: 0.011579

      9810000 -- (-24829.139) (-24820.691) [...14 remote chains...] -- 9:20:25

      Average standard deviation of split frequencies: 0.011622

      9815000 -- (-24806.409) (-24817.541) [...14 remote chains...] -- 9:20:18

      Average standard deviation of split frequencies: 0.011559

      9820000 -- (-24818.032) [-24806.521] [...14 remote chains...] -- 9:20:07

      Average standard deviation of split frequencies: 0.011614

      9825000 -- (-24840.521) (-24801.561) [...14 remote chains...] -- 9:19:58

      Average standard deviation of split frequencies: 0.011619

      9830000 -- (-24819.600) (-24816.130) [...14 remote chains...] -- 9:19:51

      Average standard deviation of split frequencies: 0.011662

      9835000 -- (-24827.929) (-24801.801) [...14 remote chains...] -- 9:19:42

      Average standard deviation of split frequencies: 0.011851

      9840000 -- (-24822.125) (-24804.203) [...14 remote chains...] -- 9:19:35

      Average standard deviation of split frequencies: 0.011893

      9845000 -- (-24848.822) (-24807.226) [...14 remote chains...] -- 9:19:26

      Average standard deviation of split frequencies: 0.011910

      9850000 -- (-24832.885) (-24805.770) [...14 remote chains...] -- 9:19:17

      Average standard deviation of split frequencies: 0.011952

      9855000 -- (-24845.815) (-24829.924) [...14 remote chains...] -- 9:19:10

      Average standard deviation of split frequencies: 0.012041

      9860000 -- (-24851.878) [-24799.748] [...14 remote chains...] -- 9:19:03

      Average standard deviation of split frequencies: 0.011995

      9865000 -- (-24833.953) [-24807.560] [...14 remote chains...] -- 9:18:54

      Average standard deviation of split frequencies: 0.011961

      9870000 -- (-24841.893) (-24802.947) [...14 remote chains...] -- 9:18:47

      Average standard deviation of split frequencies: 0.012029

      9875000 -- (-24846.070) (-24824.845) [...14 remote chains...] -- 9:18:38

      Average standard deviation of split frequencies: 0.012117

      9880000 -- (-24849.566) [-24804.701] [...14 remote chains...] -- 9:18:29

      Average standard deviation of split frequencies: 0.012071

      9885000 -- (-24844.572) [-24804.110] [...14 remote chains...] -- 9:18:22

      Average standard deviation of split frequencies: 0.012088

      9890000 -- (-24843.479) [-24810.977] [...14 remote chains...] -- 9:18:13

      Average standard deviation of split frequencies: 0.012142

      9895000 -- (-24832.686) [-24810.735] [...14 remote chains...] -- 9:18:04

      Average standard deviation of split frequencies: 0.012230

      9900000 -- (-24829.884) [-24805.888] [...14 remote chains...] -- 9:17:57

      Average standard deviation of split frequencies: 0.012172

      9905000 -- (-24856.247) [-24806.520] [...14 remote chains...] -- 9:17:46

      Average standard deviation of split frequencies: 0.012163

      9910000 -- (-24837.227) [-24812.031] [...14 remote chains...] -- 9:17:39

      Average standard deviation of split frequencies: 0.012155

      9915000 -- (-24831.322) (-24815.067) [...14 remote chains...] -- 9:17:30

      Average standard deviation of split frequencies: 0.012130

      9920000 -- (-24826.091) (-24801.420) [...14 remote chains...] -- 9:17:21

      Average standard deviation of split frequencies: 0.012172

      9925000 -- (-24832.949) [-24800.835] [...14 remote chains...] -- 9:17:12

      Average standard deviation of split frequencies: 0.012214

      9930000 -- (-24816.444) (-24822.775) [...14 remote chains...] -- 9:17:05

      Average standard deviation of split frequencies: 0.012181

      9935000 -- (-24852.086) [-24807.906] [...14 remote chains...] -- 9:16:56

      Average standard deviation of split frequencies: 0.012168

      9940000 -- (-24835.579) [-24792.856] [...14 remote chains...] -- 9:16:49

      Average standard deviation of split frequencies: 0.012135

      9945000 -- (-24831.664) (-24833.442) [...14 remote chains...] -- 9:16:40

      Average standard deviation of split frequencies: 0.012065

      9950000 -- (-24820.648) [-24807.186] [...14 remote chains...] -- 9:16:31

      Average standard deviation of split frequencies: 0.012131

      9955000 -- (-24834.066) [-24807.886] [...14 remote chains...] -- 9:16:24

      Average standard deviation of split frequencies: 0.011994

      9960000 -- (-24841.377) [-24805.399] [...14 remote chains...] -- 9:16:15

      Average standard deviation of split frequencies: 0.011961

      9965000 -- (-24811.551) [-24805.121] [...14 remote chains...] -- 9:16:06

      Average standard deviation of split frequencies: 0.011941

      9970000 -- (-24814.232) (-24821.751) [...14 remote chains...] -- 9:15:57

      Average standard deviation of split frequencies: 0.011883

      9975000 -- (-24821.632) [-24810.681] [...14 remote chains...] -- 9:15:48

      Average standard deviation of split frequencies: 0.011933

      9980000 -- (-24817.098) (-24815.881) [...14 remote chains...] -- 9:15:41

      Average standard deviation of split frequencies: 0.011838

      9985000 -- (-24840.815) (-24810.901) [...14 remote chains...] -- 9:15:32

      Average standard deviation of split frequencies: 0.011880

      9990000 -- (-24811.550) (-24814.792) [...14 remote chains...] -- 9:15:23

      Average standard deviation of split frequencies: 0.011872

      9995000 -- (-24793.096) (-24832.259) [...14 remote chains...] -- 9:15:14

      Average standard deviation of split frequencies: 0.011748

      10000000 -- (-24822.424) [-24815.060] [...14 remote chains...] -- 9:15:06

      Average standard deviation of split frequencies: 0.011814

      10005000 -- (-24833.409) (-24869.521) [...14 remote chains...] -- 9:14:59

      Average standard deviation of split frequencies: 0.011881

      10010000 -- (-24842.757) (-24811.689) [...14 remote chains...] -- 9:14:50

      Average standard deviation of split frequencies: 0.011823

      10015000 -- (-24807.338) (-24789.080) [...14 remote chains...] -- 9:14:41

      Average standard deviation of split frequencies: 0.011762

      10020000 -- (-24820.555) (-24793.630) [...14 remote chains...] -- 9:14:34

      Average standard deviation of split frequencies: 0.011729

      10025000 -- (-24826.575) [-24782.452] [...14 remote chains...] -- 9:14:25

      Average standard deviation of split frequencies: 0.011635

      10030000 -- (-24834.450) [-24809.567] [...14 remote chains...] -- 9:14:18

      Average standard deviation of split frequencies: 0.011701

      10035000 -- (-24842.035) [-24803.578] [...14 remote chains...] -- 9:14:09

      Average standard deviation of split frequencies: 0.011602

      10040000 -- (-24820.951) (-24820.292) [...14 remote chains...] -- 9:14:00

      Average standard deviation of split frequencies: 0.011595

      10045000 -- (-24827.249) [-24804.275] [...14 remote chains...] -- 9:13:51

      Average standard deviation of split frequencies: 0.011513

      10050000 -- (-24808.833) [-24796.383] [...14 remote chains...] -- 9:13:44

      Average standard deviation of split frequencies: 0.011456

      10055000 -- (-24814.021) (-24832.027) [...14 remote chains...] -- 9:13:37

      Average standard deviation of split frequencies: 0.011592

      10060000 -- [-24820.095] (-24802.361) [...14 remote chains...] -- 9:13:28

      Average standard deviation of split frequencies: 0.011572

      10065000 -- (-24823.666) (-24828.375) [...14 remote chains...] -- 9:13:19

      Average standard deviation of split frequencies: 0.011613

      10070000 -- (-24809.064) (-24805.685) [...14 remote chains...] -- 9:13:12

      Average standard deviation of split frequencies: 0.011630

      10075000 -- (-24826.330) (-24834.031) [...14 remote chains...] -- 9:13:01

      Average standard deviation of split frequencies: 0.011839

      10080000 -- (-24843.091) [-24806.409] [...14 remote chains...] -- 9:12:54

      Average standard deviation of split frequencies: 0.011807

      10085000 -- (-24827.318) (-24822.662) [...14 remote chains...] -- 9:12:45

      Average standard deviation of split frequencies: 0.011848

      10090000 -- (-24818.965) [-24802.560] [...14 remote chains...] -- 9:12:36

      Average standard deviation of split frequencies: 0.011791

      10095000 -- (-24860.872) (-24794.865) [...14 remote chains...] -- 9:12:29

      Average standard deviation of split frequencies: 0.011730

      10100000 -- (-24848.811) (-24815.093) [...14 remote chains...] -- 9:12:20

      Average standard deviation of split frequencies: 0.011734

      10105000 -- (-24805.554) (-24812.616) [...14 remote chains...] -- 9:12:13

      Average standard deviation of split frequencies: 0.011788

      10110000 -- (-24855.713) (-24822.084) [...14 remote chains...] -- 9:12:04

      Average standard deviation of split frequencies: 0.011805

      10115000 -- (-24813.928) (-24830.134) [...14 remote chains...] -- 9:11:55

      Average standard deviation of split frequencies: 0.011780

      10120000 -- (-24836.624) (-24811.872) [...14 remote chains...] -- 9:11:46

      Average standard deviation of split frequencies: 0.011785

      10125000 -- (-24824.591) (-24833.815) [...14 remote chains...] -- 9:11:39

      Average standard deviation of split frequencies: 0.011814

      10130000 -- (-24854.254) (-24819.713) [...14 remote chains...] -- 9:11:30

      Average standard deviation of split frequencies: 0.011830

      10135000 -- (-24834.358) (-24804.137) [...14 remote chains...] -- 9:11:21

      Average standard deviation of split frequencies: 0.011843

      10140000 -- (-24845.583) [-24796.930] [...14 remote chains...] -- 9:11:14

      Average standard deviation of split frequencies: 0.011823

      10145000 -- (-24825.973) (-24814.429) [...14 remote chains...] -- 9:11:05

      Average standard deviation of split frequencies: 0.011851

      10150000 -- (-24841.723) (-24803.738) [...14 remote chains...] -- 9:10:56

      Average standard deviation of split frequencies: 0.011893

      10155000 -- (-24840.653) (-24834.228) [...14 remote chains...] -- 9:10:49

      Average standard deviation of split frequencies: 0.012002

      10160000 -- (-24832.281) (-24823.110) [...14 remote chains...] -- 9:10:40

      Average standard deviation of split frequencies: 0.011946

      10165000 -- (-24822.819) (-24826.216) [...14 remote chains...] -- 9:10:31

      Average standard deviation of split frequencies: 0.011999

      10170000 -- (-24802.326) (-24835.850) [...14 remote chains...] -- 9:10:22

      Average standard deviation of split frequencies: 0.011967

      10175000 -- (-24800.223) (-24804.255) [...14 remote chains...] -- 9:10:15

      Average standard deviation of split frequencies: 0.011906

      10180000 -- (-24832.150) (-24831.724) [...14 remote chains...] -- 9:10:06

      Average standard deviation of split frequencies: 0.011886

      10185000 -- (-24832.909) (-24813.359) [...14 remote chains...] -- 9:09:59

      Average standard deviation of split frequencies: 0.011915

      10190000 -- (-24824.279) (-24817.707) [...14 remote chains...] -- 9:09:50

      Average standard deviation of split frequencies: 0.011968

      10195000 -- (-24824.797) [-24804.261] [...14 remote chains...] -- 9:09:41

      Average standard deviation of split frequencies: 0.011858

      10200000 -- (-24829.258) (-24825.760) [...14 remote chains...] -- 9:09:34

      Average standard deviation of split frequencies: 0.011777

      10205000 -- (-24834.206) (-24828.904) [...14 remote chains...] -- 9:09:25

      Average standard deviation of split frequencies: 0.011770

      10210000 -- (-24830.705) (-24798.418) [...14 remote chains...] -- 9:09:16

      Average standard deviation of split frequencies: 0.011726

      10215000 -- [-24796.928] (-24842.913) [...14 remote chains...] -- 9:09:09

      Average standard deviation of split frequencies: 0.011677

      10220000 -- (-24800.642) (-24845.999) [...14 remote chains...] -- 9:09:00

      Average standard deviation of split frequencies: 0.011767

      10225000 -- (-24822.080) (-24839.816) [...14 remote chains...] -- 9:08:53

      Average standard deviation of split frequencies: 0.011759

      10230000 -- (-24798.294) (-24817.828) [...14 remote chains...] -- 9:08:44

      Average standard deviation of split frequencies: 0.011679

      10235000 -- (-24835.261) (-24804.928) [...14 remote chains...] -- 9:08:37

      Average standard deviation of split frequencies: 0.011557

      10240000 -- (-24813.380) (-24816.656) [...14 remote chains...] -- 9:08:28

      Average standard deviation of split frequencies: 0.011671

      10245000 -- (-24824.048) (-24807.634) [...14 remote chains...] -- 9:08:19

      Average standard deviation of split frequencies: 0.011591

      10250000 -- (-24810.157) (-24801.186) [...14 remote chains...] -- 9:08:12

      Average standard deviation of split frequencies: 0.011607

      10255000 -- (-24823.641) (-24803.164) [...14 remote chains...] -- 9:08:03

      Average standard deviation of split frequencies: 0.011595

      10260000 -- (-24802.086) (-24831.580) [...14 remote chains...] -- 9:07:56

      Average standard deviation of split frequencies: 0.011576

      10265000 -- (-24799.810) (-24805.223) [...14 remote chains...] -- 9:07:47

      Average standard deviation of split frequencies: 0.011544

      10270000 -- (-24834.681) (-24829.451) [...14 remote chains...] -- 9:07:38

      Average standard deviation of split frequencies: 0.011440

      10275000 -- (-24820.603) (-24818.697) [...14 remote chains...] -- 9:07:30

      Average standard deviation of split frequencies: 0.011428

      10280000 -- (-24818.696) (-24822.312) [...14 remote chains...] -- 9:07:21

      Average standard deviation of split frequencies: 0.011457

      10285000 -- (-24819.222) (-24829.810) [...14 remote chains...] -- 9:07:14

      Average standard deviation of split frequencies: 0.011449

      10290000 -- (-24808.851) (-24813.256) [...14 remote chains...] -- 9:07:05

      Average standard deviation of split frequencies: 0.011442

      10295000 -- (-24826.475) [-24801.724] [...14 remote chains...] -- 9:06:56

      Average standard deviation of split frequencies: 0.011454

      10300000 -- (-24820.872) (-24848.945) [...14 remote chains...] -- 9:06:49

      Average standard deviation of split frequencies: 0.011398

      10305000 -- (-24805.695) (-24795.708) [...14 remote chains...] -- 9:06:40

      Average standard deviation of split frequencies: 0.011463

      10310000 -- (-24822.742) (-24817.355) [...14 remote chains...] -- 9:06:33

      Average standard deviation of split frequencies: 0.011516

      10315000 -- (-24797.847) (-24834.256) [...14 remote chains...] -- 9:06:24

      Average standard deviation of split frequencies: 0.011000

      10320000 -- (-24820.138) (-24818.628) [...14 remote chains...] -- 9:06:17

      Average standard deviation of split frequencies: 0.010968

      10325000 -- (-24820.830) (-24825.954) [...14 remote chains...] -- 9:06:08

      Average standard deviation of split frequencies: 0.010912

      10330000 -- (-24813.936) (-24835.556) [...14 remote chains...] -- 9:06:01

      Average standard deviation of split frequencies: 0.010942

      10335000 -- (-24827.786) (-24822.224) [...14 remote chains...] -- 9:05:52

      Average standard deviation of split frequencies: 0.011003

      10340000 -- (-24817.669) (-24815.378) [...14 remote chains...] -- 9:05:45

      Average standard deviation of split frequencies: 0.011045

      10345000 -- (-24806.703) (-24820.509) [...14 remote chains...] -- 9:05:38

      Average standard deviation of split frequencies: 0.011100

      10350000 -- (-24810.338) (-24836.792) [...14 remote chains...] -- 9:05:29

      Average standard deviation of split frequencies: 0.011179

      10355000 -- (-24803.405) (-24841.462) [...14 remote chains...] -- 9:05:22

      Average standard deviation of split frequencies: 0.011591

      10360000 -- (-24824.458) (-24801.582) [...14 remote chains...] -- 9:05:11

      Average standard deviation of split frequencies: 0.011655

      10365000 -- (-24828.420) (-24815.850) [...14 remote chains...] -- 9:05:04

      Average standard deviation of split frequencies: 0.011720

      10370000 -- (-24831.457) (-24831.741) [...14 remote chains...] -- 9:04:55

      Average standard deviation of split frequencies: 0.011712

      10375000 -- (-24817.825) (-24802.706) [...14 remote chains...] -- 9:04:46

      Average standard deviation of split frequencies: 0.011808

      10380000 -- (-24816.375) (-24826.495) [...14 remote chains...] -- 9:04:37

      Average standard deviation of split frequencies: 0.011896

      10385000 -- (-24814.352) (-24815.926) [...14 remote chains...] -- 9:04:28

      Average standard deviation of split frequencies: 0.011924

      10390000 -- (-24812.818) (-24808.381) [...14 remote chains...] -- 9:04:19

      Average standard deviation of split frequencies: 0.011952

      10395000 -- (-24820.511) (-24811.347) [...14 remote chains...] -- 9:04:12

      Average standard deviation of split frequencies: 0.012083

      10400000 -- (-24821.203) (-24810.323) [...14 remote chains...] -- 9:04:03

      Average standard deviation of split frequencies: 0.012159

      10405000 -- (-24829.070) (-24815.380) [...14 remote chains...] -- 9:03:54

      Average standard deviation of split frequencies: 0.012151

      10410000 -- (-24824.254) (-24812.375) [...14 remote chains...] -- 9:03:45

      Average standard deviation of split frequencies: 0.012132

      10415000 -- (-24823.459) (-24837.657) [...14 remote chains...] -- 9:03:36

      Average standard deviation of split frequencies: 0.012167

      10420000 -- (-24825.295) (-24835.697) [...14 remote chains...] -- 9:03:29

      Average standard deviation of split frequencies: 0.012148

      10425000 -- (-24829.399) (-24832.698) [...14 remote chains...] -- 9:03:22

      Average standard deviation of split frequencies: 0.012104

      10430000 -- (-24824.455) (-24825.407) [...14 remote chains...] -- 9:03:13

      Average standard deviation of split frequencies: 0.012073

      10435000 -- (-24824.950) (-24834.600) [...14 remote chains...] -- 9:03:04

      Average standard deviation of split frequencies: 0.012025

      10440000 -- (-24827.097) (-24826.782) [...14 remote chains...] -- 9:02:57

      Average standard deviation of split frequencies: 0.011958

      10445000 -- (-24831.440) (-24822.146) [...14 remote chains...] -- 9:02:48

      Average standard deviation of split frequencies: 0.011915

      10450000 -- (-24809.681) (-24816.603) [...14 remote chains...] -- 9:02:39

      Average standard deviation of split frequencies: 0.011907

      10455000 -- (-24823.923) (-24858.008) [...14 remote chains...] -- 9:02:32

      Average standard deviation of split frequencies: 0.011955

      10460000 -- (-24822.470) (-24819.001) [...14 remote chains...] -- 9:02:23

      Average standard deviation of split frequencies: 0.011912

      10465000 -- (-24795.703) (-24828.942) [...14 remote chains...] -- 9:02:16

      Average standard deviation of split frequencies: 0.011857

      10470000 -- (-24828.870) (-24810.219) [...14 remote chains...] -- 9:02:09

      Average standard deviation of split frequencies: 0.011778

      10475000 -- (-24823.353) (-24811.275) [...14 remote chains...] -- 9:02:00

      Average standard deviation of split frequencies: 0.011873

      10480000 -- (-24828.090) (-24814.563) [...14 remote chains...] -- 9:01:51

      Average standard deviation of split frequencies: 0.011818

      10485000 -- (-24839.676) (-24801.669) [...14 remote chains...] -- 9:01:40

      Average standard deviation of split frequencies: 0.011810

      10490000 -- (-24829.069) (-24820.029) [...14 remote chains...] -- 9:01:33

      Average standard deviation of split frequencies: 0.011708

      10495000 -- (-24833.941) (-24843.040) [...14 remote chains...] -- 9:01:24

      Average standard deviation of split frequencies: 0.011649

      10500000 -- (-24829.307) (-24806.232) [...14 remote chains...] -- 9:01:15

      Average standard deviation of split frequencies: 0.011689

      10505000 -- (-24846.396) (-24808.162) [...14 remote chains...] -- 9:01:08

      Average standard deviation of split frequencies: 0.011800

      10510000 -- (-24835.523) (-24807.590) [...14 remote chains...] -- 9:00:59

      Average standard deviation of split frequencies: 0.011721

      10515000 -- (-24829.982) (-24817.346) [...14 remote chains...] -- 9:00:50

      Average standard deviation of split frequencies: 0.011792

      10520000 -- (-24862.896) (-24825.211) [...14 remote chains...] -- 9:00:41

      Average standard deviation of split frequencies: 0.011749

      10525000 -- (-24806.008) (-24839.246) [...14 remote chains...] -- 9:00:34

      Average standard deviation of split frequencies: 0.011742

      10530000 -- (-24842.845) (-24818.123) [...14 remote chains...] -- 9:00:25

      Average standard deviation of split frequencies: 0.011735

      10535000 -- (-24832.028) [-24797.152] [...14 remote chains...] -- 9:00:17

      Average standard deviation of split frequencies: 0.011735

      10540000 -- (-24833.284) (-24827.048) [...14 remote chains...] -- 9:00:08

      Average standard deviation of split frequencies: 0.011762

      10545000 -- (-24842.691) (-24833.892) [...14 remote chains...] -- 8:59:59

      Average standard deviation of split frequencies: 0.011720

      10550000 -- (-24823.195) [-24807.103] [...14 remote chains...] -- 8:59:50

      Average standard deviation of split frequencies: 0.011689

      10555000 -- (-24822.215) (-24809.563) [...14 remote chains...] -- 8:59:41

      Average standard deviation of split frequencies: 0.011748

      10560000 -- (-24835.540) (-24820.673) [...14 remote chains...] -- 8:59:32

      Average standard deviation of split frequencies: 0.011787

      10565000 -- (-24822.689) (-24794.486) [...14 remote chains...] -- 8:59:25

      Average standard deviation of split frequencies: 0.011838

      10570000 -- (-24840.923) (-24794.602) [...14 remote chains...] -- 8:59:14

      Average standard deviation of split frequencies: 0.011925

      10575000 -- (-24831.189) (-24809.415) [...14 remote chains...] -- 8:59:07

      Average standard deviation of split frequencies: 0.012101

      10580000 -- (-24849.645) (-24820.337) [...14 remote chains...] -- 8:58:58

      Average standard deviation of split frequencies: 0.012116

      10585000 -- (-24834.124) (-24818.096) [...14 remote chains...] -- 8:58:49

      Average standard deviation of split frequencies: 0.012226

      10590000 -- (-24827.912) (-24845.031) [...14 remote chains...] -- 8:58:40

      Average standard deviation of split frequencies: 0.012253

      10595000 -- (-24838.107) (-24842.095) [...14 remote chains...] -- 8:58:33

      Average standard deviation of split frequencies: 0.012148

      10600000 -- (-24823.568) (-24844.539) [...14 remote chains...] -- 8:58:22

      Average standard deviation of split frequencies: 0.012140

      10605000 -- (-24832.665) (-24831.176) [...14 remote chains...] -- 8:58:15

      Average standard deviation of split frequencies: 0.012121

      10610000 -- (-24840.480) (-24830.601) [...14 remote chains...] -- 8:58:06

      Average standard deviation of split frequencies: 0.012032

      10615000 -- (-24827.846) (-24814.963) [...14 remote chains...] -- 8:57:57

      Average standard deviation of split frequencies: 0.011950

      10620000 -- (-24829.276) [-24797.567] [...14 remote chains...] -- 8:57:50

      Average standard deviation of split frequencies: 0.011919

      10625000 -- (-24815.218) (-24815.614) [...14 remote chains...] -- 8:57:41

      Average standard deviation of split frequencies: 0.011935

      10630000 -- (-24844.406) (-24816.083) [...14 remote chains...] -- 8:57:32

      Average standard deviation of split frequencies: 0.011927

      10635000 -- (-24835.014) (-24816.058) [...14 remote chains...] -- 8:57:25

      Average standard deviation of split frequencies: 0.011962

      10640000 -- (-24822.371) (-24849.147) [...14 remote chains...] -- 8:57:16

      Average standard deviation of split frequencies: 0.012001

      10645000 -- (-24826.936) (-24810.625) [...14 remote chains...] -- 8:57:09

      Average standard deviation of split frequencies: 0.011912

      10650000 -- (-24827.436) (-24816.383) [...14 remote chains...] -- 8:57:00

      Average standard deviation of split frequencies: 0.011975

      10655000 -- (-24818.280) (-24823.781) [...14 remote chains...] -- 8:56:52

      Average standard deviation of split frequencies: 0.012068

      10660000 -- (-24835.672) (-24833.303) [...14 remote chains...] -- 8:56:44

      Average standard deviation of split frequencies: 0.012060

      10665000 -- (-24834.398) (-24803.439) [...14 remote chains...] -- 8:56:37

      Average standard deviation of split frequencies: 0.012076

      10670000 -- (-24808.827) (-24813.118) [...14 remote chains...] -- 8:56:27

      Average standard deviation of split frequencies: 0.012115

      10675000 -- (-24861.162) (-24845.784) [...14 remote chains...] -- 8:56:18

      Average standard deviation of split frequencies: 0.012045

      10680000 -- (-24837.404) (-24815.144) [...14 remote chains...] -- 8:56:09

      Average standard deviation of split frequencies: 0.012084

      10685000 -- (-24825.853) (-24827.626) [...14 remote chains...] -- 8:56:00

      Average standard deviation of split frequencies: 0.012158

      10690000 -- (-24801.624) (-24832.801) [...14 remote chains...] -- 8:55:53

      Average standard deviation of split frequencies: 0.012208

      10695000 -- (-24852.763) (-24813.091) [...14 remote chains...] -- 8:55:44

      Average standard deviation of split frequencies: 0.012266

      10700000 -- (-24815.219) (-24833.731) [...14 remote chains...] -- 8:55:37

      Average standard deviation of split frequencies: 0.012282

      10705000 -- (-24817.240) (-24816.396) [...14 remote chains...] -- 8:55:28

      Average standard deviation of split frequencies: 0.012320

      10710000 -- (-24816.357) (-24844.836) [...14 remote chains...] -- 8:55:19

      Average standard deviation of split frequencies: 0.012382

      10715000 -- (-24820.563) (-24819.214) [...14 remote chains...] -- 8:55:12

      Average standard deviation of split frequencies: 0.012591

      10720000 -- (-24831.567) (-24803.322) [...14 remote chains...] -- 8:55:05

      Average standard deviation of split frequencies: 0.012571

      10725000 -- (-24841.461) (-24832.962) [...14 remote chains...] -- 8:54:56

      Average standard deviation of split frequencies: 0.012563

      10730000 -- (-24850.598) (-24833.754) [...14 remote chains...] -- 8:54:47

      Average standard deviation of split frequencies: 0.012556

      10735000 -- (-24836.985) (-24845.631) [...14 remote chains...] -- 8:54:40

      Average standard deviation of split frequencies: 0.012556

      10740000 -- (-24842.594) (-24834.081) [...14 remote chains...] -- 8:54:31

      Average standard deviation of split frequencies: 0.012548

      10745000 -- (-24827.603) (-24824.186) [...14 remote chains...] -- 8:54:24

      Average standard deviation of split frequencies: 0.012586

      10750000 -- (-24842.071) (-24816.505) [...14 remote chains...] -- 8:54:15

      Average standard deviation of split frequencies: 0.012613

      10755000 -- (-24843.000) (-24825.021) [...14 remote chains...] -- 8:54:08

      Average standard deviation of split frequencies: 0.012613

      10760000 -- (-24862.483) (-24817.583) [...14 remote chains...] -- 8:53:59

      Average standard deviation of split frequencies: 0.012663

      10765000 -- (-24864.649) (-24830.448) [...14 remote chains...] -- 8:53:52

      Average standard deviation of split frequencies: 0.012712

      10770000 -- (-24823.695) (-24811.857) [...14 remote chains...] -- 8:53:43

      Average standard deviation of split frequencies: 0.012820

      10775000 -- (-24815.519) (-24816.947) [...14 remote chains...] -- 8:53:36

      Average standard deviation of split frequencies: 0.012820

      10780000 -- (-24817.852) (-24822.091) [...14 remote chains...] -- 8:53:27

      Average standard deviation of split frequencies: 0.012789

      10785000 -- (-24827.648) (-24810.220) [...14 remote chains...] -- 8:53:18

      Average standard deviation of split frequencies: 0.012792

      10790000 -- (-24851.083) (-24807.998) [...14 remote chains...] -- 8:53:11

      Average standard deviation of split frequencies: 0.012876

      10795000 -- (-24840.527) (-24834.293) [...14 remote chains...] -- 8:53:02

      Average standard deviation of split frequencies: 0.012773

      10800000 -- (-24811.866) (-24829.176) [...14 remote chains...] -- 8:52:55

      Average standard deviation of split frequencies: 0.012811

      10805000 -- (-24836.046) (-24824.843) [...14 remote chains...] -- 8:52:46

      Average standard deviation of split frequencies: 0.012792

      10810000 -- (-24841.810) (-24812.663) [...14 remote chains...] -- 8:52:39

      Average standard deviation of split frequencies: 0.012887

      10815000 -- (-24820.987) (-24835.907) [...14 remote chains...] -- 8:52:30

      Average standard deviation of split frequencies: 0.013036

      10820000 -- (-24835.052) (-24815.321) [...14 remote chains...] -- 8:52:23

      Average standard deviation of split frequencies: 0.013097

      10825000 -- (-24841.130) (-24810.969) [...14 remote chains...] -- 8:52:14

      Average standard deviation of split frequencies: 0.013008

      10830000 -- (-24816.434) (-24826.150) [...14 remote chains...] -- 8:52:05

      Average standard deviation of split frequencies: 0.012978

      10835000 -- (-24840.111) (-24832.964) [...14 remote chains...] -- 8:51:56

      Average standard deviation of split frequencies: 0.012863

      10840000 -- (-24832.122) (-24811.532) [...14 remote chains...] -- 8:51:49

      Average standard deviation of split frequencies: 0.012855

      10845000 -- (-24820.529) (-24825.807) [...14 remote chains...] -- 8:51:40

      Average standard deviation of split frequencies: 0.012882

      10850000 -- (-24816.132) (-24815.653) [...14 remote chains...] -- 8:51:31

      Average standard deviation of split frequencies: 0.012862

      10855000 -- (-24819.078) (-24828.950) [...14 remote chains...] -- 8:51:22

      Average standard deviation of split frequencies: 0.012908

      10860000 -- (-24815.238) (-24816.713) [...14 remote chains...] -- 8:51:13

      Average standard deviation of split frequencies: 0.012900

      10865000 -- (-24828.196) (-24824.018) [...14 remote chains...] -- 8:51:06

      Average standard deviation of split frequencies: 0.012915

      10870000 -- (-24856.922) (-24823.532) [...14 remote chains...] -- 8:50:59

      Average standard deviation of split frequencies: 0.012918

      10875000 -- (-24828.722) (-24832.921) [...14 remote chains...] -- 8:50:50

      Average standard deviation of split frequencies: 0.012850

      10880000 -- (-24817.781) (-24818.614) [...14 remote chains...] -- 8:50:43

      Average standard deviation of split frequencies: 0.012797

      10885000 -- (-24825.593) (-24833.038) [...14 remote chains...] -- 8:50:34

      Average standard deviation of split frequencies: 0.012868

      10890000 -- (-24845.231) (-24819.033) [...14 remote chains...] -- 8:50:25

      Average standard deviation of split frequencies: 0.012747

      10895000 -- (-24849.490) (-24809.103) [...14 remote chains...] -- 8:50:18

      Average standard deviation of split frequencies: 0.012679

      10900000 -- (-24853.194) (-24821.353) [...14 remote chains...] -- 8:50:07

      Average standard deviation of split frequencies: 0.012682

      10905000 -- (-24801.307) (-24849.151) [...14 remote chains...] -- 8:49:58

      Average standard deviation of split frequencies: 0.012777

      10910000 -- (-24806.666) (-24813.226) [...14 remote chains...] -- 8:49:51

      Average standard deviation of split frequencies: 0.012780

      10915000 -- (-24820.858) (-24831.027) [...14 remote chains...] -- 8:49:42

      Average standard deviation of split frequencies: 0.012712

      10920000 -- (-24836.769) (-24823.516) [...14 remote chains...] -- 8:49:35

      Average standard deviation of split frequencies: 0.012693

      10925000 -- (-24821.654) (-24822.893) [...14 remote chains...] -- 8:49:26

      Average standard deviation of split frequencies: 0.012663

      10930000 -- (-24829.719) [-24800.443] [...14 remote chains...] -- 8:49:19

      Average standard deviation of split frequencies: 0.012655

      10935000 -- (-24821.753) [-24814.244] [...14 remote chains...] -- 8:49:10

      Average standard deviation of split frequencies: 0.012553

      10940000 -- (-24791.010) [-24810.478] [...14 remote chains...] -- 8:49:03

      Average standard deviation of split frequencies: 0.012432

      10945000 -- (-24831.618) (-24818.102) [...14 remote chains...] -- 8:48:52

      Average standard deviation of split frequencies: 0.012515

      10950000 -- (-24833.964) (-24819.791) [...14 remote chains...] -- 8:48:45

      Average standard deviation of split frequencies: 0.012439

      10955000 -- (-24799.108) (-24813.557) [...14 remote chains...] -- 8:48:36

      Average standard deviation of split frequencies: 0.012326

      10960000 -- (-24824.833) [-24816.009] [...14 remote chains...] -- 8:48:27

      Average standard deviation of split frequencies: 0.012206

      10965000 -- (-24837.405) (-24811.669) [...14 remote chains...] -- 8:48:20

      Average standard deviation of split frequencies: 0.012164

      10970000 -- (-24824.938) (-24801.303) [...14 remote chains...] -- 8:48:11

      Average standard deviation of split frequencies: 0.012134

      10975000 -- (-24825.540) (-24823.695) [...14 remote chains...] -- 8:48:04

      Average standard deviation of split frequencies: 0.012191

      10980000 -- (-24832.441) (-24814.019) [...14 remote chains...] -- 8:47:55

      Average standard deviation of split frequencies: 0.012183

      10985000 -- (-24832.561) (-24809.642) [...14 remote chains...] -- 8:47:46

      Average standard deviation of split frequencies: 0.012153

      10990000 -- (-24825.269) (-24826.630) [...14 remote chains...] -- 8:47:39

      Average standard deviation of split frequencies: 0.012180

      10995000 -- (-24840.425) (-24834.429) [...14 remote chains...] -- 8:47:32

      Average standard deviation of split frequencies: 0.012101

      11000000 -- (-24821.738) (-24831.900) [...14 remote chains...] -- 8:47:23

      Average standard deviation of split frequencies: 0.012071

      11005000 -- (-24811.831) (-24841.034) [...14 remote chains...] -- 8:47:14

      Average standard deviation of split frequencies: 0.012064

      11010000 -- (-24844.670) (-24797.575) [...14 remote chains...] -- 8:47:07

      Average standard deviation of split frequencies: 0.012068

      11015000 -- (-24850.926) [-24789.325] [...14 remote chains...] -- 8:46:58

      Average standard deviation of split frequencies: 0.012079

      11020000 -- (-24830.702) (-24810.578) [...14 remote chains...] -- 8:46:51

      Average standard deviation of split frequencies: 0.012117

      11025000 -- (-24818.981) (-24798.766) [...14 remote chains...] -- 8:46:42

      Average standard deviation of split frequencies: 0.012042

      11030000 -- (-24821.896) (-24820.542) [...14 remote chains...] -- 8:46:33

      Average standard deviation of split frequencies: 0.012001

      11035000 -- (-24827.465) (-24823.452) [...14 remote chains...] -- 8:46:26

      Average standard deviation of split frequencies: 0.012091

      11040000 -- (-24821.086) (-24815.536) [...14 remote chains...] -- 8:46:14

      Average standard deviation of split frequencies: 0.012083

      11045000 -- (-24852.439) (-24820.020) [...14 remote chains...] -- 8:46:07

      Average standard deviation of split frequencies: 0.012020

      11050000 -- (-24812.115) (-24850.480) [...14 remote chains...] -- 8:45:58

      Average standard deviation of split frequencies: 0.011979

      11055000 -- (-24833.931) (-24799.765) [...14 remote chains...] -- 8:45:49

      Average standard deviation of split frequencies: 0.011878

      11060000 -- (-24815.108) (-24850.305) [...14 remote chains...] -- 8:45:42

      Average standard deviation of split frequencies: 0.011826

      11065000 -- (-24816.359) (-24811.053) [...14 remote chains...] -- 8:45:33

      Average standard deviation of split frequencies: 0.011864

      11070000 -- (-24843.615) (-24796.403) [...14 remote chains...] -- 8:45:24

      Average standard deviation of split frequencies: 0.011823

      11075000 -- (-24839.548) (-24832.503) [...14 remote chains...] -- 8:45:17

      Average standard deviation of split frequencies: 0.011857

      11080000 -- (-24825.918) (-24819.924) [...14 remote chains...] -- 8:45:08

      Average standard deviation of split frequencies: 0.011794

      11085000 -- (-24831.739) (-24839.164) [...14 remote chains...] -- 8:45:01

      Average standard deviation of split frequencies: 0.011798

      11090000 -- (-24835.424) (-24840.718) [...14 remote chains...] -- 8:44:53

      Average standard deviation of split frequencies: 0.011869

      11095000 -- (-24821.133) (-24815.222) [...14 remote chains...] -- 8:44:45

      Average standard deviation of split frequencies: 0.011813

      11100000 -- (-24832.164) (-24813.513) [...14 remote chains...] -- 8:44:36

      Average standard deviation of split frequencies: 0.011851

      11105000 -- (-24850.732) (-24833.331) [...14 remote chains...] -- 8:44:28

      Average standard deviation of split frequencies: 0.011832

      11110000 -- (-24826.079) [-24808.566] [...14 remote chains...] -- 8:44:20

      Average standard deviation of split frequencies: 0.011814

      11115000 -- (-24824.058) (-24860.571) [...14 remote chains...] -- 8:44:12

      Average standard deviation of split frequencies: 0.011803

      11120000 -- (-24843.775) (-24803.484) [...14 remote chains...] -- 8:44:04

      Average standard deviation of split frequencies: 0.011785

      11125000 -- (-24836.355) [-24810.585] [...14 remote chains...] -- 8:43:56

      Average standard deviation of split frequencies: 0.011800

      11130000 -- (-24833.995) [-24803.427] [...14 remote chains...] -- 8:43:47

      Average standard deviation of split frequencies: 0.011793

      11135000 -- (-24837.084) [-24805.620] [...14 remote chains...] -- 8:43:39

      Average standard deviation of split frequencies: 0.011871

      11140000 -- (-24821.181) (-24824.320) [...14 remote chains...] -- 8:43:30

      Average standard deviation of split frequencies: 0.011764

      11145000 -- (-24836.618) [-24803.899] [...14 remote chains...] -- 8:43:21

      Average standard deviation of split frequencies: 0.011812

      11150000 -- (-24831.943) [-24799.512] [...14 remote chains...] -- 8:43:12

      Average standard deviation of split frequencies: 0.011872

      11155000 -- (-24818.279) (-24825.498) [...14 remote chains...] -- 8:43:03

      Average standard deviation of split frequencies: 0.012005

      11160000 -- (-24857.633) (-24806.376) [...14 remote chains...] -- 8:42:54

      Average standard deviation of split frequencies: 0.011965

      11165000 -- (-24835.340) (-24799.094) [...14 remote chains...] -- 8:42:45

      Average standard deviation of split frequencies: 0.011924

      11170000 -- (-24813.456) (-24831.771) [...14 remote chains...] -- 8:42:38

      Average standard deviation of split frequencies: 0.011962

      11175000 -- (-24842.404) [-24812.799] [...14 remote chains...] -- 8:42:29

      Average standard deviation of split frequencies: 0.011939

      11180000 -- (-24838.596) [-24820.917] [...14 remote chains...] -- 8:42:22

      Average standard deviation of split frequencies: 0.011932

      11185000 -- (-24833.513) (-24818.117) [...14 remote chains...] -- 8:42:13

      Average standard deviation of split frequencies: 0.011859

      11190000 -- (-24833.445) (-24806.201) [...14 remote chains...] -- 8:42:06

      Average standard deviation of split frequencies: 0.011863

      11195000 -- (-24839.937) [-24818.050] [...14 remote chains...] -- 8:41:57

      Average standard deviation of split frequencies: 0.011929

      11200000 -- (-24844.850) (-24841.448) [...14 remote chains...] -- 8:41:48

      Average standard deviation of split frequencies: 0.011922

      11205000 -- (-24837.966) [-24809.900] [...14 remote chains...] -- 8:41:39

      Average standard deviation of split frequencies: 0.011882

      11210000 -- (-24833.197) [-24783.294] [...14 remote chains...] -- 8:41:29

      Average standard deviation of split frequencies: 0.011897

      11215000 -- (-24815.872) (-24821.708) [...14 remote chains...] -- 8:41:22

      Average standard deviation of split frequencies: 0.011864

      11220000 -- (-24851.100) (-24835.291) [...14 remote chains...] -- 8:41:13

      Average standard deviation of split frequencies: 0.011890

      11225000 -- (-24844.898) (-24844.626) [...14 remote chains...] -- 8:41:04

      Average standard deviation of split frequencies: 0.011916

      11230000 -- (-24833.572) (-24810.226) [...14 remote chains...] -- 8:40:57

      Average standard deviation of split frequencies: 0.011931

      11235000 -- (-24803.079) [-24818.262] [...14 remote chains...] -- 8:40:48

      Average standard deviation of split frequencies: 0.011865

      11240000 -- (-24822.419) [-24805.210] [...14 remote chains...] -- 8:40:39

      Average standard deviation of split frequencies: 0.011858

      11245000 -- (-24821.564) [-24802.863] [...14 remote chains...] -- 8:40:32

      Average standard deviation of split frequencies: 0.011884

      11250000 -- (-24820.896) [-24802.929] [...14 remote chains...] -- 8:40:23

      Average standard deviation of split frequencies: 0.011877

      11255000 -- (-24817.600) [-24799.206] [...14 remote chains...] -- 8:40:14

      Average standard deviation of split frequencies: 0.011855

      11260000 -- (-24847.975) (-24801.477) [...14 remote chains...] -- 8:40:07

      Average standard deviation of split frequencies: 0.011792

      11265000 -- (-24849.656) [-24796.249] [...14 remote chains...] -- 8:39:58

      Average standard deviation of split frequencies: 0.011785

      11270000 -- (-24839.835) (-24804.478) [...14 remote chains...] -- 8:39:49

      Average standard deviation of split frequencies: 0.011757

      11275000 -- (-24832.155) (-24818.564) [...14 remote chains...] -- 8:39:42

      Average standard deviation of split frequencies: 0.011790

      11280000 -- (-24843.853) (-24802.897) [...14 remote chains...] -- 8:39:33

      Average standard deviation of split frequencies: 0.011859

      11285000 -- (-24829.610) (-24799.111) [...14 remote chains...] -- 8:39:24

      Average standard deviation of split frequencies: 0.011852

      11290000 -- (-24826.765) [-24806.341] [...14 remote chains...] -- 8:39:15

      Average standard deviation of split frequencies: 0.011856

      11295000 -- (-24854.606) [-24802.318] [...14 remote chains...] -- 8:39:06

      Average standard deviation of split frequencies: 0.011867

      11300000 -- (-24838.372) [-24792.862] [...14 remote chains...] -- 8:38:59

      Average standard deviation of split frequencies: 0.011860

      11305000 -- (-24855.736) [-24799.639] [...14 remote chains...] -- 8:38:50

      Average standard deviation of split frequencies: 0.011842

      11310000 -- (-24836.958) [-24790.371] [...14 remote chains...] -- 8:38:43

      Average standard deviation of split frequencies: 0.011781

      11315000 -- (-24857.325) (-24833.010) [...14 remote chains...] -- 8:38:34

      Average standard deviation of split frequencies: 0.011715

      11320000 -- (-24824.023) (-24810.862) [...14 remote chains...] -- 8:38:25

      Average standard deviation of split frequencies: 0.011642

      11325000 -- (-24824.754) [-24801.735] [...14 remote chains...] -- 8:38:16

      Average standard deviation of split frequencies: 0.011581

      11330000 -- (-24846.099) [-24800.588] [...14 remote chains...] -- 8:38:09

      Average standard deviation of split frequencies: 0.011508

      11335000 -- (-24842.392) (-24806.096) [...14 remote chains...] -- 8:38:00

      Average standard deviation of split frequencies: 0.011530

      11340000 -- (-24833.663) [-24806.368] [...14 remote chains...] -- 8:37:53

      Average standard deviation of split frequencies: 0.011534

      11345000 -- (-24812.181) (-24820.236) [...14 remote chains...] -- 8:37:44

      Average standard deviation of split frequencies: 0.011506

      11350000 -- (-24829.298) [-24794.165] [...14 remote chains...] -- 8:37:35

      Average standard deviation of split frequencies: 0.011510

      11355000 -- (-24842.811) [-24790.408] [...14 remote chains...] -- 8:37:27

      Average standard deviation of split frequencies: 0.011423

      11360000 -- (-24839.620) [-24806.411] [...14 remote chains...] -- 8:37:19

      Average standard deviation of split frequencies: 0.011405

      11365000 -- (-24812.118) [-24793.378] [...14 remote chains...] -- 8:37:11

      Average standard deviation of split frequencies: 0.011398

      11370000 -- (-24823.619) (-24813.013) [...14 remote chains...] -- 8:37:02

      Average standard deviation of split frequencies: 0.011413

      11375000 -- (-24829.304) [-24816.000] [...14 remote chains...] -- 8:36:54

      Average standard deviation of split frequencies: 0.011283

      11380000 -- (-24817.591) (-24815.659) [...14 remote chains...] -- 8:36:46

      Average standard deviation of split frequencies: 0.011254

      11385000 -- (-24827.322) [-24798.557] [...14 remote chains...] -- 8:36:38

      Average standard deviation of split frequencies: 0.011215

      11390000 -- (-24828.899) [-24804.348] [...14 remote chains...] -- 8:36:29

      Average standard deviation of split frequencies: 0.011230

      11395000 -- (-24815.624) [-24817.509] [...14 remote chains...] -- 8:36:21

      Average standard deviation of split frequencies: 0.011197

      11400000 -- (-24847.451) [-24810.188] [...14 remote chains...] -- 8:36:13

      Average standard deviation of split frequencies: 0.011158

      11405000 -- (-24833.101) (-24820.361) [...14 remote chains...] -- 8:36:05

      Average standard deviation of split frequencies: 0.011076

      11410000 -- (-24834.180) [-24807.291] [...14 remote chains...] -- 8:35:57

      Average standard deviation of split frequencies: 0.011145

      11415000 -- (-24821.897) [-24812.118] [...14 remote chains...] -- 8:35:50

      Average standard deviation of split frequencies: 0.011091

      11420000 -- (-24843.428) [-24812.197] [...14 remote chains...] -- 8:35:41

      Average standard deviation of split frequencies: 0.011019

      11425000 -- (-24835.333) (-24828.706) [...14 remote chains...] -- 8:35:32

      Average standard deviation of split frequencies: 0.011056

      11430000 -- (-24816.116) [-24821.741] [...14 remote chains...] -- 8:35:24

      Average standard deviation of split frequencies: 0.011093

      11435000 -- (-24815.942) [-24803.820] [...14 remote chains...] -- 8:35:15

      Average standard deviation of split frequencies: 0.011061

      11440000 -- (-24817.055) (-24800.355) [...14 remote chains...] -- 8:35:07

      Average standard deviation of split frequencies: 0.011043

      11445000 -- (-24850.045) (-24820.320) [...14 remote chains...] -- 8:34:59

      Average standard deviation of split frequencies: 0.011037

      11450000 -- (-24826.943) [-24811.899] [...14 remote chains...] -- 8:34:50

      Average standard deviation of split frequencies: 0.011052

      11455000 -- (-24822.846) [-24792.479] [...14 remote chains...] -- 8:34:42

      Average standard deviation of split frequencies: 0.011074

      11460000 -- (-24833.779) (-24829.663) [...14 remote chains...] -- 8:34:30

      Average standard deviation of split frequencies: 0.011003

      11465000 -- (-24831.279) [-24802.638] [...14 remote chains...] -- 8:34:23

      Average standard deviation of split frequencies: 0.011018

      11470000 -- (-24856.099) [-24817.159] [...14 remote chains...] -- 8:34:16

      Average standard deviation of split frequencies: 0.011022

      11475000 -- (-24867.077) [-24814.950] [...14 remote chains...] -- 8:34:07

      Average standard deviation of split frequencies: 0.011033

      11480000 -- (-24836.137) [-24809.386] [...14 remote chains...] -- 8:33:58

      Average standard deviation of split frequencies: 0.010973

      11485000 -- (-24828.784) (-24828.780) [...14 remote chains...] -- 8:33:51

      Average standard deviation of split frequencies: 0.010955

      11490000 -- (-24814.880) (-24818.795) [...14 remote chains...] -- 8:33:42

      Average standard deviation of split frequencies: 0.010981

      11495000 -- (-24843.152) [-24806.183] [...14 remote chains...] -- 8:33:33

      Average standard deviation of split frequencies: 0.011003

      11500000 -- (-24827.923) (-24829.727) [...14 remote chains...] -- 8:33:24

      Average standard deviation of split frequencies: 0.010932

      11505000 -- (-24817.813) (-24844.570) [...14 remote chains...] -- 8:33:17

      Average standard deviation of split frequencies: 0.010936

      11510000 -- (-24832.088) (-24843.051) [...14 remote chains...] -- 8:33:08

      Average standard deviation of split frequencies: 0.010919

      11515000 -- (-24824.002) (-24827.464) [...14 remote chains...] -- 8:32:59

      Average standard deviation of split frequencies: 0.010930

      11520000 -- (-24836.797) (-24826.311) [...14 remote chains...] -- 8:32:52

      Average standard deviation of split frequencies: 0.010870

      11525000 -- (-24841.837) [-24807.105] [...14 remote chains...] -- 8:32:45

      Average standard deviation of split frequencies: 0.010745

      11530000 -- (-24848.097) (-24823.998) [...14 remote chains...] -- 8:32:35

      Average standard deviation of split frequencies: 0.010750

      11535000 -- (-24832.246) [-24787.855] [...14 remote chains...] -- 8:32:27

      Average standard deviation of split frequencies: 0.010223

      11540000 -- (-24817.225) [-24810.669] [...14 remote chains...] -- 8:32:18

      Average standard deviation of split frequencies: 0.010207

      11545000 -- (-24818.379) (-24810.462) [...14 remote chains...] -- 8:32:10

      Average standard deviation of split frequencies: 0.010212

      11550000 -- (-24831.982) [-24800.210] [...14 remote chains...] -- 8:32:01

      Average standard deviation of split frequencies: 0.010206

      11555000 -- (-24831.204) (-24816.110) [...14 remote chains...] -- 8:31:52

      Average standard deviation of split frequencies: 0.010129

      11560000 -- (-24833.602) [-24809.897] [...14 remote chains...] -- 8:31:43

      Average standard deviation of split frequencies: 0.010156

      11565000 -- (-24823.832) [-24823.395] [...14 remote chains...] -- 8:31:36

      Average standard deviation of split frequencies: 0.010172

      11570000 -- (-24823.502) [-24804.758] [...14 remote chains...] -- 8:31:27

      Average standard deviation of split frequencies: 0.010188

      11575000 -- (-24833.434) (-24811.146) [...14 remote chains...] -- 8:31:18

      Average standard deviation of split frequencies: 0.010001

      11580000 -- (-24831.324) [-24800.530] [...14 remote chains...] -- 8:31:11

      Average standard deviation of split frequencies: 0.009973

      11585000 -- (-24837.640) [-24809.439] [...14 remote chains...] -- 8:31:02

      Average standard deviation of split frequencies: 0.009990

      11590000 -- (-24825.670) (-24821.620) [...14 remote chains...] -- 8:30:55

      Average standard deviation of split frequencies: 0.010039

      11595000 -- (-24819.278) (-24843.862) [...14 remote chains...] -- 8:30:46

      Average standard deviation of split frequencies: 0.010116

      11600000 -- (-24821.232) [-24824.466] [...14 remote chains...] -- 8:30:36

      Average standard deviation of split frequencies: 0.010154

      11605000 -- (-24825.100) (-24822.531) [...14 remote chains...] -- 8:30:28

      Average standard deviation of split frequencies: 0.010203

      11610000 -- (-24828.066) (-24818.749) [...14 remote chains...] -- 8:30:21

      Average standard deviation of split frequencies: 0.010252

      11615000 -- (-24818.178) (-24859.869) [...14 remote chains...] -- 8:30:12

      Average standard deviation of split frequencies: 0.010263

      11620000 -- (-24855.738) [-24816.730] [...14 remote chains...] -- 8:30:03

      Average standard deviation of split frequencies: 0.010290

      11625000 -- (-24857.571) [-24808.209] [...14 remote chains...] -- 8:29:54

      Average standard deviation of split frequencies: 0.010174

      11630000 -- (-24848.901) (-24811.119) [...14 remote chains...] -- 8:29:47

      Average standard deviation of split frequencies: 0.010168

      11635000 -- (-24864.868) [-24816.242] [...14 remote chains...] -- 8:29:38

      Average standard deviation of split frequencies: 0.010136

      11640000 -- (-24857.131) [-24821.785] [...14 remote chains...] -- 8:29:30

      Average standard deviation of split frequencies: 0.010141

      11645000 -- (-24845.365) (-24829.549) [...14 remote chains...] -- 8:29:22

      Average standard deviation of split frequencies: 0.010080

      11650000 -- (-24841.476) [-24807.022] [...14 remote chains...] -- 8:29:13

      Average standard deviation of split frequencies: 0.010020

      11655000 -- (-24838.231) [-24805.895] [...14 remote chains...] -- 8:29:03

      Average standard deviation of split frequencies: 0.010009

      11660000 -- (-24827.035) [-24808.689] [...14 remote chains...] -- 8:28:56

      Average standard deviation of split frequencies: 0.009970

      11665000 -- (-24852.033) (-24812.751) [...14 remote chains...] -- 8:28:47

      Average standard deviation of split frequencies: 0.009965

      11670000 -- (-24818.589) [-24818.201] [...14 remote chains...] -- 8:28:37

      Average standard deviation of split frequencies: 0.009937

      11675000 -- (-24853.826) (-24804.374) [...14 remote chains...] -- 8:28:29

      Average standard deviation of split frequencies: 0.009850

      11680000 -- (-24830.281) (-24824.857) [...14 remote chains...] -- 8:28:22

      Average standard deviation of split frequencies: 0.009746

      11685000 -- (-24876.761) [-24796.911] [...14 remote chains...] -- 8:28:13

      Average standard deviation of split frequencies: 0.009664

      11690000 -- (-24830.813) (-24817.358) [...14 remote chains...] -- 8:28:04

      Average standard deviation of split frequencies: 0.009594

      11695000 -- (-24854.958) (-24844.558) [...14 remote chains...] -- 8:27:55

      Average standard deviation of split frequencies: 0.009550

      11700000 -- (-24823.437) [-24810.929] [...14 remote chains...] -- 8:27:47

      Average standard deviation of split frequencies: 0.009512

      11705000 -- (-24857.896) (-24827.594) [...14 remote chains...] -- 8:27:39

      Average standard deviation of split frequencies: 0.009441

      11710000 -- (-24832.023) [-24805.852] [...14 remote chains...] -- 8:27:31

      Average standard deviation of split frequencies: 0.009436

      11715000 -- (-24851.220) (-24822.969) [...14 remote chains...] -- 8:27:22

      Average standard deviation of split frequencies: 0.009414

      11720000 -- (-24828.111) (-24854.012) [...14 remote chains...] -- 8:27:14

      Average standard deviation of split frequencies: 0.009409

      11725000 -- (-24816.744) (-24836.107) [...14 remote chains...] -- 8:27:06

      Average standard deviation of split frequencies: 0.009425

      11730000 -- (-24828.981) (-24812.887) [...14 remote chains...] -- 8:26:57

      Average standard deviation of split frequencies: 0.009366

      11735000 -- (-24811.805) [-24815.266] [...14 remote chains...] -- 8:26:50

      Average standard deviation of split frequencies: 0.009333

      11740000 -- (-24833.202) [-24806.988] [...14 remote chains...] -- 8:26:39

      Average standard deviation of split frequencies: 0.009284

      11745000 -- (-24819.321) (-24824.198) [...14 remote chains...] -- 8:26:32

      Average standard deviation of split frequencies: 0.009344

      11750000 -- (-24842.392) (-24825.350) [...14 remote chains...] -- 8:26:23

      Average standard deviation of split frequencies: 0.009317

      11755000 -- (-24848.416) (-24823.542) [...14 remote chains...] -- 8:26:14

      Average standard deviation of split frequencies: 0.009371

      11760000 -- (-24824.690) (-24825.929) [...14 remote chains...] -- 8:26:07

      Average standard deviation of split frequencies: 0.009420

      11765000 -- (-24826.701) (-24806.732) [...14 remote chains...] -- 8:26:00

      Average standard deviation of split frequencies: 0.009458

      11770000 -- (-24815.280) (-24808.247) [...14 remote chains...] -- 8:25:51

      Average standard deviation of split frequencies: 0.009474

      11775000 -- (-24819.076) (-24811.948) [...14 remote chains...] -- 8:25:42

      Average standard deviation of split frequencies: 0.009453

      11780000 -- (-24840.058) (-24829.190) [...14 remote chains...] -- 8:25:33

      Average standard deviation of split frequencies: 0.009501

      11785000 -- (-24827.236) (-24813.502) [...14 remote chains...] -- 8:25:26

      Average standard deviation of split frequencies: 0.009496

      11790000 -- (-24841.019) (-24820.124) [...14 remote chains...] -- 8:25:17

      Average standard deviation of split frequencies: 0.009502

      11795000 -- (-24829.619) (-24828.395) [...14 remote chains...] -- 8:25:08

      Average standard deviation of split frequencies: 0.009502

      11800000 -- (-24835.013) (-24813.459) [...14 remote chains...] -- 8:25:01

      Average standard deviation of split frequencies: 0.009475

      11805000 -- (-24838.401) (-24810.525) [...14 remote chains...] -- 8:24:52

      Average standard deviation of split frequencies: 0.009437

      11810000 -- (-24807.156) [-24809.724] [...14 remote chains...] -- 8:24:43

      Average standard deviation of split frequencies: 0.009442

      11815000 -- (-24814.434) (-24821.806) [...14 remote chains...] -- 8:24:34

      Average standard deviation of split frequencies: 0.009421

      11820000 -- (-24826.732) (-24792.356) [...14 remote chains...] -- 8:24:27

      Average standard deviation of split frequencies: 0.009394

      11825000 -- (-24824.051) (-24841.578) [...14 remote chains...] -- 8:24:17

      Average standard deviation of split frequencies: 0.009378

      11830000 -- (-24846.130) (-24801.592) [...14 remote chains...] -- 8:24:10

      Average standard deviation of split frequencies: 0.009330

      11835000 -- (-24816.879) (-24811.858) [...14 remote chains...] -- 8:24:01

      Average standard deviation of split frequencies: 0.009297

      11840000 -- (-24819.046) (-24814.731) [...14 remote chains...] -- 8:23:53

      Average standard deviation of split frequencies: 0.009281

      11845000 -- (-24803.675) (-24835.913) [...14 remote chains...] -- 8:23:45

      Average standard deviation of split frequencies: 0.009287

      11850000 -- (-24828.527) (-24811.454) [...14 remote chains...] -- 8:23:36

      Average standard deviation of split frequencies: 0.009292

      11855000 -- (-24855.308) [-24797.758] [...14 remote chains...] -- 8:23:27

      Average standard deviation of split frequencies: 0.009271

      11860000 -- (-24797.734) (-24809.273) [...14 remote chains...] -- 8:23:20

      Average standard deviation of split frequencies: 0.009276

      11865000 -- (-24836.648) (-24818.399) [...14 remote chains...] -- 8:23:09

      Average standard deviation of split frequencies: 0.009378

      11870000 -- (-24811.917) (-24827.949) [...14 remote chains...] -- 8:23:02

      Average standard deviation of split frequencies: 0.009438

      11875000 -- (-24824.946) (-24807.953) [...14 remote chains...] -- 8:22:53

      Average standard deviation of split frequencies: 0.009448

      11880000 -- (-24841.799) (-24803.963) [...14 remote chains...] -- 8:22:46

      Average standard deviation of split frequencies: 0.009454

      11885000 -- (-24823.936) (-24811.286) [...14 remote chains...] -- 8:22:37

      Average standard deviation of split frequencies: 0.009491

      11890000 -- (-24834.616) (-24799.137) [...14 remote chains...] -- 8:22:30

      Average standard deviation of split frequencies: 0.009507

      11895000 -- (-24825.183) (-24824.826) [...14 remote chains...] -- 8:22:21

      Average standard deviation of split frequencies: 0.009507

      11900000 -- (-24816.489) (-24806.048) [...14 remote chains...] -- 8:22:12

      Average standard deviation of split frequencies: 0.009491

      11905000 -- (-24840.046) (-24834.307) [...14 remote chains...] -- 8:22:03

      Average standard deviation of split frequencies: 0.009475

      11910000 -- (-24813.937) (-24808.199) [...14 remote chains...] -- 8:21:55

      Average standard deviation of split frequencies: 0.009459

      11915000 -- (-24819.931) [-24789.786] [...14 remote chains...] -- 8:21:47

      Average standard deviation of split frequencies: 0.009417

      11920000 -- (-24815.693) (-24820.478) [...14 remote chains...] -- 8:21:38

      Average standard deviation of split frequencies: 0.009475

      11925000 -- (-24794.561) (-24818.589) [...14 remote chains...] -- 8:21:30

      Average standard deviation of split frequencies: 0.009449

      11930000 -- (-24800.710) (-24810.528) [...14 remote chains...] -- 8:21:22

      Average standard deviation of split frequencies: 0.009497

      11935000 -- (-24829.722) [-24807.950] [...14 remote chains...] -- 8:21:14

      Average standard deviation of split frequencies: 0.009401

      11940000 -- (-24813.951) (-24811.215) [...14 remote chains...] -- 8:21:06

      Average standard deviation of split frequencies: 0.009449

      11945000 -- (-24805.003) (-24826.521) [...14 remote chains...] -- 8:20:57

      Average standard deviation of split frequencies: 0.009401

      11950000 -- (-24827.236) (-24836.488) [...14 remote chains...] -- 8:20:47

      Average standard deviation of split frequencies: 0.009396

      11955000 -- (-24817.063) (-24838.319) [...14 remote chains...] -- 8:20:38

      Average standard deviation of split frequencies: 0.009385

      11960000 -- (-24819.207) (-24800.940) [...14 remote chains...] -- 8:20:31

      Average standard deviation of split frequencies: 0.009390

      11965000 -- (-24824.946) (-24828.297) [...14 remote chains...] -- 8:20:22

      Average standard deviation of split frequencies: 0.009385

      11970000 -- [-24807.103] (-24829.677) [...14 remote chains...] -- 8:20:15

      Average standard deviation of split frequencies: 0.009486

      11975000 -- (-24833.540) (-24817.580) [...14 remote chains...] -- 8:20:06

      Average standard deviation of split frequencies: 0.009571

      11980000 -- (-24818.941) [-24799.823] [...14 remote chains...] -- 8:19:57

      Average standard deviation of split frequencies: 0.009619

      11985000 -- (-24823.530) (-24811.792) [...14 remote chains...] -- 8:19:50

      Average standard deviation of split frequencies: 0.009678

      11990000 -- (-24827.872) [-24804.158] [...14 remote chains...] -- 8:19:40

      Average standard deviation of split frequencies: 0.009694

      11995000 -- (-24814.771) (-24795.878) [...14 remote chains...] -- 8:19:32

      Average standard deviation of split frequencies: 0.009704

      12000000 -- (-24818.493) (-24821.736) [...14 remote chains...] -- 8:19:24

      Average standard deviation of split frequencies: 0.009646

      12005000 -- (-24827.874) [-24796.188] [...14 remote chains...] -- 8:19:13

      Average standard deviation of split frequencies: 0.009662

      12010000 -- (-24803.378) (-24816.677) [...14 remote chains...] -- 8:19:06

      Average standard deviation of split frequencies: 0.009667

      12015000 -- (-24835.141) (-24798.212) [...14 remote chains...] -- 8:18:57

      Average standard deviation of split frequencies: 0.009624

      12020000 -- (-24820.204) [-24799.984] [...14 remote chains...] -- 8:18:50

      Average standard deviation of split frequencies: 0.009640

      12025000 -- (-24824.654) (-24821.699) [...14 remote chains...] -- 8:18:41

      Average standard deviation of split frequencies: 0.009645

      12030000 -- (-24800.877) [-24807.105] [...14 remote chains...] -- 8:18:34

      Average standard deviation of split frequencies: 0.009619

      12035000 -- (-24792.417) [-24823.828] [...14 remote chains...] -- 8:18:25

      Average standard deviation of split frequencies: 0.009693

      12040000 -- (-24847.061) (-24832.300) [...14 remote chains...] -- 8:18:16

      Average standard deviation of split frequencies: 0.009645

      12045000 -- (-24812.598) (-24816.076) [...14 remote chains...] -- 8:18:07

      Average standard deviation of split frequencies: 0.009651

      12050000 -- (-24828.677) (-24805.128) [...14 remote chains...] -- 8:18:00

      Average standard deviation of split frequencies: 0.009645

      12055000 -- (-24809.238) (-24823.163) [...14 remote chains...] -- 8:17:51

      Average standard deviation of split frequencies: 0.009624

      12060000 -- (-24843.206) [-24812.159] [...14 remote chains...] -- 8:17:42

      Average standard deviation of split frequencies: 0.009651

      12065000 -- (-24849.641) [-24807.628] [...14 remote chains...] -- 8:17:35

      Average standard deviation of split frequencies: 0.009666

      12070000 -- (-24803.088) (-24847.440) [...14 remote chains...] -- 8:17:26

      Average standard deviation of split frequencies: 0.009745

      12075000 -- (-24824.417) (-24819.266) [...14 remote chains...] -- 8:17:17

      Average standard deviation of split frequencies: 0.009809

      12080000 -- (-24824.242) [-24804.582] [...14 remote chains...] -- 8:17:10

      Average standard deviation of split frequencies: 0.009782

      12085000 -- (-24826.646) (-24807.832) [...14 remote chains...] -- 8:17:03

      Average standard deviation of split frequencies: 0.009829

      12090000 -- [-24806.163] (-24828.774) [...14 remote chains...] -- 8:16:54

      Average standard deviation of split frequencies: 0.009803

      12095000 -- [-24807.843] (-24821.471) [...14 remote chains...] -- 8:16:45

      Average standard deviation of split frequencies: 0.009824

      12100000 -- (-24807.132) (-24804.315) [...14 remote chains...] -- 8:16:36

      Average standard deviation of split frequencies: 0.009787

      12105000 -- (-24833.047) (-24802.473) [...14 remote chains...] -- 8:16:29

      Average standard deviation of split frequencies: 0.009761

      12110000 -- [-24800.494] (-24805.348) [...14 remote chains...] -- 8:16:20

      Average standard deviation of split frequencies: 0.009776

      12115000 -- [-24800.760] (-24818.458) [...14 remote chains...] -- 8:16:11

      Average standard deviation of split frequencies: 0.009808

      12120000 -- [-24793.371] (-24843.768) [...14 remote chains...] -- 8:16:03

      Average standard deviation of split frequencies: 0.009792

      12125000 -- [-24804.567] (-24814.002) [...14 remote chains...] -- 8:15:55

      Average standard deviation of split frequencies: 0.009829

      12130000 -- (-24821.865) (-24803.538) [...14 remote chains...] -- 8:15:45

      Average standard deviation of split frequencies: 0.009823

      12135000 -- [-24825.421] (-24823.279) [...14 remote chains...] -- 8:15:38

      Average standard deviation of split frequencies: 0.009865

      12140000 -- (-24800.914) [-24788.792] [...14 remote chains...] -- 8:15:29

      Average standard deviation of split frequencies: 0.009881

      12145000 -- (-24829.878) (-24832.128) [...14 remote chains...] -- 8:15:20

      Average standard deviation of split frequencies: 0.009896

      12150000 -- (-24819.403) (-24808.638) [...14 remote chains...] -- 8:15:13

      Average standard deviation of split frequencies: 0.009849

      12155000 -- (-24837.780) [-24797.961] [...14 remote chains...] -- 8:15:05

      Average standard deviation of split frequencies: 0.009838

      12160000 -- (-24825.070) (-24812.784) [...14 remote chains...] -- 8:14:57

      Average standard deviation of split frequencies: 0.009823

      12165000 -- (-24806.621) (-24831.899) [...14 remote chains...] -- 8:14:49

      Average standard deviation of split frequencies: 0.009828

      12170000 -- (-24796.042) (-24825.969) [...14 remote chains...] -- 8:14:39

      Average standard deviation of split frequencies: 0.009822

      12175000 -- (-24827.182) (-24801.696) [...14 remote chains...] -- 8:14:32

      Average standard deviation of split frequencies: 0.009801

      12180000 -- (-24820.943) (-24831.327) [...14 remote chains...] -- 8:14:23

      Average standard deviation of split frequencies: 0.009796

      12185000 -- (-24828.249) (-24808.005) [...14 remote chains...] -- 8:14:14

      Average standard deviation of split frequencies: 0.009843

      12190000 -- [-24806.506] (-24842.096) [...14 remote chains...] -- 8:14:07

      Average standard deviation of split frequencies: 0.009775

      12195000 -- [-24810.908] (-24808.877) [...14 remote chains...] -- 8:13:58

      Average standard deviation of split frequencies: 0.009796

      12200000 -- (-24825.067) [-24796.527] [...14 remote chains...] -- 8:13:51

      Average standard deviation of split frequencies: 0.009801

      12205000 -- (-24819.799) (-24814.017) [...14 remote chains...] -- 8:13:42

      Average standard deviation of split frequencies: 0.009775

      12210000 -- (-24833.856) (-24806.445) [...14 remote chains...] -- 8:13:35

      Average standard deviation of split frequencies: 0.009738

      12215000 -- (-24844.347) (-24807.354) [...14 remote chains...] -- 8:13:26

      Average standard deviation of split frequencies: 0.009748

      12220000 -- (-24870.505) [-24805.502] [...14 remote chains...] -- 8:13:17

      Average standard deviation of split frequencies: 0.009795

      12225000 -- (-24844.174) (-24800.906) [...14 remote chains...] -- 8:13:10

      Average standard deviation of split frequencies: 0.009748

      12230000 -- (-24824.180) (-24797.224) [...14 remote chains...] -- 8:13:01

      Average standard deviation of split frequencies: 0.009743

      12235000 -- (-24818.533) [-24806.273] [...14 remote chains...] -- 8:12:53

      Average standard deviation of split frequencies: 0.009784

      12240000 -- (-24808.226) [-24806.426] [...14 remote chains...] -- 8:12:43

      Average standard deviation of split frequencies: 0.009790

      12245000 -- (-24822.131) (-24821.558) [...14 remote chains...] -- 8:12:36

      Average standard deviation of split frequencies: 0.009815

      12250000 -- (-24808.544) (-24848.210) [...14 remote chains...] -- 8:12:27

      Average standard deviation of split frequencies: 0.009852

      12255000 -- (-24832.259) (-24850.805) [...14 remote chains...] -- 8:12:18

      Average standard deviation of split frequencies: 0.009800

      12260000 -- (-24830.724) [-24816.241] [...14 remote chains...] -- 8:12:10

      Average standard deviation of split frequencies: 0.009774

      12265000 -- (-24840.218) (-24833.810) [...14 remote chains...] -- 8:12:02

      Average standard deviation of split frequencies: 0.009664

      12270000 -- (-24822.265) (-24834.199) [...14 remote chains...] -- 8:11:52

      Average standard deviation of split frequencies: 0.009607

      12275000 -- (-24838.781) (-24834.604) [...14 remote chains...] -- 8:11:45

      Average standard deviation of split frequencies: 0.009587

      12280000 -- (-24806.284) (-24815.272) [...14 remote chains...] -- 8:11:37

      Average standard deviation of split frequencies: 0.009581

      12285000 -- (-24815.735) [-24790.946] [...14 remote chains...] -- 8:11:28

      Average standard deviation of split frequencies: 0.009555

      12290000 -- (-24824.449) (-24795.729) [...14 remote chains...] -- 8:11:20

      Average standard deviation of split frequencies: 0.009436

      12295000 -- [-24805.360] (-24812.835) [...14 remote chains...] -- 8:11:11

      Average standard deviation of split frequencies: 0.009426

      12300000 -- (-24819.652) [-24805.829] [...14 remote chains...] -- 8:11:04

      Average standard deviation of split frequencies: 0.009380

      12305000 -- (-24811.071) [-24804.491] [...14 remote chains...] -- 8:10:55

      Average standard deviation of split frequencies: 0.009385

      12310000 -- [-24797.767] (-24824.260) [...14 remote chains...] -- 8:10:45

      Average standard deviation of split frequencies: 0.009421

      12315000 -- (-24820.491) [-24798.218] [...14 remote chains...] -- 8:10:36

      Average standard deviation of split frequencies: 0.009462

      12320000 -- [-24790.764] (-24805.762) [...14 remote chains...] -- 8:10:28

      Average standard deviation of split frequencies: 0.009447

      12325000 -- (-24810.365) [-24792.030] [...14 remote chains...] -- 8:10:18

      Average standard deviation of split frequencies: 0.009442

      12330000 -- (-24814.715) (-24793.107) [...14 remote chains...] -- 8:10:11

      Average standard deviation of split frequencies: 0.009426

      12335000 -- (-24810.303) (-24808.452) [...14 remote chains...] -- 8:10:02

      Average standard deviation of split frequencies: 0.009364

      12340000 -- [-24811.344] (-24814.090) [...14 remote chains...] -- 8:09:53

      Average standard deviation of split frequencies: 0.009359

      12345000 -- (-24813.769) (-24823.171) [...14 remote chains...] -- 8:09:46

      Average standard deviation of split frequencies: 0.009313

      12350000 -- (-24826.815) (-24818.089) [...14 remote chains...] -- 8:09:37

      Average standard deviation of split frequencies: 0.009267

      12355000 -- [-24793.589] (-24817.223) [...14 remote chains...] -- 8:09:30

      Average standard deviation of split frequencies: 0.009339

      12360000 -- [-24796.123] (-24847.559) [...14 remote chains...] -- 8:09:21

      Average standard deviation of split frequencies: 0.009313

      12365000 -- (-24823.472) (-24808.007) [...14 remote chains...] -- 8:09:12

      Average standard deviation of split frequencies: 0.009277

      12370000 -- (-24809.720) (-24825.660) [...14 remote chains...] -- 8:09:03

      Average standard deviation of split frequencies: 0.009272

      12375000 -- [-24788.258] (-24828.017) [...14 remote chains...] -- 8:08:55

      Average standard deviation of split frequencies: 0.009231

      12380000 -- (-24795.856) (-24854.330) [...14 remote chains...] -- 8:08:46

      Average standard deviation of split frequencies: 0.009206

      12385000 -- [-24790.407] (-24812.727) [...14 remote chains...] -- 8:08:36

      Average standard deviation of split frequencies: 0.009242

      12390000 -- [-24801.226] (-24809.881) [...14 remote chains...] -- 8:08:28

      Average standard deviation of split frequencies: 0.009288

      12395000 -- [-24785.687] (-24799.114) [...14 remote chains...] -- 8:08:20

      Average standard deviation of split frequencies: 0.009278

      12400000 -- [-24794.406] (-24828.259) [...14 remote chains...] -- 8:08:11

      Average standard deviation of split frequencies: 0.009253

      12405000 -- [-24787.876] (-24794.487) [...14 remote chains...] -- 8:08:03

      Average standard deviation of split frequencies: 0.009155

      12410000 -- [-24816.909] (-24826.273) [...14 remote chains...] -- 8:07:55

      Average standard deviation of split frequencies: 0.009191

      12415000 -- (-24824.255) (-24826.022) [...14 remote chains...] -- 8:07:46

      Average standard deviation of split frequencies: 0.009263

      12420000 -- (-24813.476) (-24820.143) [...14 remote chains...] -- 8:07:38

      Average standard deviation of split frequencies: 0.009258

      12425000 -- (-24827.547) (-24841.900) [...14 remote chains...] -- 8:07:30

      Average standard deviation of split frequencies: 0.009284

      12430000 -- (-24803.656) (-24821.747) [...14 remote chains...] -- 8:07:21

      Average standard deviation of split frequencies: 0.009289

      12435000 -- [-24807.663] (-24832.301) [...14 remote chains...] -- 8:07:14

      Average standard deviation of split frequencies: 0.009207

      12440000 -- (-24806.943) (-24843.004) [...14 remote chains...] -- 8:07:05

      Average standard deviation of split frequencies: 0.009223

      12445000 -- (-24813.972) (-24840.986) [...14 remote chains...] -- 8:06:56

      Average standard deviation of split frequencies: 0.009218

      12450000 -- [-24798.825] (-24832.643) [...14 remote chains...] -- 8:06:49

      Average standard deviation of split frequencies: 0.009223

      12455000 -- (-24798.265) (-24828.394) [...14 remote chains...] -- 8:06:40

      Average standard deviation of split frequencies: 0.009203

      12460000 -- (-24834.335) (-24833.475) [...14 remote chains...] -- 8:06:31

      Average standard deviation of split frequencies: 0.009075

      12465000 -- [-24805.628] (-24800.653) [...14 remote chains...] -- 8:06:22

      Average standard deviation of split frequencies: 0.009111

      12470000 -- [-24825.952] (-24819.109) [...14 remote chains...] -- 8:06:15

      Average standard deviation of split frequencies: 0.009086

      12475000 -- (-24807.463) (-24819.245) [...14 remote chains...] -- 8:06:06

      Average standard deviation of split frequencies: 0.009117

      12480000 -- [-24798.206] (-24839.169) [...14 remote chains...] -- 8:05:57

      Average standard deviation of split frequencies: 0.009091

      12485000 -- [-24809.338] (-24815.842) [...14 remote chains...] -- 8:05:50

      Average standard deviation of split frequencies: 0.009086

      12490000 -- (-24814.362) (-24826.929) [...14 remote chains...] -- 8:05:43
[truncated: 1,537,605 more chars]
